# Supplementary material for: Thermal fluctuations affect the transcriptome through mechanisms independent of average temperature
Source: Sci Rep. 2016 Aug 4;6:30975. doi: 10.1038/srep30975 (PMC4973280; doi:10.1038/srep30975)
Supplement: Supplementary Table S1 [file srep30975-s2.xls]

## Sheet: Legend for genelists
In the following three worksheets the significant genes for each contrast is listed.
The gene list for each contrast consists of three columns, namely: Affymetrix gene ID, adjusted P-value, and the direction of change of the gene.
Contrasts are defined by the following codes:
15°C Con	(is read as: the difference between expression at 20 vs. 35°C in flies developed at constant 15°C)
15°C Fluc	(is read as: the difference between expression at 20 vs. 35°C in flies developed at fluctuating 15°C)
25°C Con	(is read as: the difference between expression at 20 vs. 35°C in flies developed at constant 25°C)
25°C Fluc	(is read as: the difference between expression at 20 vs. 35°C in flies developed at fluctuating 25°C)
15°C@20°C	(is read as: the difference between expression at fluctuating and constant temperature at 20°C in flies developed at 15°C)
15°C@35°C	(is read as: the difference between expression at fluctuating and constant temperature at 35°C in flies developed at 15°C)
25°C@20°C	(is read as: the difference between expression at fluctuating and constant temperature at 20°C in flies developed at 25°C)
25°C@35°C	(is read as: the difference between expression at fluctuating and constant temperature at 35°C in flies developed at 25°C)
Con@20°C	(is read as: the difference between expression at 15 and 25°C at constant 20°C)
Con@35°C	(is read as: the difference between expression at 15 and 25°C at constant 35°C)
Fluc@20°C	(is read as: the difference between expression at 15 and 25°C at fluctuating 20°C)
Fluc@35°C	(is read as: the difference between expression at 15 and 25°C at fluctuatin 35°C)
Following this the direction of change of expression is defined as higher at 35 °C if direction states: ‘1’ or lower at 35 °C if direction states: ‘-1’.
The three main treatment groups (20 °C control vs. ramping at 35 °C; development at constant vs. fluctuating temperature;
development temperature of 15 °C vs. 25 °C are divided among three worksheets.

## Sheet: Sig. Genes Ramping (20 vs 35C)
Contrast	15°C Con			Contrast	15°C Fluc			Contrast	25°C Con			Contrast	25°C Fluc
Affy gene ID	adjusted P	direction		Affy gene ID	adjusted P	direction		Affy gene ID	adjusted P	direction		Affy gene ID	adjusted P	direction
1623035_at	0	-1		1623035_at	0	-1		1623035_at	0	-1		1623035_at	0	-1
1623200_at	0	-1		1623256_at	0	1		1623256_at	0	1		1623256_at	0	1
1623256_at	0	1		1623363_at	0	-1		1623430_at	0	1		1623430_at	0	1
1623363_at	0	-1		1623430_at	0	1		1623666_at	0	-1		1623666_at	0	-1
1623430_at	0	1		1623666_at	0	-1		1623702_at	0	1		1623702_at	0	1
1623460_at	0	-1		1623702_at	0	1		1623863_a_at	0	1		1623863_a_at	0	1
1623666_at	0	-1		1623863_a_at	0	1		1623928_at	0	-1		1623928_at	0	-1
1623702_at	0	1		1623928_at	0	-1		1624036_at	0	1		1624036_at	0	1
1623863_a_at	0	1		1623963_at	0	-1		1624109_s_at	0	-1		1624109_s_at	0	-1
1623928_at	0	-1		1624029_at	0	-1		1624290_at	0	-1		1624290_at	0	-1
1623953_at	0	1		1624036_at	0	1		1624304_s_at	0	-1		1624304_s_at	0	-1
1623963_at	0	-1		1624109_s_at	0	-1		1624419_a_at	0	1		1624419_a_at	0	1
1624029_at	0	-1		1624290_at	0	-1		1624434_at	0	1		1624434_at	0	1
1624036_at	0	1		1624304_s_at	0	-1		1624483_at	0	1		1624483_at	0	1
1624109_s_at	0	-1		1624419_a_at	0	1		1624505_at	0	-1		1624505_at	0	-1
1624290_at	0	-1		1624434_at	0	1		1624535_at	0	1		1624535_at	0	1
1624304_s_at	0	-1		1624483_at	0	1		1624662_at	0	-1		1624662_at	0	-1
1624419_a_at	0	1		1624505_at	0	-1		1624685_at	0	1		1624685_at	0	1
1624434_at	0	1		1624535_at	0	1		1624766_s_at	0	-1		1624766_s_at	0	-1
1624483_at	0	1		1624549_at	0	-1		1624892_s_at	0	-1		1624892_s_at	0	-1
1624505_at	0	-1		1624662_at	0	-1		1624979_at	0	-1		1625022_a_at	0	-1
1624535_at	0	1		1624670_at	0	1		1625022_a_at	0	-1		1625042_at	0	-1
1624549_at	0	-1		1624685_at	0	1		1625042_at	0	-1		1625053_at	0	1
1624662_at	0	-1		1624766_s_at	0	-1		1625053_at	0	1		1625193_at	0	-1
1624670_at	0	1		1624892_s_at	0	-1		1625193_at	0	-1		1625207_at	0	1
1624685_at	0	1		1624952_at	0	1		1625207_at	0	1		1625281_at	0	1
1624766_s_at	0	-1		1624979_at	0	-1		1625281_at	0	1		1625312_at	0	-1
1624892_s_at	0	-1		1625022_a_at	0	-1		1625312_at	0	-1		1625373_at	0	1
1624952_at	0	1		1625042_at	0	-1		1625373_at	0	1		1625431_at	0	-1
1624979_at	0	-1		1625053_at	0	1		1625431_at	0	-1		1625530_at	0	1
1625022_a_at	0	-1		1625193_at	0	-1		1625530_at	0	1		1625566_a_at	0	1
1625041_at	0	-1		1625207_at	0	1		1625566_a_at	0	1		1625588_s_at	0	1
1625042_at	0	-1		1625281_at	0	1		1625588_s_at	0	1		1625746_at	0	1
1625053_at	0	1		1625312_at	0	-1		1625644_at	0	1		1625763_at	0	1
1625193_at	0	-1		1625373_at	0	1		1625746_at	0	1		1625850_at	0	-1
1625207_at	0	1		1625431_at	0	-1		1625763_at	0	1		1625905_at	0	1
1625281_at	0	1		1625436_at	0	1		1625850_at	0	-1		1625935_at	0	1
1625312_at	0	-1		1625530_at	0	1		1625905_at	0	1		1626011_at	0	1
1625373_at	0	1		1625566_a_at	0	1		1625935_at	0	1		1626303_s_at	0	-1
1625431_at	0	-1		1625588_s_at	0	1		1626011_at	0	1		1626309_at	0	-1
1625436_at	0	1		1625644_at	0	1		1626303_s_at	0	-1		1626416_a_at	0	1
1625475_s_at	0	-1		1625746_at	0	1		1626309_at	0	-1		1626513_at	0	1
1625481_a_at	0	-1		1625763_at	0	1		1626416_a_at	0	1		1626737_at	0	1
1625530_at	0	1		1625850_at	0	-1		1626513_at	0	1		1626769_s_at	0	1
1625566_a_at	0	1		1625905_at	0	1		1626737_at	0	1		1626806_at	0	1
1625588_s_at	0	1		1625935_at	0	1		1626759_at	0	1		1626821_s_at	0	1
1625644_at	0	1		1626011_at	0	1		1626769_s_at	0	1		1626823_a_at	0	1
1625746_at	0	1		1626303_s_at	0	-1		1626806_at	0	1		1626832_at	0	-1
1625763_at	0	1		1626309_at	0	-1		1626821_s_at	0	1		1626856_at	0	1
1625850_at	0	-1		1626324_at	0	1		1626823_a_at	0	1		1626933_s_at	0	1
1625905_at	0	1		1626416_a_at	0	1		1626832_at	0	-1		1626942_at	0	1
1625935_at	0	1		1626513_at	0	1		1626856_at	0	1		1627056_a_at	0	1
1625948_at	0	-1		1626737_at	0	1		1626933_s_at	0	1		1627109_at	0	1
1626011_at	0	1		1626759_at	0	1		1626942_at	0	1		1627114_at	0	1
1626033_at	0	-1		1626769_s_at	0	1		1627056_a_at	0	1		1627144_at	0	-1
1626303_s_at	0	-1		1626806_at	0	1		1627109_at	0	1		1627183_at	0	1
1626309_at	0	-1		1626821_s_at	0	1		1627114_at	0	1		1627212_at	0	1
1626324_at	0	1		1626823_a_at	0	1		1627144_at	0	-1		1627242_at	0	1
1626338_s_at	0	-1		1626832_at	0	-1		1627183_at	0	1		1627287_at	0	1
1626416_a_at	0	1		1626856_at	0	1		1627212_at	0	1		1627321_x_at	0	1
1626509_at	0	-1		1626933_s_at	0	1		1627242_at	0	1		1627394_s_at	0	-1
1626513_at	0	1		1626942_at	0	1		1627287_at	0	1		1627443_at	0	1
1626737_at	0	1		1627056_a_at	0	1		1627321_x_at	0	1		1627446_at	0	-1
1626759_at	0	1		1627109_at	0	1		1627394_s_at	0	-1		1627550_a_at	0	-1
1626769_s_at	0	1		1627114_at	0	1		1627443_at	0	1		1627555_s_at	0	-1
1626806_at	0	1		1627144_at	0	-1		1627446_at	0	-1		1627633_at	0	1
1626821_s_at	0	1		1627183_at	0	1		1627538_at	0	1		1627638_s_at	0	1
1626823_a_at	0	1		1627212_at	0	1		1627550_a_at	0	-1		1627653_at	0	1
1626832_at	0	-1		1627242_at	0	1		1627555_s_at	0	-1		1627678_at	0	-1
1626856_at	0	1		1627287_at	0	1		1627633_at	0	1		1627795_at	0	-1
1626933_s_at	0	1		1627321_x_at	0	1		1627638_s_at	0	1		1627912_at	0	1
1626942_at	0	1		1627394_s_at	0	-1		1627653_at	0	1		1627974_at	0	1
1627024_s_at	0	1		1627443_at	0	1		1627678_at	0	-1		1628020_at	0	-1
1627056_a_at	0	1		1627446_at	0	-1		1627795_at	0	-1		1628041_a_at	0	1
1627109_at	0	1		1627538_at	0	1		1627912_at	0	1		1628075_at	0	1
1627114_at	0	1		1627550_a_at	0	-1		1627974_at	0	1		1628117_at	0	1
1627144_at	0	-1		1627555_s_at	0	-1		1628020_at	0	-1		1628290_s_at	0	-1
1627183_at	0	1		1627633_at	0	1		1628041_a_at	0	1		1628302_at	0	1
1627212_at	0	1		1627638_s_at	0	1		1628075_at	0	1		1628351_at	0	1
1627242_at	0	1		1627653_at	0	1		1628117_at	0	1		1628368_at	0	1
1627246_at	0	-1		1627678_at	0	-1		1628290_s_at	0	-1		1628381_at	0	1
1627287_at	0	1		1627795_at	0	-1		1628302_at	0	1		1628427_a_at	0	1
1627321_x_at	0	1		1627886_at	0	1		1628351_at	0	1		1628469_a_at	0	1
1627394_s_at	0	-1		1627912_at	0	1		1628368_at	0	1		1628494_a_at	0	-1
1627443_at	0	1		1627974_at	0	1		1628381_at	0	1		1628503_at	0	1
1627445_s_at	0	-1		1628020_at	0	-1		1628427_a_at	0	1		1628581_at	0	1
1627446_at	0	-1		1628041_a_at	0	1		1628469_a_at	0	1		1628589_at	0	1
1627530_at	0	-1		1628075_at	0	1		1628494_a_at	0	-1		1628594_at	0	1
1627538_at	0	1		1628117_at	0	1		1628503_at	0	1		1628608_at	0	-1
1627550_a_at	0	-1		1628290_s_at	0	-1		1628581_at	0	1		1628660_at	0	1
1627555_s_at	0	-1		1628302_at	0	1		1628589_at	0	1		1628696_at	0	1
1627633_at	0	1		1628351_at	0	1		1628594_at	0	1		1628705_at	0	1
1627638_s_at	0	1		1628368_at	0	1		1628608_at	0	-1		1628716_at	0	1
1627653_at	0	1		1628381_at	0	1		1628660_at	0	1		1628809_at	0	1
1627678_at	0	-1		1628427_a_at	0	1		1628696_at	0	1		1628930_at	0	-1
1627795_at	0	-1		1628469_a_at	0	1		1628705_at	0	1		1628974_at	0	1
1627886_at	0	1		1628494_a_at	0	-1		1628716_at	0	1		1628977_at	0	1
1627912_at	0	1		1628503_at	0	1		1628809_at	0	1		1629044_at	0	1
1627974_at	0	1		1628581_at	0	1		1628930_at	0	-1		1629061_s_at	0	1
1628020_at	0	-1		1628589_at	0	1		1628974_at	0	1		1629066_at	0	-1
1628041_a_at	0	1		1628594_at	0	1		1628977_at	0	1		1629148_a_at	0	1
1628075_at	0	1		1628608_at	0	-1		1629044_at	0	1		1629194_s_at	0	1
1628117_at	0	1		1628660_at	0	1		1629061_s_at	0	1		1629270_at	0	1
1628290_s_at	0	-1		1628696_at	0	1		1629064_at	0	-1		1629285_at	0	1
1628302_at	0	1		1628705_at	0	1		1629066_at	0	-1		1629428_at	0	-1
1628351_at	0	1		1628716_at	0	1		1629148_a_at	0	1		1629475_at	0	1
1628368_at	0	1		1628809_at	0	1		1629194_s_at	0	1		1629515_at	0	1
1628381_at	0	1		1628930_at	0	-1		1629270_at	0	1		1629551_s_at	0	-1
1628398_at	0	-1		1628974_at	0	1		1629285_at	0	1		1629806_a_at	0	1
1628427_a_at	0	1		1628977_at	0	1		1629428_at	0	-1		1629941_a_at	0	1
1628469_a_at	0	1		1629044_at	0	1		1629475_at	0	1		1630076_at	0	1
1628494_a_at	0	-1		1629061_s_at	0	1		1629515_at	0	1		1630120_s_at	0	1
1628503_at	0	1		1629064_at	0	-1		1629551_s_at	0	-1		1630203_at	0	-1
1628581_at	0	1		1629066_at	0	-1		1629806_a_at	0	1		1630248_at	0	1
1628589_at	0	1		1629112_at	0	1		1629941_a_at	0	1		1630283_at	0	1
1628594_at	0	1		1629148_a_at	0	1		1630076_at	0	1		1630429_s_at	0	1
1628608_at	0	-1		1629194_s_at	0	1		1630120_s_at	0	1		1630503_at	0	1
1628660_at	0	1		1629270_at	0	1		1630160_at	0	-1		1630532_at	0	-1
1628696_at	0	1		1629285_at	0	1		1630203_at	0	-1		1630551_at	0	1
1628705_at	0	1		1629355_at	0	-1		1630248_at	0	1		1630637_s_at	0	1
1628716_at	0	1		1629428_at	0	-1		1630283_at	0	1		1630688_at	0	1
1628809_at	0	1		1629473_at	0	1		1630429_s_at	0	1		1630701_at	0	1
1628823_at	0	-1		1629475_at	0	1		1630503_at	0	1		1630807_at	0	1
1628930_at	0	-1		1629515_at	0	1		1630532_at	0	-1		1630920_at	0	1
1628974_at	0	1		1629551_s_at	0	-1		1630551_at	0	1		1631154_at	0	1
1628977_at	0	1		1629806_a_at	0	1		1630637_s_at	0	1		1631556_at	0	1
1629044_at	0	1		1629941_a_at	0	1		1630688_at	0	1		1632304_at	0	1
1629061_s_at	0	1		1630076_at	0	1		1630701_at	0	1		1632359_at	0	1
1629064_at	0	-1		1630120_s_at	0	1		1630807_at	0	1		1632500_at	0	-1
1629066_at	0	-1		1630147_at	0	-1		1630920_at	0	1		1632676_s_at	0	-1
1629112_at	0	1		1630160_at	0	-1		1631154_at	0	1		1632712_s_at	0	-1
1629124_at	0	1		1630203_at	0	-1		1631556_at	0	1		1632772_at	0	1
1629148_a_at	0	1		1630248_at	0	1		1632304_at	0	1		1632798_at	0	1
1629194_s_at	0	1		1630283_at	0	1		1632359_at	0	1		1632841_x_at	0	1
1629270_at	0	1		1630361_at	0	1		1632500_at	0	-1		1632986_a_at	0	-1
1629285_at	0	1		1630429_s_at	0	1		1632676_s_at	0	-1		1633108_at	0	1
1629355_at	0	-1		1630503_at	0	1		1632712_s_at	0	-1		1633145_at	0	-1
1629428_at	0	-1		1630532_at	0	-1		1632772_at	0	1		1633186_s_at	0	1
1629464_a_at	0	-1		1630551_at	0	1		1632798_at	0	1		1633401_s_at	0	1
1629473_at	0	1		1630637_s_at	0	1		1632841_x_at	0	1		1633425_at	0	-1
1629475_at	0	1		1630688_at	0	1		1632986_a_at	0	-1		1633563_at	0	1
1629515_at	0	1		1630701_at	0	1		1633108_at	0	1		1633635_s_at	0	1
1629551_s_at	0	-1		1630807_at	0	1		1633143_s_at	0	-1		1633794_a_at	0	1
1629806_a_at	0	1		1630920_at	0	1		1633145_at	0	-1		1633795_a_at	0	-1
1629941_a_at	0	1		1631154_at	0	1		1633186_s_at	0	1		1633840_a_at	0	1
1630076_at	0	1		1631277_at	0	1		1633401_s_at	0	1		1634002_at	0	-1
1630120_s_at	0	1		1631537_at	0	-1		1633425_at	0	-1		1634003_at	0	1
1630147_at	0	-1		1631556_at	0	1		1633563_at	0	1		1634187_x_at	0	1
1630160_at	0	-1		1632222_a_at	0	-1		1633635_s_at	0	1		1634296_s_at	0	-1
1630165_s_at	0	-1		1632304_at	0	1		1633750_s_at	0	-1		1634344_at	0	1
1630203_at	0	-1		1632359_at	0	1		1633794_a_at	0	1		1634364_s_at	0	1
1630248_at	0	1		1632461_at	0	-1		1633795_a_at	0	-1		1634437_at	0	1
1630283_at	0	1		1632500_at	0	-1		1633840_a_at	0	1		1634549_at	0	1
1630361_at	0	1		1632676_s_at	0	-1		1634002_at	0	-1		1634551_at	0	-1
1630429_s_at	0	1		1632712_s_at	0	-1		1634003_at	0	1		1634607_at	0	1
1630503_at	0	1		1632772_at	0	1		1634187_x_at	0	1		1634610_at	0	1
1630532_at	0	-1		1632798_at	0	1		1634296_s_at	0	-1		1634633_s_at	0	-1
1630551_at	0	1		1632841_x_at	0	1		1634344_at	0	1		1634650_at	0	-1
1630637_s_at	0	1		1632986_a_at	0	-1		1634364_s_at	0	1		1634700_at	0	1
1630688_at	0	1		1633108_at	0	1		1634437_at	0	1		1634722_s_at	0	1
1630701_at	0	1		1633143_s_at	0	-1		1634549_at	0	1		1634762_a_at	0	-1
1630807_at	0	1		1633145_at	0	-1		1634551_at	0	-1		1634782_s_at	0	1
1630859_s_at	0	1		1633186_s_at	0	1		1634607_at	0	1		1634972_at	0	1
1630920_at	0	1		1633401_s_at	0	1		1634610_at	0	1		1634988_a_at	0	1
1631154_at	0	1		1633425_at	0	-1		1634633_s_at	0	-1		1635044_at	0	1
1631277_at	0	1		1633563_at	0	1		1634650_at	0	-1		1635218_at	0	1
1631537_at	0	-1		1633635_s_at	0	1		1634700_at	0	1		1635314_at	0	1
1631556_at	0	1		1633750_s_at	0	-1		1634722_s_at	0	1		1635336_at	0	1
1632146_a_at	0	-1		1633794_a_at	0	1		1634762_a_at	0	-1		1635423_s_at	0	1
1632222_a_at	0	-1		1633795_a_at	0	-1		1634782_s_at	0	1		1635446_at	0	1
1632304_at	0	1		1633840_a_at	0	1		1634972_at	0	1		1635564_at	0	1
1632359_at	0	1		1634002_at	0	-1		1634988_a_at	0	1		1635639_a_at	0	1
1632461_at	0	-1		1634003_at	0	1		1635044_at	0	1		1635731_at	0	1
1632500_at	0	-1		1634187_x_at	0	1		1635218_at	0	1		1635848_at	0	1
1632621_at	0	1		1634296_s_at	0	-1		1635314_at	0	1		1636089_at	0	1
1632676_s_at	0	-1		1634344_at	0	1		1635336_at	0	1		1636131_at	0	-1
1632712_s_at	0	-1		1634364_s_at	0	1		1635423_s_at	0	1		1636161_at	0	1
1632772_at	0	1		1634437_at	0	1		1635446_at	0	1		1636170_at	0	-1
1632798_at	0	1		1634442_at	0	-1		1635564_at	0	1		1636594_at	0	-1
1632841_x_at	0	1		1634481_at	0	1		1635639_a_at	0	1		1636741_s_at	0	1
1632986_a_at	0	-1		1634529_at	0	-1		1635731_at	0	1		1636885_at	0	-1
1633108_at	0	1		1634549_at	0	1		1635848_at	0	1		1636949_s_at	0	1
1633143_s_at	0	-1		1634551_at	0	-1		1636089_at	0	1		1637059_s_at	0	1
1633145_at	0	-1		1634607_at	0	1		1636131_at	0	-1		1637173_at	0	1
1633186_s_at	0	1		1634610_at	0	1		1636161_at	0	1		1637257_at	0	-1
1633268_s_at	0	-1		1634633_s_at	0	-1		1636170_at	0	-1		1637299_s_at	0	1
1633401_s_at	0	1		1634650_at	0	-1		1636594_at	0	-1		1637300_at	0	1
1633425_at	0	-1		1634700_at	0	1		1636741_s_at	0	1		1637380_s_at	0	-1
1633563_at	0	1		1634722_s_at	0	1		1636885_at	0	-1		1637465_at	0	-1
1633565_at	0	-1		1634762_a_at	0	-1		1636949_s_at	0	1		1637499_s_at	0	1
1633635_s_at	0	1		1634782_s_at	0	1		1637059_s_at	0	1		1637606_at	0	1
1633700_at	0	-1		1634815_at	0	-1		1637173_at	0	1		1638060_at	0	1
1633750_s_at	0	-1		1634972_at	0	1		1637257_at	0	-1		1638424_at	0	-1
1633794_a_at	0	1		1634988_a_at	0	1		1637299_s_at	0	1		1638452_at	0	-1
1633795_a_at	0	-1		1635044_at	0	1		1637300_at	0	1		1638484_at	0	1
1633801_s_at	0	1		1635218_at	0	1		1637380_s_at	0	-1		1638730_at	0	1
1633840_a_at	0	1		1635314_at	0	1		1637465_at	0	-1		1638810_at	0	1
1633947_at	0	-1		1635336_at	0	1		1637499_s_at	0	1		1638816_at	0	1
1634002_at	0	-1		1635423_s_at	0	1		1637606_at	0	1		1638872_at	0	1
1634003_at	0	1		1635446_at	0	1		1638060_at	0	1		1639048_a_at	0	1
1634187_x_at	0	1		1635564_at	0	1		1638335_at	0	-1		1639069_at	0	1
1634296_s_at	0	-1		1635639_a_at	0	1		1638424_at	0	-1		1639086_s_at	0	1
1634344_at	0	1		1635731_at	0	1		1638452_at	0	-1		1639101_at	0	-1
1634364_s_at	0	1		1635848_at	0	1		1638484_at	0	1		1639110_at	0	1
1634437_at	0	1		1636089_at	0	1		1638486_at	0	-1		1639162_at	0	1
1634442_at	0	-1		1636131_at	0	-1		1638730_at	0	1		1639286_s_at	0	-1
1634481_at	0	1		1636161_at	0	1		1638810_at	0	1		1639534_at	0	1
1634529_at	0	-1		1636170_at	0	-1		1638816_at	0	1		1639571_s_at	0	1
1634549_at	0	1		1636474_at	0	1		1638872_at	0	1		1639648_at	0	1
1634551_at	0	-1		1636594_at	0	-1		1639048_a_at	0	1		1639908_a_at	0	1
1634607_at	0	1		1636741_s_at	0	1		1639069_at	0	1		1640009_at	0	1
1634610_at	0	1		1636885_at	0	-1		1639086_s_at	0	1		1640068_at	0	1
1634633_s_at	0	-1		1636949_s_at	0	1		1639101_at	0	-1		1640380_a_at	0	1
1634650_at	0	-1		1637037_at	0	1		1639110_at	0	1		1640454_at	0	1
1634700_at	0	1		1637059_s_at	0	1		1639162_at	0	1		1640551_at	0	1
1634722_s_at	0	1		1637173_at	0	1		1639286_s_at	0	-1		1640552_at	0	1
1634762_a_at	0	-1		1637257_at	0	-1		1639534_at	0	1		1640556_at	0	-1
1634782_s_at	0	1		1637299_s_at	0	1		1639571_s_at	0	1		1640577_a_at	0	-1
1634815_at	0	-1		1637300_at	0	1		1639648_at	0	1		1640655_s_at	0	-1
1634972_at	0	1		1637380_s_at	0	-1		1639908_a_at	0	1		1640748_at	0	1
1634988_a_at	0	1		1637465_at	0	-1		1640009_at	0	1		1640801_at	0	1
1635044_at	0	1		1637499_s_at	0	1		1640068_at	0	1		1640991_at	0	-1
1635117_at	0	-1		1637606_at	0	1		1640380_a_at	0	1		1641021_a_at	0	-1
1635140_at	0	-1		1638060_at	0	1		1640454_at	0	1		1641043_at	0	1
1635218_at	0	1		1638313_at	0	1		1640551_at	0	1		1641055_at	0	1
1635314_at	0	1		1638335_at	0	-1		1640552_at	0	1		1641143_s_at	0	-1
1635336_at	0	1		1638424_at	0	-1		1640556_at	0	-1		1641168_s_at	0	1
1635379_at	0	-1		1638452_at	0	-1		1640577_a_at	0	-1		1641270_at	0	-1
1635423_s_at	0	1		1638484_at	0	1		1640655_s_at	0	-1		1641286_s_at	0	1
1635446_at	0	1		1638486_at	0	-1		1640748_at	0	1		1641487_a_at	0	1
1635564_at	0	1		1638730_at	0	1		1640801_at	0	1		1623265_at	0	-1
1635639_a_at	0	1		1638810_at	0	1		1640991_at	0	-1		1625604_at	0	1
1635731_at	0	1		1638816_at	0	1		1641021_a_at	0	-1		1625637_at	0	-1
1635848_at	0	1		1638872_at	0	1		1641043_at	0	1		1625744_at	0	1
1635910_at	0	-1		1639048_a_at	0	1		1641055_at	0	1		1626098_at	0	1
1636089_at	0	1		1639069_at	0	1		1641143_s_at	0	-1		1626845_at	0	1
1636103_a_at	0	1		1639086_s_at	0	1		1641168_s_at	0	1		1629212_at	0	1
1636131_at	0	-1		1639101_at	0	-1		1641270_at	0	-1		1629233_s_at	0	1
1636161_at	0	1		1639110_at	0	1		1641286_s_at	0	1		1629409_s_at	0	-1
1636170_at	0	-1		1639162_at	0	1		1641487_a_at	0	1		1629609_at	0	-1
1636474_at	0	1		1639286_s_at	0	-1		1623265_at	0	-1		1629790_at	0	1
1636526_at	0	-1		1639534_at	0	1		1625604_at	0	1		1631942_at	0	1
1636594_at	0	-1		1639571_s_at	0	1		1625637_at	0	-1		1633218_a_at	0	-1
1636620_s_at	0	-1		1639648_at	0	1		1625744_at	0	1		1634178_at	0	1
1636741_s_at	0	1		1639908_a_at	0	1		1626098_at	0	1		1635469_at	0	1
1636849_at	0	-1		1639911_at	0	-1		1626845_at	0	1		1636262_at	0	1
1636885_at	0	-1		1640009_at	0	1		1629212_at	0	1		1638154_at	0	-1
1636923_a_at	0	-1		1640032_a_at	0	1		1629233_s_at	0	1		1638225_a_at	0	1
1636949_s_at	0	1		1640068_at	0	1		1629409_s_at	0	-1		1641188_a_at	0	1
1637037_at	0	1		1640380_a_at	0	1		1629609_at	0	-1		1628610_at	0	1
1637059_s_at	0	1		1640454_at	0	1		1629790_at	0	1		1630408_s_at	0	1
1637173_at	0	1		1640551_at	0	1		1631942_at	0	1		1637620_s_at	0	1
1637257_at	0	-1		1640552_at	0	1		1633218_a_at	0	-1		1640465_at	0	-1
1637286_a_at	0	-1		1640556_at	0	-1		1633549_s_at	0	1		1627405_at	0	1
1637299_s_at	0	1		1640577_a_at	0	-1		1634178_at	0	1		1628915_s_at	0	1
1637300_at	0	1		1640655_s_at	0	-1		1635469_at	0	1		1630038_at	0	1
1637380_s_at	0	-1		1640748_at	0	1		1636262_at	0	1		1630186_at	0	-1
1637465_at	0	-1		1640801_at	0	1		1637571_at	0	1		1633770_at	0	1
1637479_at	0	-1		1640991_at	0	-1		1638154_at	0	-1		1637739_at	0	1
1637499_s_at	0	1		1641021_a_at	0	-1		1638225_a_at	0	1		1638186_a_at	0	1
1637606_at	0	1		1641043_at	0	1		1641188_a_at	0	1		1639955_at	0	1
1638060_at	0	1		1641055_at	0	1		1626311_at	0	-1		1625030_at	0	1
1638246_at	0	-1		1641143_s_at	0	-1		1628610_at	0	1		1629619_at	0	1
1638313_at	0	1		1641168_s_at	0	1		1630408_s_at	0	1		1629752_at	0	1
1638335_at	0	-1		1641270_at	0	-1		1637620_s_at	0	1		1630378_at	0	-1
1638424_at	0	-1		1641286_s_at	0	1		1640465_at	0	-1		1632464_at	0	1
1638452_at	0	-1		1641487_a_at	0	1		1627405_at	0	1		1639938_at	0	-1
1638484_at	0	1		1623265_at	0	-1		1628915_s_at	0	1		1640054_at	0	1
1638486_at	0	-1		1623693_a_at	0	1		1630038_at	0	1		1626893_at	0	1
1638487_at	0	1		1625604_at	0	1		1630186_at	0	-1		1638797_a_at	0	-1
1638498_s_at	0	1		1625637_at	0	-1		1633770_at	0	1		1641072_at	0	1
1638730_at	0	1		1625744_at	0	1		1637739_at	0	1		1624559_a_at	0	1
1638810_at	0	1		1626098_at	0	1		1638186_a_at	0	1		1638981_at	0	1
1638816_at	0	1		1626257_at	0	1		1639955_at	0	1		1625321_a_at	0	1
1638872_at	0	1		1626845_at	0	1		1641722_at	0	1		1632207_a_at	0	1
1638912_s_at	0	-1		1627178_at	0	-1		1625030_at	0	1		1636722_at	0	1
1639048_a_at	0	1		1627241_at	0	1		1629619_at	0	1		1624150_at	0	1
1639069_at	0	1		1627552_at	0	-1		1629752_at	0	1		1630132_at	0	1
1639086_s_at	0	1		1629212_at	0	1		1630378_at	0	-1		1631532_at	0	-1
1639101_at	0	-1		1629233_s_at	0	1		1632464_at	0	1		1637754_at	0	-1
1639110_at	0	1		1629409_s_at	0	-1		1639938_at	0	-1		1626841_s_at	0	1
1639162_at	0	1		1629431_at	0	1		1640054_at	0	1		1631236_at	0	1
1639286_s_at	0	-1		1629609_at	0	-1		1626893_at	0	1		1626313_at	0	1
1639534_at	0	1		1629790_at	0	1		1638797_a_at	0	-1		1628498_at	0	1
1639571_s_at	0	1		1630335_s_at	0	-1		1641072_at	0	1		1629421_at	0	1
1639641_at	0	-1		1631394_at	0	-1		1624559_a_at	0	1		1635566_s_at	0	1
1639648_at	0	1		1631456_at	0	-1		1629981_at	0	1		1631381_at	0	1
1639807_s_at	0	-1		1631942_at	0	1		1638981_at	0	1		1627270_at	0	1
1639908_a_at	0	1		1632228_at	0	-1		1625321_a_at	0	1		1633872_at	0	1
1639911_at	0	-1		1632485_a_at	0	1		1632207_a_at	0	1		1634656_s_at	0	1
1640009_at	0	1		1632946_at	0	-1		1636722_at	0	1		1636805_a_at	0	1
1640032_a_at	0	1		1632959_at	0	1		1624150_at	0	1		1637665_at	0	1
1640043_s_at	0	-1		1633218_a_at	0	-1		1630132_at	0	1		1631688_at	0	1
1640068_at	0	1		1633549_s_at	0	1		1629026_at	0	1		1636483_at	0	1
1640380_a_at	0	1		1634178_at	0	1		1631532_at	0	-1		1631526_s_at	0	1
1640429_a_at	0	-1		1635266_at	0	-1		1637754_at	0	-1		1636388_at	0	1
1640431_at	0	-1		1635469_at	0	1		1626841_s_at	0	1		1638148_at	0	1
1640454_at	0	1		1636262_at	0	1		1631236_at	0	1		1628834_a_at	0	1
1640551_at	0	1		1636787_s_at	0	1		1626313_at	0	1		1633833_at	0	1
1640552_at	0	1		1637571_at	0	1		1628498_at	0	1		1637027_s_at	0	1
1640556_at	0	-1		1638154_at	0	-1		1629421_at	0	1		1631196_at	0	1
1640577_a_at	0	-1		1638225_a_at	0	1		1634652_a_at	0	1		1625297_at	0	1
1640619_at	0	-1		1640075_a_at	0	-1		1635566_s_at	0	1		1639375_a_at	0	1
1640655_s_at	0	-1		1640109_at	0	1		1631381_at	0	1		1639981_at	0	1
1640748_at	0	1		1641188_a_at	0	1		1627270_at	0	1		1637917_s_at	0	1
1640801_at	0	1		1625211_s_at	0	-1		1633872_at	0	1		1640056_at	0	1
1640991_at	0	-1		1626311_at	0	-1		1634656_s_at	0	1		1625041_at	0	-1
1641021_a_at	0	-1		1626600_at	0	1		1636805_a_at	0	1		1629124_at	0	1
1641043_at	0	1		1628610_at	0	1		1637665_at	0	1		1630859_s_at	0	1
1641055_at	0	1		1630408_s_at	0	1		1631688_at	0	1		1633268_s_at	0	-1
1641143_s_at	0	-1		1634219_a_at	0	1		1636483_at	0	1		1633565_at	0	-1
1641168_s_at	0	1		1637620_s_at	0	1		1631526_s_at	0	1		1635140_at	0	-1
1641169_s_at	0	1		1639164_at	0	1		1636388_at	0	1		1635910_at	0	-1
1641270_at	0	-1		1639863_at	0	1		1638148_at	0	1		1636526_at	0	-1
1641286_s_at	0	1		1640465_at	0	-1		1623517_at	0	1		1636620_s_at	0	-1
1641487_a_at	0	1		1627405_at	0	1		1628834_a_at	0	1		1640429_a_at	0	-1
1641582_at	0	1		1628915_s_at	0	1		1641540_a_at	0	1		1641169_s_at	0	1
1623144_at	1e-05	-1		1630038_at	0	1		1633833_at	0	1		1623505_s_at	0	1
1623265_at	1e-05	-1		1630159_at	0	-1		1637027_s_at	0	1		1627564_s_at	0	1
1623505_s_at	1e-05	1		1630186_at	0	-1		1630369_a_at	0	1		1631468_a_at	0	-1
1623693_a_at	1e-05	1		1633770_at	0	1		1631196_at	0	1		1631769_at	0	1
1623706_at	1e-05	-1		1637739_at	0	1		1625297_at	0	1		1632699_s_at	0	1
1624060_at	1e-05	1		1638186_a_at	0	1		1639375_a_at	0	1		1635567_s_at	0	1
1624152_at	1e-05	-1		1639955_at	0	1		1627046_at	0	1		1641606_s_at	0	-1
1624752_at	1e-05	-1		1641084_at	0	1		1639981_at	0	1		1638256_at	0	1
1625477_a_at	1e-05	-1		1641722_at	0	1		1637917_s_at	0	1		1623199_a_at	0	-1
1625604_at	1e-05	1		1625030_at	0	1		1640056_at	0	1		1640185_at	0	1
1625637_at	1e-05	-1		1626881_at	0	1		1625041_at	0	-1		1637174_s_at	0	-1
1625744_at	1e-05	1		1629619_at	0	1		1627246_at	0	-1		1641504_s_at	0	1
1626098_at	1e-05	1		1629752_at	0	1		1629124_at	0	1		1628261_at	0	1
1626257_at	1e-05	1		1630378_at	0	-1		1630859_s_at	0	1		1626106_a_at	0	1
1626845_at	1e-05	1		1632464_at	0	1		1633268_s_at	0	-1		1623145_s_at	0	1
1627178_at	1e-05	-1		1635229_at	0	-1		1633565_at	0	-1		1623714_at	0	-1
1627241_at	1e-05	1		1636311_at	0	-1		1633801_s_at	0	1		1640695_at	0	1
1627329_at	1e-05	1		1637561_at	0	1		1635140_at	0	-1		1635508_at	0	1
1627552_at	1e-05	-1		1639938_at	0	-1		1635910_at	0	-1		1639850_at	0	1
1627564_s_at	1e-05	1		1640054_at	0	1		1636526_at	0	-1		1638183_at	0	-1
1627680_at	1e-05	-1		1640299_at	0	1		1636620_s_at	0	-1		1626509_at	0	-1
1628643_at	1e-05	-1		1626893_at	0	1		1640429_a_at	0	-1		1627530_at	0	-1
1629078_s_at	1e-05	1		1638797_a_at	0	-1		1641169_s_at	0	1		1629464_a_at	0	-1
1629212_at	1e-05	1		1641072_at	0	1		1623505_s_at	0	1		1636103_a_at	0	1
1629233_s_at	1e-05	1		1624559_a_at	0	1		1627564_s_at	0	1		1624119_at	0	1
1629347_at	1e-05	-1		1629981_at	0	1		1631468_a_at	0	-1		1628275_at	0	-1
1629409_s_at	1e-05	-1		1638981_at	0	1		1631769_at	0	1		1629601_at	0	1
1629413_at	1e-05	-1		1625321_a_at	0	1		1632699_s_at	0	1		1633946_at	0	1
1629431_at	1e-05	1		1629129_at	0	1		1635567_s_at	0	1		1636688_at	0	1
1629609_at	1e-05	-1		1632207_a_at	0	1		1641606_s_at	0	-1		1636849_at	0	-1
1629790_at	1e-05	1		1632755_at	0	-1		1630686_at	0	1		1637286_a_at	0	-1
1629973_at	1e-05	-1		1635796_a_at	0	-1		1638256_at	0	1		1624752_at	0	-1
1630302_at	1e-05	-1		1636722_at	0	1		1623199_a_at	0	-1		1640395_a_at	0	1
1630335_s_at	1e-05	-1		1637291_at	0	-1		1629417_s_at	0	-1		1629827_s_at	0	1
1630938_a_at	1e-05	-1		1624150_at	0	1		1634200_a_at	0	-1		1637774_s_at	0	1
1631394_at	1e-05	-1		1630132_at	0	1		1640185_at	0	1		1640619_at	0	-1
1631456_at	1e-05	-1		1634660_at	0	1		1631619_a_at	0	1		1630423_at	0	1
1631468_a_at	1e-05	-1		1629026_at	0	1		1637174_s_at	0	-1		1634991_at	0	-1
1631769_at	1e-05	1		1631532_at	0	-1		1641504_s_at	0	1		1633335_at	0	1
1631942_at	1e-05	1		1634031_at	0	-1		1628261_at	0	1		1630992_at	0	1
1631977_at	1e-05	1		1634440_s_at	0	1		1626106_a_at	0	1		1641593_at	0	1
1632136_at	1e-05	-1		1637754_at	0	-1		1623145_s_at	0	1		1637479_at	0	-1
1632160_s_at	1e-05	-1		1626841_s_at	0	1		1623080_at	0	-1		1636574_s_at	0	1
1632228_at	1e-05	-1		1631236_at	0	1		1623714_at	0	-1		1624721_at	0	1
1632433_at	1e-05	-1		1626287_at	0	1		1640695_at	0	1		1626237_at	0	1
1632485_a_at	1e-05	1		1626313_at	0	1		1631533_at	0	1		1629441_at	0	1
1632699_s_at	1e-05	1		1628498_at	0	1		1635508_at	0	1		1639807_s_at	0	-1
1632946_at	1e-05	-1		1628807_at	0	-1		1639850_at	0	1		1627739_at	0	-1
1632959_at	1e-05	1		1629421_at	0	1		1638183_at	0	-1		1623200_at	0	-1
1633218_a_at	1e-05	-1		1634652_a_at	0	1		1631251_at	0	1		1640231_a_at	0	1
1633354_at	1e-05	-1		1635566_s_at	0	1		1630080_at	0	1		1623706_at	0	-1
1633549_s_at	1e-05	1		1628862_at	0	1		1626509_at	0	-1		1629003_at	0	-1
1634178_at	1e-05	1		1631381_at	0	1		1627530_at	0	-1		1638441_a_at	0	1
1634269_at	1e-05	-1		1637306_at	0	1		1629464_a_at	0	-1		1628398_at	0	-1
1634515_at	1e-05	-1		1627270_at	0	1		1636103_a_at	0	1		1634269_at	0	-1
1635266_at	1e-05	-1		1633872_at	0	1		1624119_at	0	1		1640609_at	0	1
1635399_s_at	1e-05	-1		1634656_s_at	0	1		1628275_at	0	-1		1633147_at	0	-1
1635469_at	1e-05	1		1636805_a_at	0	1		1629601_at	0	1		1623544_at	0	-1
1635567_s_at	1e-05	1		1635442_a_at	0	-1		1640496_at	0	-1		1639786_at	0	1
1635938_s_at	1e-05	-1		1637665_at	0	1		1633946_at	0	1		1634503_at	0	1
1636262_at	1e-05	1		1639079_at	0	1		1628611_at	0	1		1623688_at	0	1
1636711_at	1e-05	-1		1626055_at	0	1		1628202_at	0	1		1630165_s_at	0	-1
1636787_s_at	1e-05	1		1631688_at	0	1		1632094_at	0	1		1635394_at	0	-1
1636958_s_at	1e-05	-1		1633391_at	0	1		1636688_at	0	1		1627881_at	0	-1
1637571_at	1e-05	1		1636483_at	0	1		1636849_at	0	-1		1641477_at	0	1
1637978_at	1e-05	-1		1631526_s_at	0	1		1637286_a_at	0	-1		1627445_s_at	0	-1
1638154_at	1e-05	-1		1636388_at	0	1		1624752_at	0	-1		1640775_a_at	0	-1
1638162_s_at	1e-05	-1		1636762_a_at	0	1		1640395_a_at	0	1		1631098_at	0	1
1638225_a_at	1e-05	1		1632802_at	0	-1		1629827_s_at	0	1		1624586_a_at	0	-1
1639272_at	1e-05	-1		1638148_at	0	1		1637774_s_at	0	1		1639566_s_at	0	1
1639395_at	1e-05	-1		1638252_at	0	1		1636528_at	0	1		1631212_at	0	-1
1639971_at	1e-05	1		1639429_at	0	-1		1635914_at	0	1		1633602_at	0	1
1640075_a_at	1e-05	-1		1623517_at	0	1		1640619_at	0	-1		1628823_at	0	-1
1640109_at	1e-05	1		1628834_a_at	0	1		1630423_at	0	1		1625711_at	0	1
1640829_at	1e-05	-1		1630968_at	0	-1		1634991_at	0	-1		1632136_at	0	-1
1641188_a_at	1e-05	1		1631207_at	0	1		1633335_at	0	1		1629983_at	0	-1
1641380_a_at	1e-05	-1		1641540_a_at	0	1		1630992_at	0	1		1630487_s_at	0	1
1641606_s_at	1e-05	-1		1633833_at	0	1		1634304_a_at	0	1		1635938_s_at	0	-1
1641660_at	1e-05	1		1637027_s_at	0	1		1641593_at	0	1		1623487_at	0	1
1623376_s_at	2e-05	1		1633483_a_at	0	1		1632958_a_at	0	-1		1626338_s_at	0	-1
1624478_at	2e-05	1		1630369_a_at	0	1		1632146_a_at	0	-1		1628355_at	0	-1
1625211_s_at	2e-05	-1		1631196_at	0	1		1637479_at	0	-1		1640633_s_at	0	-1
1626311_at	2e-05	-1		1629939_a_at	0	1		1636574_s_at	0	1		1625233_at	0	1
1626536_at	2e-05	1		1625297_at	0	1		1624721_at	0	1		1633197_at	0	-1
1626600_at	2e-05	1		1632639_at	0	1		1639660_s_at	0	-1		1630229_at	0	-1
1627014_a_at	2e-05	-1		1641231_at	0	1		1626237_at	0	1		1638050_s_at	0	-1
1627302_at	2e-05	-1		1629953_at	0	1		1638550_s_at	0	1		1634159_s_at	0	1
1628610_at	2e-05	1		1626051_at	0	1		1629441_at	0	1		1633439_at	0	-1
1629642_a_at	2e-05	-1		1639375_a_at	0	1		1639807_s_at	0	-1		1626833_at	0	1
1630229_at	2e-05	-1		1627046_at	0	1		1627739_at	0	-1		1632659_at	0	-1
1630408_s_at	2e-05	1		1639981_at	0	1		1626172_at	0	-1		1637357_at	0	-1
1630528_at	2e-05	-1		1623164_a_at	0	1		1623200_at	0	-1		1624029_at	0	-1
1630686_at	2e-05	1		1624521_a_at	0	1		1640231_a_at	0	1		1629473_at	0	1
1631772_a_at	2e-05	-1		1634113_at	0	-1		1623706_at	0	-1		1632222_a_at	0	-1
1632916_at	2e-05	-1		1627047_at	0	1		1629003_at	0	-1		1632461_at	0	-1
1633789_at	2e-05	1		1637917_s_at	0	1		1628992_at	0	-1		1634529_at	0	-1
1634188_a_at	2e-05	-1		1640056_at	0	1		1638441_a_at	0	1		1631456_at	0	-1
1634219_a_at	2e-05	1		1636524_at	0	1		1628398_at	0	-1		1640075_a_at	0	-1
1635028_s_at	2e-05	1		1629035_at	0	1		1634269_at	0	-1		1625211_s_at	0	-1
1635730_at	2e-05	-1		1623837_at	0	1		1640609_at	0	1		1630159_at	0	-1
1637002_at	2e-05	1		1624137_at	0	1		1625208_at	0	1		1635229_at	0	-1
1637620_s_at	2e-05	1		1625041_at	1e-05	-1		1637534_at	0	1		1626051_at	0	1
1638256_at	2e-05	1		1625948_at	1e-05	-1		1640825_a_at	0	-1		1624521_a_at	0	1
1638472_at	2e-05	-1		1626033_at	1e-05	-1		1633147_at	0	-1		1628353_at	0	1
1639164_at	2e-05	1		1627024_s_at	1e-05	1		1634201_at	0	-1		1629671_at	0	1
1639682_at	2e-05	1		1627246_at	1e-05	-1		1623544_at	0	-1		1627719_at	0	-1
1639863_at	2e-05	1		1629124_at	1e-05	1		1629221_at	0	1		1625481_a_at	0	-1
1640465_at	2e-05	-1		1630859_s_at	1e-05	1		1635406_at	0	1		1632404_at	0	1
1640609_at	2e-05	1		1632621_at	1e-05	1		1639786_at	0	1		1628779_a_at	0	-1
1640825_a_at	2e-05	-1		1633268_s_at	1e-05	-1		1634503_at	0	1		1624070_at	0	1
1641039_at	2e-05	-1		1633565_at	1e-05	-1		1623688_at	0	1		1640584_at	0	1
1623199_a_at	3e-05	-1		1633801_s_at	1e-05	1		1640867_s_at	0	1		1640043_s_at	0	-1
1623777_s_at	3e-05	-1		1633947_at	1e-05	-1		1630165_s_at	0	-1		1628352_a_at	0	1
1624083_s_at	3e-05	-1		1635140_at	1e-05	-1		1629799_at	0	1		1627581_at	0	-1
1625711_at	3e-05	1		1635379_at	1e-05	-1		1632154_at	0	1		1626766_s_at	0	-1
1625891_at	3e-05	1		1635910_at	1e-05	-1		1623376_s_at	0	1		1635266_at	0	-1
1627107_at	3e-05	-1		1636526_at	1e-05	-1		1635394_at	0	-1		1635442_a_at	0	-1
1627360_at	3e-05	1		1636620_s_at	1e-05	-1		1627881_at	0	-1		1634167_a_at	0	1
1627405_at	3e-05	1		1638498_s_at	1e-05	1		1637067_at	0	-1		1629606_at	0	-1
1627421_at	3e-05	-1		1640429_a_at	1e-05	-1		1631193_at	0	-1		1638612_at	0	1
1628353_at	3e-05	1		1641169_s_at	1e-05	1		1641477_at	0	1		1636507_at	0	-1
1628355_at	3e-05	-1		1623144_at	1e-05	-1		1627445_s_at	0	-1		1623363_at	0	-1
1628915_s_at	3e-05	1		1623505_s_at	1e-05	1		1640371_a_at	0	-1		1634815_at	0	-1
1630038_at	3e-05	1		1627564_s_at	1e-05	1		1640775_a_at	0	-1		1638313_at	0	1
1630159_at	3e-05	-1		1629973_at	1e-05	-1		1635675_at	0	-1		1629035_at	0	1
1630186_at	3e-05	-1		1631468_a_at	1e-05	-1		1631098_at	0	1		1636920_s_at	0	-1
1630496_a_at	3e-05	-1		1631769_at	1e-05	1		1624586_a_at	0	-1		1624083_s_at	0	-1
1633026_a_at	3e-05	1		1632699_s_at	1e-05	1		1629387_s_at	0	-1		1625052_at	0	-1
1633488_at	3e-05	1		1635567_s_at	1e-05	1		1624924_at	0	-1		1638523_at	0	1
1633770_at	3e-05	1		1639272_at	1e-05	-1		1639338_at	0	1		1627698_at	0	1
1636674_at	3e-05	-1		1639395_at	1e-05	-1		1639566_s_at	0	1		1635227_at	0	-1
1636920_s_at	3e-05	-1		1639971_at	1e-05	1		1631212_at	0	-1		1632757_a_at	0	-1
1636984_at	3e-05	1		1641606_s_at	1e-05	-1		1633602_at	0	1		1633275_at	0	1
1637739_at	3e-05	1		1641660_at	1e-05	1		1623777_s_at	0	-1		1624952_at	0	1
1638186_a_at	3e-05	1		1624478_at	1e-05	1		1630949_s_at	0	1		1636121_at	0	-1
1638738_s_at	3e-05	1		1626536_at	1e-05	1		1628823_at	0	-1		1638965_at	0	-1
1639955_at	3e-05	1		1629642_a_at	1e-05	-1		1626124_at	0	-1		1639934_at	0	-1
1640775_a_at	3e-05	-1		1630686_at	1e-05	1		1627261_s_at	0	1		1637978_at	0	-1
1640826_at	3e-05	-1		1638256_at	1e-05	1		1625711_at	0	1		1629077_s_at	0	-1
1641084_at	3e-05	1		1623199_a_at	1e-05	-1		1632136_at	0	-1		1626600_at	0	1
1641722_at	3e-05	1		1627107_at	1e-05	-1		1627651_a_at	0	-1		1633086_s_at	0	-1
1623733_at	4e-05	-1		1628353_at	1e-05	1		1639542_at	0	-1		1632865_s_at	0	1
1623856_at	4e-05	1		1629417_s_at	1e-05	-1		1629983_at	0	-1		1629229_a_at	0	-1
1624119_at	4e-05	1		1641619_at	1e-05	1		1632570_at	0	-1		1624152_at	0	-1
1625030_at	4e-05	1		1623229_at	1e-05	-1		1630487_s_at	0	1		1637155_at	0	-1
1625902_at	4e-05	1		1638903_at	1e-05	-1		1635938_s_at	0	-1		1625749_at	0	1
1626881_at	4e-05	1		1628984_s_at	1e-05	-1		1625486_a_at	0	-1		1626735_at	0	1
1628275_at	4e-05	-1		1633002_at	1e-05	-1		1624569_at	0	-1		1637306_at	0	1
1629417_s_at	4e-05	-1		1634200_a_at	1e-05	-1		1623487_at	0	1		1632485_a_at	0	1
1629601_at	4e-05	1		1640185_at	1e-05	1		1626338_s_at	0	-1		1625116_at	0	1
1629606_at	4e-05	-1		1631619_a_at	1e-05	1		1638875_at	0	-1		1631969_at	0	-1
1629619_at	4e-05	1		1628818_at	1e-05	-1		1627589_s_at	0	-1		1634009_at	0	-1
1629752_at	4e-05	1		1629671_at	1e-05	1		1628355_at	0	-1		1626257_at	0	1
1630378_at	4e-05	-1		1639262_at	1e-05	1		1635919_at	0	-1		1629953_at	0	1
1632464_at	4e-05	1		1633237_at	1e-05	1		1640633_s_at	0	-1		1634780_at	0	1
1632715_at	4e-05	1		1627719_at	1e-05	-1		1625233_at	0	1		1631300_at	0	-1
1635229_at	4e-05	-1		1637174_s_at	1e-05	-1		1629754_s_at	0	-1		1628873_s_at	0	-1
1636311_at	4e-05	-1		1641504_s_at	1e-05	1		1629388_s_at	0	1		1641095_at	0	1
1637561_at	4e-05	1		1633020_at	1e-05	-1		1632728_at	0	1		1628722_at	0	-1
1638397_at	4e-05	1		1636145_at	1e-05	1		1630717_s_at	0	-1		1627538_at	1e-05	1
1639230_at	4e-05	-1		1628261_at	1e-05	1		1633197_at	0	-1		1629064_at	1e-05	-1
1639938_at	4e-05	-1		1624410_at	1e-05	1		1633696_at	0	-1		1630160_at	1e-05	-1
1640054_at	4e-05	1		1626106_a_at	1e-05	1		1633573_a_at	0	1		1638486_at	1e-05	-1
1640299_at	4e-05	1		1625227_at	1e-05	1		1637195_at	0	-1		1629981_at	1e-05	1
1641031_s_at	4e-05	-1		1623145_s_at	1e-05	1		1630229_at	0	-1		1634652_a_at	1e-05	1
1641619_at	4e-05	1		1625172_s_at	1e-05	-1		1638801_at	0	-1		1623517_at	1e-05	1
1622949_at	5e-05	-1		1639596_at	1e-05	-1		1637958_at	0	-1		1641540_a_at	1e-05	1
1623229_at	5e-05	-1		1623080_at	1e-05	-1		1638050_s_at	0	-1		1630369_a_at	1e-05	1
1626893_at	5e-05	1		1623714_at	1e-05	-1		1640558_a_at	0	1		1627246_at	1e-05	-1
1629784_a_at	5e-05	1		1640695_at	1e-05	1		1634159_s_at	0	1		1633801_s_at	1e-05	1
1631248_at	5e-05	-1		1631533_at	1e-05	1		1633439_at	0	-1		1630686_at	1e-05	1
1631768_at	5e-05	-1		1635508_at	1e-05	1		1625722_at	0	1		1629417_s_at	1e-05	-1
1633451_at	5e-05	-1		1636009_at	1e-05	1		1626833_at	0	1		1631619_a_at	1e-05	1
1636574_s_at	5e-05	1		1629429_at	1e-05	1		1632964_at	0	-1		1628611_at	1e-05	1
1638797_a_at	5e-05	-1		1634780_at	1e-05	1		1634831_at	0	-1		1628202_at	1e-05	1
1638849_a_at	5e-05	-1		1639439_at	1e-05	-1		1632659_at	0	-1		1634304_a_at	1e-05	1
1638903_at	5e-05	-1		1639351_at	1e-05	1		1625430_at	0	1		1629799_at	1e-05	1
1638965_at	5e-05	-1		1639934_at	1e-05	-1		1637357_at	0	-1		1637067_at	1e-05	-1
1641072_at	5e-05	1		1641284_a_at	1e-05	1		1627970_at	0	-1		1635675_at	1e-05	-1
1641623_at	5e-05	-1		1638174_at	1e-05	1		1635467_a_at	0	-1		1629387_s_at	1e-05	-1
1624559_a_at	6e-05	1		1641092_at	1e-05	-1		1625374_at	0	-1		1639542_at	1e-05	-1
1625026_at	6e-05	-1		1628426_s_at	1e-05	1		1632063_s_at	0	1		1635919_at	1e-05	-1
1626666_s_at	6e-05	1		1639850_at	1e-05	1		1634310_at	0	1		1633573_a_at	1e-05	1
1628984_s_at	6e-05	-1		1627617_at	1e-05	-1		1624029_at	1e-05	-1		1637958_at	1e-05	-1
1629799_at	6e-05	1		1629738_at	1e-05	1		1629473_at	1e-05	1		1640558_a_at	1e-05	1
1629981_at	6e-05	1		1631359_s_at	1e-05	1		1630361_at	1e-05	1		1632964_at	1e-05	-1
1633002_at	6e-05	-1		1635989_at	1e-05	1		1631537_at	1e-05	-1		1625430_at	1e-05	1
1633308_at	6e-05	-1		1625861_at	1e-05	1		1632222_a_at	1e-05	-1		1632063_s_at	1e-05	1
1634200_a_at	6e-05	-1		1624763_at	1e-05	1		1632461_at	1e-05	-1		1630361_at	1e-05	1
1636775_at	6e-05	-1		1638183_at	1e-05	-1		1634529_at	1e-05	-1		1626055_at	1e-05	1
1638962_at	6e-05	-1		1629279_at	1e-05	1		1631456_at	1e-05	-1		1627680_at	1e-05	-1
1638981_at	6e-05	1		1623238_at	1e-05	1		1640075_a_at	1e-05	-1		1638162_s_at	1e-05	-1
1640185_at	6e-05	1		1639902_at	1e-05	1		1625211_s_at	1e-05	-1		1641031_s_at	1e-05	-1
1625321_a_at	7e-05	1		1639453_at	1e-05	1		1634219_a_at	1e-05	1		1639787_at	1e-05	1
1628909_at	7e-05	1		1624243_at	1e-05	-1		1630159_at	1e-05	-1		1635399_s_at	1e-05	-1
1629129_at	7e-05	1		1631251_at	1e-05	1		1635229_at	1e-05	-1		1630700_at	1e-05	1
1630423_at	7e-05	1		1627331_at	1e-05	1		1626055_at	1e-05	1		1624670_at	1e-05	1
1631619_a_at	7e-05	1		1632748_at	1e-05	-1		1636762_a_at	1e-05	1		1631394_at	1e-05	-1
1632207_a_at	7e-05	1		1634167_a_at	1e-05	1		1626051_at	1e-05	1		1639453_at	1e-05	1
1632548_a_at	7e-05	-1		1627080_at	1e-05	-1		1624521_a_at	1e-05	1		1638738_s_at	1e-05	1
1632659_at	7e-05	-1		1630080_at	1e-05	1		1623837_at	1e-05	1		1635128_a_at	1e-05	1
1632755_at	7e-05	-1		1633654_s_at	1e-05	1		1635379_at	1e-05	-1		1629078_s_at	1e-05	1
1632865_s_at	7e-05	1		1623460_at	2e-05	-1		1628353_at	1e-05	1		1636152_a_at	1e-05	-1
1633573_a_at	7e-05	1		1623953_at	2e-05	1		1638903_at	1e-05	-1		1633294_at	1e-05	1
1634591_at	7e-05	-1		1625481_a_at	2e-05	-1		1629671_at	1e-05	1		1624017_at	1e-05	-1
1635796_a_at	7e-05	-1		1626509_at	2e-05	-1		1627719_at	1e-05	-1		1638252_at	1e-05	1
1636722_at	7e-05	1		1627530_at	2e-05	-1		1639439_at	1e-05	-1		1633473_s_at	1e-05	1
1637291_at	7e-05	-1		1629464_a_at	2e-05	-1		1641092_at	1e-05	-1		1633534_s_at	1e-05	1
1638299_at	7e-05	-1		1636103_a_at	2e-05	1		1625481_a_at	1e-05	-1		1626300_at	1e-05	1
1624150_at	8e-05	1		1628643_at	2e-05	-1		1627302_at	1e-05	-1		1632433_at	1e-05	-1
1625233_at	8e-05	1		1641380_a_at	2e-05	-1		1630699_at	1e-05	-1		1628721_at	1e-05	-1
1630132_at	8e-05	1		1627302_at	2e-05	-1		1627680_at	1e-05	-1		1631359_s_at	1e-05	1
1630605_at	8e-05	1		1632916_at	2e-05	-1		1638397_at	1e-05	1		1640922_a_at	1e-05	-1
1634660_at	8e-05	1		1637002_at	2e-05	1		1627176_at	1e-05	1		1629413_at	1e-05	-1
1636693_at	8e-05	1		1638738_s_at	2e-05	1		1632404_at	1e-05	1		1639395_at	1e-05	-1
1637067_at	8e-05	-1		1640826_at	2e-05	-1		1631977_at	1e-05	1		1636145_at	1e-05	1
1638365_at	8e-05	-1		1624119_at	2e-05	1		1638162_s_at	1e-05	-1		1632045_at	1e-05	1
1639635_s_at	8e-05	-1		1628275_at	2e-05	-1		1641031_s_at	1e-05	-1		1623733_at	1e-05	-1
1623235_at	9e-05	-1		1629601_at	2e-05	1		1628779_a_at	1e-05	-1		1630635_s_at	1e-05	-1
1623277_at	9e-05	1		1626666_s_at	2e-05	1		1623861_at	1e-05	1		1628807_at	1e-05	-1
1624692_at	9e-05	-1		1628909_at	2e-05	1		1631790_at	1e-05	1		1626033_at	1e-05	-1
1626965_at	9e-05	-1		1630605_at	2e-05	1		1629095_a_at	1e-05	-1		1635681_at	1e-05	-1
1628818_at	9e-05	-1		1634808_at	2e-05	1		1624783_at	1e-05	1		1629097_at	1e-05	-1
1629026_at	9e-05	1		1630781_at	2e-05	-1		1628340_s_at	1e-05	1		1636947_at	1e-05	1
1629671_at	9e-05	1		1624914_at	2e-05	1		1627736_at	1e-05	-1		1638002_at	1e-05	-1
1631532_at	9e-05	-1		1640755_at	2e-05	-1		1629446_at	1e-05	-1		1632916_at	1e-05	-1
1633050_at	9e-05	-1		1640496_at	2e-05	-1		1633796_at	1e-05	1		1635031_s_at	1e-05	-1
1633905_at	9e-05	-1		1624260_at	2e-05	1		1624070_at	1e-05	1		1634031_at	1e-05	-1
1634031_at	9e-05	-1		1630699_at	2e-05	-1		1633429_at	1e-05	1		1634276_a_at	1e-05	1
1634440_s_at	9e-05	1		1627248_at	2e-05	-1		1641077_at	1e-05	-1		1634440_s_at	1e-05	1
1637754_at	9e-05	-1		1638508_at	2e-05	1		1636153_at	1e-05	1		1628643_at	1e-05	-1
1638556_s_at	9e-05	-1		1631523_at	2e-05	1		1640584_at	1e-05	1		1636202_s_at	1e-05	1
1640504_at	9e-05	-1		1622960_at	2e-05	1		1635282_at	1e-05	-1		1635952_at	1e-05	1
1624635_at	0.0001	-1		1625749_at	2e-05	1		1636499_at	1e-05	1		1640032_a_at	1e-05	1
1624721_at	0.0001	1		1633946_at	2e-05	1		1632281_at	1e-05	1		1638371_at	1e-05	1
1625082_a_at	0.0001	-1		1630778_at	2e-05	1		1640206_at	1e-05	-1		1625779_at	1e-05	-1
1626455_s_at	0.0001	-1		1628611_at	2e-05	1		1623235_at	1e-05	-1		1633047_at	1e-05	1
1626841_s_at	0.0001	1		1628202_at	2e-05	1		1639787_at	1e-05	1		1637669_at	1e-05	-1
1629307_s_at	0.0001	1		1641428_at	2e-05	1		1640043_s_at	1e-05	-1		1624246_s_at	1e-05	-1
1630299_at	0.0001	-1		1634282_s_at	2e-05	1		1628352_a_at	1e-05	1		1633746_s_at	1e-05	-1
1631236_at	0.0001	1		1623523_at	2e-05	1		1634828_at	1e-05	1		1628818_at	1e-05	-1
1634808_at	0.0001	1		1641126_at	2e-05	1		1627581_at	1e-05	-1		1626075_at	1e-05	1
1634831_at	0.0001	-1		1639092_at	2e-05	1		1634439_at	1e-05	1		1628561_at	1e-05	1
1636864_at	0.0001	-1		1640652_at	2e-05	1		1631417_s_at	1e-05	-1		1639902_at	1e-05	1
1622990_at	0.00011	-1		1632094_at	2e-05	1		1625253_at	1e-05	-1		1627936_s_at	1e-05	1
1623312_s_at	0.00011	-1		1636688_at	2e-05	1		1629641_s_at	1e-05	1		1633143_s_at	2e-05	-1
1624948_at	0.00011	-1		1635664_at	2e-05	1		1635399_s_at	1e-05	-1		1638335_at	2e-05	-1
1626287_at	0.00011	1		1627953_at	2e-05	1		1630700_at	1e-05	1		1633549_s_at	2e-05	1
1626313_at	0.00011	1		1641157_at	2e-05	1		1636728_at	1e-05	1		1631251_at	2e-05	1
1627180_at	0.00011	-1		1625475_s_at	3e-05	-1		1630915_at	1e-05	-1		1630080_at	2e-05	1
1627802_s_at	0.00011	-1		1636849_at	3e-05	-1		1626199_at	1e-05	1		1632958_a_at	2e-05	-1
1628498_at	0.00011	1		1637286_a_at	3e-05	-1		1626774_s_at	1e-05	-1		1632146_a_at	2e-05	-1
1628807_at	0.00011	-1		1624752_at	3e-05	-1		1634323_at	1e-05	1		1637534_at	2e-05	1
1629421_at	0.00011	1		1627680_at	3e-05	-1		1626191_at	1e-05	1		1640867_s_at	2e-05	1
1629868_s_at	0.00011	1		1630302_at	3e-05	-1		1626766_s_at	1e-05	-1		1623376_s_at	2e-05	1
1630781_at	0.00011	-1		1638397_at	3e-05	1		1629934_at	1e-05	-1		1631193_at	2e-05	-1
1631561_s_at	0.00011	-1		1634591_at	3e-05	-1		1633765_at	1e-05	1		1626124_at	2e-05	-1
1632591_at	0.00011	-1		1640395_a_at	3e-05	1		1632403_at	1e-05	1		1625486_a_at	2e-05	-1
1633022_at	0.00011	1		1633857_at	3e-05	-1		1624670_at	2e-05	1		1638875_at	2e-05	-1
1633147_at	0.00011	-1		1629023_s_at	3e-05	-1		1627178_at	2e-05	-1		1627589_s_at	2e-05	-1
1634991_at	0.00011	-1		1629827_s_at	3e-05	1		1631394_at	2e-05	-1		1632728_at	2e-05	1
1635031_s_at	0.00011	-1		1634658_a_at	3e-05	-1		1635266_at	2e-05	-1		1627970_at	2e-05	-1
1636023_at	0.00011	1		1637774_s_at	3e-05	1		1635796_a_at	2e-05	-1		1631537_at	2e-05	-1
1637154_at	0.00011	-1		1640566_at	3e-05	1		1635442_a_at	2e-05	-1		1623837_at	2e-05	1
1637309_a_at	0.00011	-1		1635128_a_at	3e-05	1		1633483_a_at	2e-05	1		1641092_at	2e-05	-1
1637625_s_at	0.00011	1		1635665_at	3e-05	-1		1629973_at	2e-05	-1		1636499_at	2e-05	1
1638431_at	0.00011	-1		1636528_at	3e-05	1		1639971_at	2e-05	1		1629973_at	2e-05	-1
1639215_at	0.00011	-1		1641026_a_at	3e-05	1		1633237_at	2e-05	1		1639596_at	2e-05	-1
1639262_at	0.00011	1		1635914_at	3e-05	1		1639596_at	2e-05	-1		1628973_a_at	2e-05	-1
1639660_s_at	0.00011	-1		1634776_at	3e-05	1		1639453_at	2e-05	1		1624748_a_at	2e-05	1
1624666_at	0.00012	-1		1627176_at	3e-05	1		1634167_a_at	2e-05	1		1636395_at	2e-05	-1
1628779_a_at	0.00012	-1		1626028_at	3e-05	-1		1638738_s_at	2e-05	1		1628743_at	2e-05	-1
1629983_at	0.00012	-1		1629918_at	3e-05	1		1641126_at	2e-05	1		1632901_s_at	2e-05	1
1630458_at	0.00012	-1		1630855_s_at	3e-05	1		1635128_a_at	2e-05	1		1639151_a_at	2e-05	-1
1634652_a_at	0.00012	1		1640619_at	4e-05	-1		1635665_at	2e-05	-1		1637407_at	2e-05	1
1634659_at	0.00012	-1		1636711_at	4e-05	-1		1636711_at	2e-05	-1		1636787_s_at	2e-05	1
1635566_s_at	0.00012	1		1630528_at	4e-05	-1		1638709_at	2e-05	1		1624549_at	2e-05	-1
1635832_at	0.00012	-1		1625891_at	4e-05	1		1629078_s_at	2e-05	1		1636015_s_at	2e-05	1
1636487_at	0.00012	-1		1636920_s_at	4e-05	-1		1629606_at	2e-05	-1		1640755_at	2e-05	-1
1641212_a_at	0.00012	1		1630423_at	4e-05	1		1630835_a_at	2e-05	-1		1633690_at	2e-05	-1
1623866_at	0.00013	-1		1622990_at	4e-05	-1		1632145_a_at	2e-05	1		1640289_a_at	2e-05	1
1624914_at	0.00013	1		1633022_at	4e-05	1		1636276_at	2e-05	1		1624226_at	2e-05	-1
1628862_at	0.00013	1		1634991_at	4e-05	-1		1634168_s_at	2e-05	1		1637291_at	2e-05	-1
1630363_at	0.00013	-1		1627191_a_at	4e-05	1		1623357_at	2e-05	-1		1635305_s_at	2e-05	-1
1631381_at	0.00013	1		1640300_at	4e-05	1		1635730_at	2e-05	-1		1631772_a_at	2e-05	-1
1636152_a_at	0.00013	-1		1638636_at	4e-05	-1		1641650_at	2e-05	1		1627360_at	2e-05	1
1637306_at	0.00013	1		1640335_at	4e-05	-1		1623595_at	2e-05	1		1628317_at	2e-05	1
1623491_at	0.00014	1		1627673_at	4e-05	1		1636152_a_at	2e-05	-1		1629355_at	2e-05	-1
1626727_at	0.00014	-1		1626090_at	4e-05	1		1633294_at	2e-05	1		1627742_at	2e-05	-1
1627270_at	0.00014	1		1633335_at	4e-05	1		1628973_a_at	2e-05	-1		1625463_at	2e-05	1
1627698_at	0.00014	1		1636406_at	4e-05	1		1638612_at	2e-05	1		1632548_a_at	2e-05	-1
1632877_a_at	0.00014	1		1630992_at	4e-05	1		1630496_a_at	2e-05	-1		1631277_at	2e-05	1
1633163_at	0.00014	-1		1634304_a_at	4e-05	1		1633700_at	2e-05	-1		1634808_at	2e-05	1
1633872_at	0.00014	1		1631115_at	4e-05	1		1630938_a_at	2e-05	-1		1633959_s_at	2e-05	-1
1634117_at	0.00014	-1		1641593_at	4e-05	1		1635741_a_at	2e-05	-1		1634200_a_at	3e-05	-1
1634201_at	0.00014	-1		1633473_s_at	4e-05	1		1629566_at	2e-05	-1		1623080_at	3e-05	-1
1634656_s_at	0.00014	1		1632958_a_at	4e-05	-1		1632130_s_at	2e-05	1		1632094_at	3e-05	1
1636805_a_at	0.00014	1		1634960_at	4e-05	-1		1638588_at	2e-05	-1		1639660_s_at	3e-05	-1
1641474_s_at	0.00014	-1		1631085_a_at	4e-05	1		1629696_a_at	2e-05	1		1626172_at	3e-05	-1
1626735_at	0.00015	1		1625990_at	4e-05	1		1630934_at	2e-05	-1		1638397_at	3e-05	1
1627191_a_at	0.00015	1		1628387_s_at	4e-05	1		1624017_at	2e-05	-1		1631977_at	3e-05	1
1629961_s_at	0.00015	-1		1638709_at	4e-05	1		1636507_at	2e-05	-1		1633483_a_at	3e-05	1
1634195_at	0.00015	1		1635732_at	4e-05	1		1625584_at	2e-05	-1		1639971_at	3e-05	1
1635442_a_at	0.00015	-1		1639181_at	4e-05	1		1641063_s_at	2e-05	-1		1635665_at	3e-05	-1
1635623_at	0.00015	-1		1632404_at	4e-05	1		1635963_a_at	2e-05	-1		1630938_a_at	3e-05	-1
1636947_at	0.00015	1		1636202_s_at	4e-05	1		1639168_at	2e-05	-1		1625584_at	3e-05	-1
1637494_at	0.00015	-1		1624106_at	4e-05	1		1624748_a_at	2e-05	1		1639215_at	3e-05	-1
1637665_at	0.00015	1		1632146_a_at	5e-05	-1		1635979_at	2e-05	1		1639479_a_at	3e-05	-1
1623506_s_at	0.00016	-1		1637479_at	5e-05	-1		1623607_at	2e-05	-1		1641041_at	3e-05	-1
1626988_at	0.00016	-1		1629078_s_at	5e-05	1		1639733_s_at	2e-05	-1		1632490_at	3e-05	-1
1628873_s_at	0.00016	-1		1631977_at	5e-05	1		1633067_at	2e-05	-1		1635803_s_at	3e-05	-1
1629095_a_at	0.00016	-1		1638162_s_at	5e-05	-1		1631746_a_at	2e-05	-1		1638854_s_at	3e-05	-1
1633237_at	0.00016	1		1641031_s_at	5e-05	-1		1636395_at	2e-05	-1		1632372_at	3e-05	1
1636395_at	0.00016	-1		1636574_s_at	5e-05	1		1626619_at	2e-05	-1		1640431_at	3e-05	-1
1639079_at	0.00016	1		1624721_at	5e-05	1		1638360_at	2e-05	1		1628613_a_at	3e-05	-1
1641299_s_at	0.00016	1		1639660_s_at	5e-05	-1		1637539_a_at	2e-05	-1		1630147_at	3e-05	-1
1625208_at	0.00017	1		1628779_a_at	5e-05	-1		1623363_at	3e-05	-1		1636474_at	3e-05	1
1627719_at	0.00017	-1		1626735_at	5e-05	1		1634815_at	3e-05	-1		1637788_at	3e-05	1
1640395_a_at	0.00017	1		1636461_at	5e-05	-1		1638313_at	3e-05	1		1623775_at	3e-05	1
1641535_at	0.00017	-1		1632372_at	5e-05	1		1627241_at	3e-05	1		1637105_at	3e-05	1
1633857_at	0.00018	-1		1626237_at	5e-05	1		1633391_at	3e-05	1		1629023_s_at	3e-05	-1
1637174_s_at	0.00018	-1		1623861_at	5e-05	1		1638252_at	3e-05	1		1623701_at	3e-05	1
1639364_at	0.00018	-1		1637701_at	5e-05	1		1629035_at	3e-05	1		1636168_s_at	3e-05	1
1640922_a_at	0.00018	-1		1624900_at	5e-05	1		1624478_at	3e-05	1		1637723_at	3e-05	-1
1626055_at	0.00019	1		1632490_at	5e-05	-1		1636920_s_at	3e-05	-1		1638414_a_at	3e-05	-1
1627337_at	0.00019	-1		1641042_at	5e-05	-1		1633473_s_at	3e-05	1		1623522_at	3e-05	-1
1631225_at	0.00019	-1		1626304_at	5e-05	-1		1624083_s_at	3e-05	-1		1638324_s_at	3e-05	-1
1631688_at	0.00019	1		1632700_a_at	5e-05	-1		1635832_at	3e-05	-1		1632621_at	3e-05	1
1633391_at	0.00019	1		1636797_at	5e-05	-1		1623673_at	3e-05	1		1627764_at	3e-05	1
1636015_s_at	0.00019	1		1638550_s_at	5e-05	1		1624666_at	3e-05	-1		1627000_s_at	3e-05	-1
1623867_at	0.0002	1		1629441_at	5e-05	1		1623739_at	3e-05	1		1634029_at	3e-05	1
1627674_at	0.0002	1		1631790_at	5e-05	1		1633534_s_at	3e-05	1		1633363_at	3e-05	-1
1629446_at	0.0002	-1		1637564_a_at	5e-05	1		1636775_at	3e-05	-1		1641438_at	3e-05	-1
1630002_s_at	0.0002	-1		1633047_at	5e-05	1		1639671_at	3e-05	-1		1627552_at	3e-05	-1
1630835_a_at	0.0002	-1		1638940_at	5e-05	1		1636374_at	3e-05	-1		1626988_at	3e-05	-1
1632145_a_at	0.0002	1		1631969_at	5e-05	-1		1623856_at	3e-05	1		1634072_s_at	3e-05	-1
1632184_at	0.0002	-1		1632333_at	5e-05	1		1629479_a_at	3e-05	1		1636785_at	3e-05	1
1635394_at	0.0002	-1		1639641_at	6e-05	-1		1639215_at	3e-05	-1		1625125_at	3e-05	-1
1636483_at	0.0002	1		1639807_s_at	6e-05	-1		1628743_at	3e-05	-1		1626727_at	3e-05	-1
1639151_a_at	0.0002	-1		1636958_s_at	6e-05	-1		1632901_s_at	3e-05	1		1639273_s_at	3e-05	-1
1641504_s_at	0.0002	1		1627014_a_at	6e-05	-1		1639151_a_at	3e-05	-1		1641022_a_at	3e-05	-1
1629455_at	0.00021	1		1629606_at	6e-05	-1		1623103_at	3e-05	-1		1635725_a_at	3e-05	1
1640755_at	0.00021	-1		1636947_at	6e-05	1		1631801_at	3e-05	1		1627191_a_at	3e-05	1
1626184_at	0.00022	1		1629095_a_at	6e-05	-1		1623793_at	3e-05	1		1634481_at	3e-05	1
1627515_at	0.00022	1		1640922_a_at	6e-05	-1		1626300_at	3e-05	1		1636570_at	3e-05	1
1627598_at	0.00022	-1		1630835_a_at	6e-05	-1		1639479_a_at	3e-05	-1		1640335_at	3e-05	-1
1627669_at	0.00022	-1		1632145_a_at	6e-05	1		1641065_s_at	3e-05	-1		1626311_at	4e-05	-1
1631526_s_at	0.00022	1		1626184_at	6e-05	1		1639256_at	3e-05	1		1641722_at	4e-05	1
1634048_a_at	0.00022	-1		1627739_at	6e-05	-1		1641320_s_at	3e-05	-1		1627046_at	4e-05	1
1634072_s_at	0.00022	-1		1624783_at	6e-05	1		1631773_at	3e-05	1		1638550_s_at	4e-05	1
1636461_at	0.00022	-1		1626172_at	6e-05	-1		1641041_at	3e-05	-1		1628992_at	4e-05	-1
1622973_at	0.00023	-1		1624829_at	6e-05	-1		1625052_at	3e-05	-1		1625208_at	4e-05	1
1626251_at	0.00023	1		1631274_at	6e-05	-1		1640513_a_at	3e-05	-1		1623777_s_at	4e-05	-1
1629023_s_at	0.00023	-1		1636276_at	6e-05	1		1637797_at	3e-05	1		1627651_a_at	4e-05	-1
1632372_at	0.00023	1		1630740_at	6e-05	1		1628332_at	3e-05	1		1632570_at	4e-05	-1
1641048_a_at	0.00023	1		1634168_s_at	6e-05	1		1639351_at	4e-05	1		1629754_s_at	4e-05	-1
1623759_at	0.00024	-1		1640754_at	6e-05	1		1634658_a_at	4e-05	-1		1638903_at	4e-05	-1
1626846_s_at	0.00024	-1		1623200_at	7e-05	-1		1626304_at	4e-05	-1		1629095_a_at	4e-05	-1
1629827_s_at	0.00024	1		1641535_at	7e-05	-1		1634674_at	4e-05	1		1635282_at	4e-05	-1
1633020_at	0.00024	-1		1628340_s_at	7e-05	1		1632433_at	4e-05	-1		1635796_a_at	4e-05	-1
1636388_at	0.00024	1		1640231_a_at	7e-05	1		1636815_a_at	4e-05	-1		1638588_at	4e-05	-1
1623544_at	0.00025	-1		1634992_s_at	7e-05	1		1627329_at	4e-05	1		1630934_at	4e-05	-1
1627589_s_at	0.00025	-1		1638547_s_at	7e-05	1		1638490_at	4e-05	1		1641063_s_at	4e-05	-1
1631971_at	0.00025	1		1638912_s_at	8e-05	-1		1636864_at	4e-05	-1		1639733_s_at	4e-05	-1
1636145_at	0.00025	1		1623706_at	8e-05	-1		1635358_at	4e-05	1		1636374_at	4e-05	-1
1636762_a_at	0.00025	1		1632160_s_at	8e-05	-1		1631971_at	4e-05	1		1639351_at	4e-05	1
1641698_at	0.00025	-1		1632865_s_at	8e-05	1		1638523_at	4e-05	1		1631971_at	4e-05	1
1628947_s_at	0.00026	-1		1636693_at	8e-05	1		1624060_at	4e-05	1		1625990_at	4e-05	1
1629181_at	0.00026	-1		1629455_at	8e-05	1		1627698_at	4e-05	1		1636137_at	4e-05	-1
1629387_s_at	0.00026	-1		1629229_a_at	8e-05	-1		1624891_at	4e-05	-1		1625137_at	4e-05	-1
1631521_at	0.00026	-1		1623357_at	8e-05	-1		1641427_at	4e-05	1		1623312_s_at	4e-05	-1
1635803_s_at	0.00026	-1		1629003_at	8e-05	-1		1632530_s_at	4e-05	-1		1629924_at	4e-05	1
1640496_at	0.00026	-1		1632829_at	8e-05	1		1635227_at	4e-05	-1		1633026_a_at	4e-05	1
1624260_at	0.00027	1		1624971_at	8e-05	1		1632757_a_at	4e-05	-1		1636958_s_at	4e-05	-1
1624808_at	0.00027	-1		1640360_at	8e-05	-1		1633275_at	4e-05	1		1626889_at	4e-05	1
1628261_at	0.00027	1		1623848_a_at	8e-05	-1		1630005_at	4e-05	1		1640169_s_at	4e-05	1
1636085_at	0.00027	-1		1624083_s_at	9e-05	-1		1637145_at	4e-05	1		1638312_at	4e-05	-1
1640300_at	0.00027	1		1626988_at	9e-05	-1		1632845_at	4e-05	1		1627493_at	4e-05	-1
1624410_at	0.00028	1		1628992_at	9e-05	-1		1641104_s_at	4e-05	1		1636923_a_at	4e-05	-1
1626106_a_at	0.00028	1		1641429_at	9e-05	1		1623387_at	4e-05	1		1625948_at	4e-05	-1
1632802_at	0.00028	-1		1627118_at	9e-05	-1		1628721_at	4e-05	-1		1629307_s_at	4e-05	1
1634092_at	0.00028	-1		1638414_a_at	9e-05	-1		1626366_at	4e-05	-1		1640290_at	4e-05	-1
1634279_at	0.00028	-1		1624975_at	9e-05	-1		1635349_a_at	4e-05	-1		1623658_at	4e-05	1
1637302_s_at	0.00028	-1		1627267_at	9e-05	-1		1634370_a_at	4e-05	-1		1640504_at	4e-05	-1
1638148_at	0.00028	1		1627312_at	9e-05	1		1635144_at	4e-05	-1		1630051_at	4e-05	1
1638252_at	0.00028	1		1625463_at	9e-05	1		1638556_s_at	4e-05	-1		1630949_s_at	5e-05	1
1638636_at	0.00028	-1		1632203_at	9e-05	1		1637407_at	4e-05	1		1625374_at	5e-05	-1
1640191_a_at	0.00028	-1		1628821_at	9e-05	-1		1623896_a_at	4e-05	-1		1626199_at	5e-05	1
1641065_s_at	0.00028	-1		1639401_at	9e-05	1		1624952_at	5e-05	1		1633700_at	5e-05	-1
1625227_at	0.00029	1		1628932_at	9e-05	1		1640109_at	5e-05	1		1623573_s_at	5e-05	-1
1632530_s_at	0.00029	-1		1638049_at	9e-05	-1		1634660_at	5e-05	1		1630091_at	5e-05	1
1634237_at	0.00029	-1		1634083_at	9e-05	-1		1634113_at	5e-05	-1		1627421_at	5e-05	-1
1639429_at	0.00029	-1		1641582_at	0.0001	1		1629642_a_at	5e-05	-1		1639641_at	5e-05	-1
1623145_s_at	0.0003	1		1625477_a_at	0.0001	-1		1633020_at	5e-05	-1		1627745_s_at	5e-05	1
1627581_at	0.0003	-1		1637978_at	0.0001	-1		1631359_s_at	5e-05	1		1629418_s_at	5e-05	-1
1627927_at	0.0003	-1		1630002_s_at	0.0001	-1		1640826_at	5e-05	-1		1636797_at	5e-05	-1
1629617_at	0.0003	-1		1624636_at	0.0001	1		1632490_at	5e-05	-1		1627886_at	5e-05	1
1630699_at	0.0003	-1		1638441_a_at	0.0001	1		1637564_a_at	5e-05	1		1623797_at	5e-05	-1
1632840_s_at	0.0003	-1		1624732_at	0.0001	1		1640922_a_at	5e-05	-1		1638431_at	5e-05	-1
1633534_s_at	0.0003	1		1628580_a_at	0.0001	1		1625477_a_at	5e-05	-1		1625891_at	5e-05	1
1633690_at	0.0003	-1		1637641_at	0.0001	-1		1635210_a_at	5e-05	-1		1624725_at	5e-05	1
1640335_at	0.0003	-1		1627736_at	0.0001	-1		1628096_at	5e-05	1		1632832_at	5e-05	1
1623517_at	0.00031	1		1630187_a_at	0.0001	1		1636244_s_at	5e-05	-1		1625644_at	6e-05	1
1625172_s_at	0.00031	-1		1636879_at	0.0001	1		1629413_at	5e-05	-1		1635914_at	6e-05	1
1626237_at	0.00031	1		1639006_at	0.0001	1		1639071_a_at	5e-05	-1		1638801_at	6e-05	-1
1633852_at	0.00031	1		1639930_at	0.0001	-1		1625801_s_at	5e-05	1		1638490_at	6e-05	1
1639596_at	0.00031	-1		1635730_at	0.00011	-1		1636121_at	5e-05	-1		1638006_at	6e-05	-1
1627651_a_at	0.00032	-1		1625902_at	0.00011	1		1625276_a_at	5e-05	-1		1623506_s_at	6e-05	-1
1628834_a_at	0.00032	1		1623277_at	0.00011	1		1639635_s_at	5e-05	-1		1628580_a_at	6e-05	1
1629229_a_at	0.00032	-1		1635832_at	0.00011	-1		1635893_at	5e-05	-1		1625950_a_at	6e-05	1
1641446_s_at	0.00032	-1		1629446_at	0.00011	-1		1638965_at	5e-05	-1		1623212_s_at	6e-05	-1
1623080_at	0.00033	-1		1623673_at	0.00011	1		1640639_at	5e-05	-1		1639682_at	6e-05	1
1623357_at	0.00033	-1		1635453_at	0.00011	1		1626499_at	5e-05	-1		1627512_at	6e-05	-1
1623560_at	0.00033	-1		1641650_at	0.00011	1		1635803_s_at	5e-05	-1		1631984_at	6e-05	-1
1629559_s_at	0.00033	-1		1623605_a_at	0.00011	1		1628149_a_at	5e-05	1		1629026_at	7e-05	1
1630968_at	0.00033	-1		1626022_at	0.00011	-1		1639363_at	5e-05	-1		1632154_at	7e-05	1
1630999_at	0.00033	-1		1623595_at	0.00011	1		1628626_at	5e-05	1		1636762_a_at	7e-05	1
1639168_at	0.00033	-1		1624596_at	0.00011	1		1633169_at	5e-05	1		1624783_at	7e-05	1
1631834_at	0.00034	-1		1628398_at	0.00012	-1		1638854_s_at	5e-05	-1		1623235_at	7e-05	-1
1638528_at	0.00034	-1		1634269_at	0.00012	-1		1623573_s_at	5e-05	-1		1634439_at	7e-05	1
1630324_at	0.00035	-1		1640609_at	0.00012	1		1633126_at	5e-05	-1		1638709_at	7e-05	1
1634658_a_at	0.00035	-1		1629784_a_at	0.00012	1		1634599_s_at	5e-05	1		1631801_at	7e-05	1
1624506_at	0.00036	-1		1629307_s_at	0.00012	1		1635688_at	5e-05	-1		1638636_at	7e-05	-1
1624636_at	0.00036	1		1636152_a_at	0.00012	-1		1639909_at	5e-05	-1		1624732_at	7e-05	1
1631207_at	0.00036	1		1625208_at	0.00012	1		1630921_at	5e-05	1		1638200_at	7e-05	-1
1632600_at	0.00036	-1		1626684_at	0.00012	1		1630091_at	5e-05	1		1626038_at	7e-05	-1
1636088_at	0.00036	-1		1625133_at	0.00012	1		1641297_at	5e-05	1		1633644_at	7e-05	-1
1636507_at	0.00036	-1		1624895_at	0.00012	1		1631452_at	5e-05	-1		1628531_at	7e-05	-1
1641540_a_at	0.00036	1		1633294_at	0.00012	1		1632023_s_at	5e-05	-1		1629940_at	7e-05	1
1631322_at	0.00037	1		1637534_at	0.00012	1		1633881_at	5e-05	-1		1629120_at	7e-05	1
1631693_at	0.00037	-1		1634709_at	0.00012	-1		1638956_at	5e-05	-1		1626759_at	8e-05	1
1631984_at	0.00037	-1		1640825_a_at	0.00013	-1		1636292_at	5e-05	-1		1634219_a_at	8e-05	1
1637357_at	0.00037	-1		1631768_at	0.00013	-1		1632839_a_at	5e-05	-1		1632281_at	8e-05	1
1640290_at	0.00037	-1		1633308_at	0.00013	-1		1635078_at	5e-05	-1		1627178_at	8e-05	-1
1640702_at	0.00037	-1		1633147_at	0.00013	-1		1635103_at	5e-05	-1		1636276_at	8e-05	1
1624195_at	0.00038	-1		1634201_at	0.00013	-1		1630335_s_at	6e-05	-1		1635730_at	8e-05	-1
1626332_s_at	0.00038	1		1623544_at	0.00013	-1		1636787_s_at	6e-05	1		1629696_a_at	8e-05	1
1628613_a_at	0.00038	-1		1633690_at	0.00013	-1		1639395_at	6e-05	-1		1639671_at	8e-05	-1
1635517_at	0.00038	1		1627890_at	0.00013	1		1627107_at	6e-05	-1		1639635_s_at	8e-05	-1
1634931_at	0.00039	-1		1628567_at	0.00013	1		1636145_at	6e-05	1		1632839_a_at	8e-05	-1
1637774_s_at	0.00039	1		1634674_at	0.00013	1		1624410_at	6e-05	1		1630335_s_at	8e-05	-1
1639764_at	0.00039	-1		1629221_at	0.00013	1		1639934_at	6e-05	-1		1624393_at	8e-05	-1
1641700_at	0.00039	-1		1633796_at	0.00013	1		1627617_at	6e-05	-1		1627331_at	8e-05	1
1623714_at	0.0004	-1		1624070_at	0.00013	1		1632372_at	6e-05	1		1623460_at	8e-05	-1
1627000_s_at	0.0004	-1		1635210_a_at	0.00013	-1		1634992_s_at	6e-05	1		1639092_at	8e-05	1
1627078_at	0.0004	-1		1639682_at	0.00014	1		1637978_at	6e-05	-1		1628429_at	8e-05	-1
1635368_at	0.0004	-1		1624567_at	0.00014	1		1630286_at	6e-05	1		1639013_at	8e-05	-1
1640695_at	0.0004	1		1638345_at	0.00014	-1		1637254_at	6e-05	1		1627927_at	8e-05	-1
1631533_at	0.00041	1		1628592_at	0.00014	1		1638818_at	6e-05	-1		1640207_at	8e-05	1
1633833_at	0.00041	1		1634410_at	0.00014	1		1637066_at	6e-05	1		1635757_at	8e-05	-1
1639170_at	0.00041	-1		1634029_at	0.00014	1		1640478_at	6e-05	1		1624924_at	9e-05	-1
1624864_s_at	0.00042	1		1628194_at	0.00014	1		1637307_at	6e-05	-1		1627176_at	9e-05	1
1625199_s_at	0.00042	-1		1626325_a_at	0.00014	-1		1639411_at	6e-05	1		1640206_at	9e-05	-1
1627248_at	0.00043	-1		1626448_at	0.00015	1		1628947_s_at	6e-05	-1		1632845_at	9e-05	1
1628992_at	0.00043	-1		1628096_at	0.00015	1		1634809_s_at	6e-05	-1		1628096_at	9e-05	1
1634398_a_at	0.00043	-1		1625082_a_at	0.00016	-1		1634185_at	6e-05	1		1634809_s_at	9e-05	-1
1634828_at	0.00043	1		1636137_at	0.00016	-1		1630984_at	6e-05	1		1634776_at	9e-05	1
1635757_at	0.00043	-1		1635406_at	0.00016	1		1629077_s_at	6e-05	-1		1622949_at	9e-05	-1
1637723_at	0.00043	-1		1640020_at	0.00016	1		1641413_s_at	6e-05	-1		1624948_at	9e-05	-1
1638508_at	0.00043	1		1639786_at	0.00016	1		1627274_at	6e-05	-1		1631083_at	9e-05	-1
1629538_s_at	0.00044	-1		1633429_at	0.00016	1		1626577_at	6e-05	-1		1638735_at	9e-05	1
1629933_at	0.00044	-1		1630738_s_at	0.00016	-1		1626600_at	7e-05	1		1641582_at	9e-05	1
1631243_s_at	0.00044	1		1638143_a_at	0.00016	1		1629429_at	7e-05	1		1626881_at	9e-05	1
1637027_s_at	0.00045	1		1636244_s_at	0.00016	-1		1625475_s_at	7e-05	-1		1639439_at	0.0001	-1
1637971_a_at	0.00045	1		1631693_at	0.00017	-1		1625990_at	7e-05	1		1630699_at	0.0001	-1
1629610_at	0.00046	1		1625050_s_at	0.00017	-1		1626184_at	7e-05	1		1629446_at	0.0001	-1
1634101_at	0.00047	-1		1632652_s_at	0.00017	-1		1631768_at	7e-05	-1		1634828_at	0.0001	1
1627739_at	0.00048	-1		1624743_s_at	0.00017	-1		1634410_at	7e-05	1		1641320_s_at	0.0001	-1
1636888_a_at	0.00048	-1		1640169_s_at	0.00017	1		1634182_at	7e-05	1		1635358_at	0.0001	1
1637867_at	0.00048	-1		1641664_at	0.00017	1		1637221_at	7e-05	1		1640826_at	0.0001	-1
1635508_at	0.00049	1		1626400_at	0.00017	1		1625578_at	7e-05	1		1634182_at	0.0001	1
1623861_at	0.0005	1		1629413_at	0.00018	-1		1627154_at	7e-05	1		1629279_at	0.0001	1
1624783_at	0.0005	1		1636015_s_at	0.00018	1		1631833_at	7e-05	-1		1635203_at	0.0001	1
1625486_a_at	0.0005	-1		1636732_at	0.00018	1		1628016_s_at	7e-05	1		1626536_at	0.0001	1
1627293_at	0.0005	-1		1628973_a_at	0.00018	-1		1640533_at	7e-05	-1		1637154_at	0.0001	-1
1627673_at	0.0005	1		1633488_at	0.00019	1		1625514_s_at	7e-05	1		1634858_s_at	0.0001	1
1630247_at	0.0005	-1		1625387_s_at	0.00019	1		1632045_at	7e-05	1		1637302_s_at	0.0001	-1
1630430_a_at	0.0005	-1		1630918_at	0.00019	-1		1630501_a_at	7e-05	1		1627118_at	0.0001	-1
1631523_at	0.0005	1		1630072_a_at	0.00019	-1		1631668_at	7e-05	1		1638663_at	0.0001	-1
1637701_at	0.0005	1		1629181_at	0.0002	-1		1634282_s_at	8e-05	1		1639006_at	0.0001	1
1627926_at	0.00051	-1		1630286_at	0.0002	1		1634776_at	8e-05	1		1635502_at	0.0001	-1
1638441_a_at	0.00051	1		1639071_a_at	0.0002	-1		1622990_at	8e-05	-1		1640496_at	0.00011	-1
1625387_s_at	0.00052	1		1627786_s_at	0.0002	-1		1638636_at	8e-05	-1		1640825_a_at	0.00011	-1
1622960_at	0.00053	1		1624531_s_at	0.0002	-1		1637641_at	8e-05	-1		1631790_at	0.00011	1
1626090_at	0.00053	1		1635028_s_at	0.00021	1		1636137_at	8e-05	-1		1627241_at	0.00011	1
1629189_at	0.00053	-1		1632877_a_at	0.00021	1		1628432_at	8e-05	1		1635832_at	0.00011	-1
1633483_a_at	0.00053	1		1623506_s_at	0.00021	-1		1639524_at	8e-05	-1		1624666_at	0.00011	-1
1634205_at	0.00053	-1		1634503_at	0.00021	1		1632782_a_at	8e-05	1		1622990_at	0.00011	-1
1641438_at	0.00053	-1		1626805_s_at	0.00021	1		1633086_s_at	8e-05	-1		1630918_at	0.00011	-1
1630369_a_at	0.00054	1		1638612_at	0.00021	1		1636867_s_at	8e-05	1		1631243_s_at	0.00011	1
1636009_at	0.00054	1		1630496_a_at	0.00022	-1		1625137_at	8e-05	-1		1629811_at	0.00011	1
1636759_at	0.00054	-1		1635031_s_at	0.00022	-1		1639357_at	8e-05	1		1633834_at	0.00011	-1
1639255_s_at	0.00054	-1		1638295_s_at	0.00022	1		1628018_at	8e-05	-1		1639785_s_at	0.00011	1
1626900_a_at	0.00055	1		1631777_a_at	0.00022	1		1623733_at	8e-05	-1		1628100_at	0.00011	-1
1633335_at	0.00055	1		1624233_at	0.00022	-1		1630635_s_at	8e-05	-1		1628321_at	0.00011	1
1627088_at	0.00056	-1		1626187_at	0.00022	1		1622949_at	8e-05	-1		1630931_at	0.00011	-1
1633434_at	0.00056	-1		1640267_at	0.00022	1		1624348_a_at	8e-05	-1		1636023_at	0.00011	1
1628123_at	0.00057	-1		1623688_at	0.00022	1		1628807_at	9e-05	-1		1632829_at	0.00011	1
1631196_at	0.00057	1		1631099_at	0.00022	1		1629279_at	9e-05	1		1627617_at	0.00012	-1
1634809_s_at	0.00057	-1		1636561_at	0.00022	1		1632865_s_at	9e-05	1		1633383_at	0.00012	-1
1636406_at	0.00057	1		1624128_at	0.00023	1		1627421_at	9e-05	-1		1633857_at	0.00012	-1
1640698_at	0.00057	-1		1640867_s_at	0.00023	1		1624393_at	9e-05	-1		1630324_at	0.00012	-1
1634197_at	0.00059	-1		1637064_at	0.00023	1		1626940_at	9e-05	1		1636311_at	0.00012	-1
1636137_at	0.00059	-1		1641078_s_at	0.00023	1		1624948_at	9e-05	-1		1633558_s_at	0.00012	1
1640781_a_at	0.00059	1		1629367_at	0.00023	1		1630795_at	9e-05	1		1626239_at	0.00012	-1
1629939_a_at	0.0006	1		1638095_at	0.00023	1		1627723_at	9e-05	1		1640754_at	0.00012	1
1631300_at	0.0006	-1		1635298_at	0.00024	-1		1629269_at	9e-05	-1		1629559_s_at	0.00012	-1
1623673_at	0.00061	1		1633700_at	0.00025	-1		1630975_at	9e-05	-1		1629181_at	0.00012	-1
1628712_at	0.00061	-1		1626581_s_at	0.00025	-1		1623063_at	9e-05	-1		1624979_at	0.00013	-1
1635453_at	0.00061	1		1639770_at	0.00025	-1		1624549_at	0.0001	-1		1627736_at	0.00013	-1
1636911_at	0.00061	1		1640431_at	0.00026	-1		1639079_at	0.0001	1		1630835_a_at	0.00013	-1
1629429_at	0.00062	1		1632582_at	0.00026	-1		1629738_at	0.0001	1		1641650_at	0.00013	1
1631776_at	0.00062	-1		1634853_at	0.00026	1		1630302_at	0.0001	-1		1641065_s_at	0.00013	-1
1632582_at	0.00062	-1		1637155_at	0.00026	-1		1640431_at	0.0001	-1		1630242_at	0.00013	1
1640470_s_at	0.00062	-1		1623359_at	0.00026	-1		1634616_at	0.0001	1		1632160_s_at	0.00013	-1
1624725_at	0.00064	1		1636281_at	0.00026	-1		1633576_s_at	0.0001	1		1626271_at	0.00013	-1
1635636_at	0.00064	-1		1641152_at	0.00026	-1		1631083_at	0.0001	-1		1638378_at	0.00013	1
1638652_at	0.00064	-1		1632380_at	0.00026	1		1623312_s_at	0.0001	-1		1624450_at	0.00013	-1
1639638_a_at	0.00064	-1		1627348_at	0.00026	-1		1628613_a_at	0.0001	-1		1632380_at	0.00013	1
1627759_at	0.00066	1		1630165_s_at	0.00027	-1		1629924_at	0.0001	1		1629221_at	0.00014	1
1629097_at	0.00066	-1		1624851_at	0.00027	1		1631560_at	0.0001	1		1636864_at	0.00014	-1
1629796_s_at	0.00066	-1		1637457_at	0.00027	-1		1627434_at	0.0001	-1		1625477_a_at	0.00014	-1
1632593_at	0.00066	-1		1628432_at	0.00027	1		1624203_s_at	0.0001	-1		1634185_at	0.00014	1
1633039_at	0.00066	1		1640065_at	0.00028	1		1632807_at	0.0001	-1		1638547_s_at	0.00014	1
1634780_at	0.00066	1		1638679_at	0.00028	1		1637015_s_at	0.0001	1		1627293_at	0.00014	-1
1639439_at	0.00066	-1		1633814_at	0.00028	1		1638581_at	0.0001	1		1626287_at	0.00014	1
1641621_at	0.00066	-1		1638939_at	0.00028	-1		1638735_at	0.0001	1		1626965_at	0.00014	-1
1629120_at	0.00067	1		1634072_s_at	0.00029	-1		1640101_at	0.0001	1		1638365_at	0.00014	-1
1635358_at	0.00067	1		1638515_at	0.00029	1		1624265_at	0.0001	-1		1626499_at	0.00015	-1
1638226_at	0.00067	-1		1635403_at	0.00029	1		1629368_at	0.0001	-1		1625514_s_at	0.00015	1
1641207_s_at	0.00067	-1		1629940_at	0.00029	1		1630147_at	0.00011	-1		1632807_at	0.00015	-1
1625352_s_at	0.00068	-1		1635512_at	0.0003	-1		1636474_at	0.00011	1		1635517_at	0.00015	1
1634788_at	0.00068	-1		1631714_a_at	0.0003	1		1626033_at	0.00011	-1		1628638_at	0.00015	-1
1640566_at	0.00068	1		1627620_at	0.0003	-1		1629229_a_at	0.00011	-1		1633253_s_at	0.00015	-1
1641192_at	0.00068	-1		1640515_s_at	0.0003	-1		1636015_s_at	0.00011	1		1636695_at	0.00015	1
1635128_a_at	0.00069	1		1632256_at	0.0003	1		1625387_s_at	0.00011	1		1627672_at	0.00015	1
1635512_at	0.00069	-1		1638133_at	0.0003	-1		1630918_at	0.00011	-1		1634442_at	0.00015	-1
1638897_at	0.00069	-1		1630938_a_at	0.00031	-1		1624152_at	0.00011	-1		1636493_at	0.00015	1
1627013_at	0.0007	-1		1632433_at	0.00031	-1		1641390_at	0.00011	-1		1626862_at	0.00015	1
1635502_at	0.0007	-1		1641039_at	0.00031	-1		1630830_a_at	0.00011	1		1627668_s_at	0.00015	-1
1637151_at	0.0007	-1		1629799_at	0.00031	1		1630242_at	0.00011	1		1631533_at	0.00016	1
1627924_at	0.00072	-1		1632154_at	0.00031	1		1637788_at	0.00011	1		1629429_at	0.00016	1
1629142_at	0.00072	1		1641654_a_at	0.00031	1		1623268_a_at	0.00011	1		1627802_s_at	0.00016	-1
1631831_at	0.00072	-1		1634158_at	0.00031	1		1623775_at	0.00011	1		1632802_at	0.00016	-1
1624017_at	0.00073	-1		1636380_at	0.00031	1		1631243_s_at	0.00011	1		1639992_at	0.00016	-1
1629271_at	0.00073	-1		1635591_at	0.00032	1		1623251_at	0.00011	-1		1639672_at	0.00016	1
1630992_at	0.00073	1		1641570_s_at	0.00032	1		1639653_at	0.00011	-1		1628932_at	0.00016	1
1635725_a_at	0.00073	1		1623376_s_at	0.00033	1		1638624_at	0.00011	1		1637309_a_at	0.00016	-1
1640249_at	0.00073	-1		1631382_at	0.00033	-1		1639230_at	0.00011	-1		1623383_at	0.00016	-1
1636121_at	0.00075	-1		1634616_at	0.00033	1		1632204_at	0.00011	-1		1637561_at	0.00016	1
1624732_at	0.00076	1		1625017_at	0.00033	1		1633383_at	0.00011	-1		1634658_a_at	0.00017	-1
1624900_at	0.00079	1		1623190_at	0.00033	1		1630278_s_at	0.00011	-1		1635893_at	0.00017	-1
1626766_s_at	0.0008	-1		1640501_at	0.00033	1		1624608_s_at	0.00011	-1		1637635_at	0.00017	-1
1625297_at	0.00081	1		1635394_at	0.00034	-1		1632748_at	0.00012	-1		1637945_at	0.00017	1
1630109_at	0.00081	-1		1627927_at	0.00034	-1		1624531_s_at	0.00012	-1		1639592_at	0.00017	-1
1630286_at	0.00081	1		1633852_at	0.00034	1		1635636_at	0.00012	-1		1638090_at	0.00017	-1
1634304_a_at	0.00081	1		1636815_a_at	0.00034	-1		1633066_at	0.00012	1		1635987_at	0.00017	-1
1640558_a_at	0.00081	1		1641077_at	0.00034	-1		1638006_at	0.00012	-1		1636528_at	0.00018	1
1625405_at	0.00082	-1		1636921_at	0.00034	-1		1635203_at	0.00012	1		1629189_at	0.00018	-1
1631212_at	0.00082	-1		1627881_at	0.00034	-1		1641618_at	0.00012	-1		1626028_at	0.00018	-1
1634904_s_at	0.00082	-1		1634396_at	0.00034	1		1636610_at	0.00012	1		1634818_s_at	0.00018	-1
1636883_s_at	0.00082	-1		1636765_at	0.00034	1		1633026_a_at	0.00012	1		1624412_at	0.00018	-1
1640206_at	0.00082	-1		1637067_at	0.00035	-1		1629815_at	0.00012	1		1623953_at	0.00018	1
1623251_at	0.00083	-1		1631193_at	0.00035	-1		1628331_at	0.00012	-1		1640371_a_at	0.00019	-1
1629553_at	0.00083	-1		1636695_at	0.00035	1		1635681_at	0.00012	-1		1635379_at	0.00019	-1
1636629_at	0.00083	1		1628778_at	0.00035	1		1632424_at	0.00012	-1		1630496_a_at	0.00019	-1
1631576_at	0.00084	-1		1627315_s_at	0.00035	1		1638811_at	0.00012	-1		1624478_at	0.00019	1
1630764_at	0.00085	-1		1625801_s_at	0.00035	1		1624700_a_at	0.00012	-1		1639524_at	0.00019	-1
1638324_s_at	0.00085	-1		1635934_at	0.00035	1		1637110_at	0.00012	-1		1629271_at	0.00019	-1
1638589_at	0.00085	-1		1631130_at	0.00035	1		1626536_at	0.00013	1		1627180_at	0.00019	-1
1623014_at	0.00086	-1		1629319_at	0.00035	1		1640755_at	0.00013	-1		1639255_s_at	0.00019	-1
1625050_s_at	0.00086	-1		1628952_s_at	0.00035	1		1631130_at	0.00013	1		1628541_at	0.00019	1
1624856_at	0.00088	-1		1624211_at	0.00036	-1		1631633_a_at	0.00013	1		1630286_at	0.0002	1
1636374_at	0.00088	-1		1627802_s_at	0.00037	-1		1624770_at	0.00013	-1		1632423_at	0.0002	-1
1638050_s_at	0.00088	-1		1639901_a_at	0.00037	1		1629097_at	0.00013	-1		1629112_at	0.0002	1
1641379_a_at	0.00088	-1		1633908_at	0.00037	1		1638695_at	0.00013	1		1641192_at	0.0002	-1
1639589_at	0.0009	-1		1636923_a_at	0.00038	-1		1639579_s_at	0.00013	1		1623856_at	0.00021	1
1626172_at	0.00091	-1		1624152_at	0.00038	-1		1623422_a_at	0.00013	1		1625578_at	0.00021	1
1631382_at	0.00091	-1		1627329_at	0.00038	1		1639581_at	0.00013	1		1640300_at	0.00021	1
1629239_s_at	0.00092	-1		1631608_at	0.00038	1		1637154_at	0.00013	-1		1639164_at	0.00021	1
1625749_at	0.00094	1		1628667_at	0.00038	1		1629034_at	0.00013	-1		1632919_at	0.00021	1
1640669_at	0.00094	-1		1630509_at	0.00038	1		1629811_at	0.00013	1		1633331_at	0.00021	-1
1626239_at	0.00096	-1		1641477_at	0.00039	1		1639221_at	0.00013	-1		1633696_at	0.00022	-1
1634488_s_at	0.00096	1		1623797_at	0.00039	-1		1631408_at	0.00013	-1		1636728_at	0.00022	1
1624059_at	0.00097	1		1641299_s_at	0.0004	1		1629939_a_at	0.00014	1		1639653_at	0.00022	-1
1634853_at	0.00097	1		1631225_at	0.0004	-1		1635989_at	0.00014	1		1635664_at	0.00022	1
1635479_a_at	0.00097	-1		1626251_at	0.0004	1		1627331_at	0.00014	1		1631372_a_at	0.00022	-1
1626949_at	0.00098	-1		1639524_at	0.0004	-1		1639641_at	0.00014	-1		1639083_at	0.00022	-1
1624235_at	0.00099	1		1638691_at	0.0004	1		1636947_at	0.00014	1		1624895_at	0.00022	1
1632423_at	0.00099	-1		1627445_s_at	0.00041	-1		1624732_at	0.00014	1		1624012_at	0.00022	-1
1634733_at	0.00099	-1		1629324_at	0.00041	-1		1637064_at	0.00014	1		1636292_at	0.00023	-1
1637062_at	0.00099	1		1630524_at	0.00041	-1		1629324_at	0.00014	-1		1627154_at	0.00023	1
1637224_at	0.00099	1		1632041_s_at	0.00041	-1		1638002_at	0.00014	-1		1634282_s_at	0.00023	1
1641429_at	0.00099	1		1625026_at	0.00042	-1		1625231_at	0.00014	1		1627261_s_at	0.00024	1
1624125_at	0.001	-1		1636121_at	0.00042	-1		1637105_at	0.00014	1		1623739_at	0.00024	1
1628357_at	0.001	-1		1630800_s_at	0.00042	1		1623393_a_at	0.00014	-1		1637641_at	0.00024	-1
1632490_at	0.001	-1		1627631_s_at	0.00042	1		1627996_a_at	0.00014	1		1641626_at	0.00024	1
1633836_a_at	0.001	-1		1640371_a_at	0.00042	-1		1638088_at	0.00014	-1		1625634_at	0.00024	1
1637945_at	0.001	1		1634076_at	0.00042	1		1633355_at	0.00014	1		1633002_at	0.00024	-1
1639524_at	0.001	-1		1635039_at	0.00042	1		1625172_s_at	0.00015	-1		1632582_at	0.00024	-1
1628138_s_at	0.00101	-1		1640775_a_at	0.00043	-1		1632916_at	0.00015	-1		1631248_at	0.00024	-1
1635987_at	0.00101	-1		1632184_at	0.00043	-1		1633690_at	0.00015	-1		1640065_at	0.00024	1
1627118_at	0.00102	-1		1627116_at	0.00043	-1		1637155_at	0.00015	-1		1624235_at	0.00024	1
1628309_at	0.00102	-1		1627218_a_at	0.00043	-1		1624211_at	0.00015	-1		1624106_at	0.00024	1
1633946_at	0.00102	1		1624326_at	0.00044	-1		1630061_at	0.00015	-1		1627302_at	0.00025	-1
1635817_at	0.00102	1		1636168_s_at	0.00044	1		1635517_at	0.00015	1		1634992_s_at	0.00025	1
1638374_at	0.00102	-1		1623701_at	0.00045	1		1628604_at	0.00015	-1		1631408_at	0.00025	-1
1639351_at	0.00102	1		1634918_a_at	0.00045	1		1635518_at	0.00015	1		1637911_at	0.00025	-1
1626684_at	0.00103	1		1624692_at	0.00046	-1		1640974_a_at	0.00015	-1		1629239_s_at	0.00025	-1
1624393_at	0.00104	-1		1638051_at	0.00046	-1		1633834_at	0.00015	-1		1628938_at	0.00025	-1
1628580_a_at	0.00105	1		1625304_s_at	0.00046	1		1637037_at	0.00016	1		1628340_s_at	0.00027	1
1635591_at	0.00105	1		1636295_at	0.00046	1		1631274_at	0.00016	-1		1641685_at	0.00027	1
1628604_at	0.00107	-1		1636544_at	0.00046	1		1627312_at	0.00016	1		1640652_at	0.00027	1
1627492_at	0.0011	-1		1629538_s_at	0.00047	-1		1634853_at	0.00016	1		1626581_s_at	0.00027	-1
1632639_at	0.0011	1		1637422_at	0.00047	1		1632184_at	0.00016	-1		1631479_at	0.00027	1
1625253_at	0.00111	-1		1634063_a_at	0.00047	1		1640064_at	0.00016	-1		1638616_at	0.00027	1
1629566_at	0.00112	-1		1632328_at	0.00047	1		1628638_at	0.00016	-1		1626798_a_at	0.00027	1
1631115_at	0.00112	1		1635675_at	0.00048	-1		1641280_at	0.00016	1		1623238_at	0.00027	1
1635518_at	0.00112	1		1634195_at	0.00049	1		1633741_at	0.00016	-1		1623853_at	0.00027	-1
1641042_at	0.00112	-1		1635711_s_at	0.00049	-1		1629589_at	0.00016	1		1623861_at	0.00028	1
1625374_at	0.00114	-1		1624543_s_at	0.00049	-1		1632742_at	0.00016	-1		1636711_at	0.00028	-1
1634503_at	0.00115	1		1626889_at	0.0005	1		1637097_at	0.00016	-1		1639071_a_at	0.00028	-1
1638101_at	0.00115	-1		1635138_at	0.0005	1		1623985_at	0.00016	1		1639411_at	0.00028	1
1639363_at	0.00115	-1		1638064_a_at	0.0005	1		1633583_at	0.00016	-1		1625475_s_at	0.00028	-1
1623298_at	0.00117	-1		1635117_at	0.00051	-1		1641620_s_at	0.00016	-1		1624203_s_at	0.00028	-1
1629150_at	0.00118	-1		1633050_at	0.00051	-1		1633517_at	0.00016	1		1630968_at	0.00028	-1
1639671_at	0.00118	-1		1624725_at	0.00051	1		1633241_at	0.00016	-1		1628750_at	0.00028	1
1641626_at	0.00118	1		1639083_at	0.00051	-1		1625749_at	0.00017	1		1634853_at	0.00029	1
1627977_at	0.00119	-1		1625836_at	0.00051	1		1633857_at	0.00017	-1		1636221_a_at	0.00029	-1
1639118_a_at	0.00119	-1		1635636_at	0.00052	-1		1629023_s_at	0.00017	-1		1636579_s_at	0.00029	-1
1625276_a_at	0.0012	-1		1635583_s_at	0.00052	1		1640300_at	0.00017	1		1641126_at	0.0003	1
1639424_at	0.0012	-1		1639857_at	0.00052	1		1635031_s_at	0.00017	-1		1628160_a_at	0.0003	-1
1639934_at	0.0012	-1		1628646_at	0.00052	1		1626603_at	0.00017	1		1624410_at	0.00031	1
1641231_at	0.00121	1		1635649_at	0.00052	1		1636614_a_at	0.00017	1		1641618_at	0.00031	-1
1624700_a_at	0.00122	-1		1636771_at	0.00052	1		1624054_at	0.00017	-1		1623027_s_at	0.00031	1
1629953_at	0.00123	1		1627337_at	0.00053	-1		1629271_at	0.00017	-1		1634201_at	0.00032	-1
1636905_at	0.00123	-1		1625276_a_at	0.00053	-1		1633407_at	0.00017	-1		1632530_s_at	0.00032	-1
1626304_at	0.00124	-1		1625191_at	0.00053	1		1633036_s_at	0.00017	1		1636610_at	0.00032	1
1630915_at	0.00124	-1		1631098_at	0.00054	1		1639885_at	0.00017	-1		1630061_at	0.00032	-1
1637374_at	0.00124	-1		1625116_at	0.00054	1		1641231_at	0.00018	1		1632184_at	0.00032	-1
1633060_at	0.00126	-1		1635109_at	0.00054	1		1631628_s_at	0.00018	-1		1641274_a_at	0.00032	1
1633407_at	0.00127	-1		1624586_a_at	0.00054	-1		1634197_at	0.00018	-1		1627047_at	0.00032	1
1624567_at	0.00128	1		1637193_at	0.00054	1		1625864_at	0.00018	-1		1633196_at	0.00032	-1
1624772_at	0.00129	1		1638487_at	0.00055	1		1627248_at	0.00019	-1		1623693_a_at	0.00033	1
1625467_at	0.00129	-1		1637625_s_at	0.00055	1		1626735_at	0.00019	1		1630414_at	0.00033	1
1627512_at	0.00129	-1		1627674_at	0.00055	1		1623506_s_at	0.00019	-1		1625722_at	0.00034	1
1624756_at	0.00132	-1		1640379_s_at	0.00055	1		1641626_at	0.00019	1		1641077_at	0.00034	-1
1630005_at	0.00133	1		1639890_at	0.00055	1		1630404_at	0.00019	-1		1632145_a_at	0.00034	1
1639672_at	0.00134	1		1636193_at	0.00056	1		1634859_at	0.00019	1		1623673_at	0.00034	1
1623846_at	0.00135	-1		1638604_at	0.00056	-1		1623543_at	0.00019	1		1639129_at	0.00034	1
1632967_s_at	0.00135	1		1641390_at	0.00057	-1		1632228_at	0.0002	-1		1637785_at	0.00034	-1
1624891_at	0.00137	-1		1633003_at	0.00057	1		1634031_at	0.0002	-1		1626090_at	0.00034	1
1641148_a_at	0.00137	-1		1638490_at	0.00058	1		1637306_at	0.0002	1		1635661_at	0.00034	-1
1624326_at	0.00138	-1		1636153_at	0.00058	1		1641284_a_at	0.0002	1		1632345_at	0.00034	1
1629507_a_at	0.00138	1		1629387_s_at	0.00059	-1		1623460_at	0.0002	-1		1629842_at	0.00034	1
1636942_at	0.00139	-1		1633836_a_at	0.00059	-1		1636958_s_at	0.0002	-1		1625985_at	0.00034	1
1638414_a_at	0.00139	-1		1636570_at	0.00059	1		1641582_at	0.0002	1		1631274_at	0.00035	-1
1629819_s_at	0.0014	-1		1639176_at	0.00059	1		1631608_at	0.0002	1		1623388_at	0.00035	1
1624829_at	0.00142	-1		1641685_at	0.00059	1		1638682_a_at	0.0002	1		1636829_at	0.00035	1
1627890_at	0.00142	1		1628100_at	0.0006	-1		1637253_s_at	0.0002	1		1638049_at	0.00036	-1
1635665_at	0.00142	-1		1625770_at	0.0006	1		1631234_at	0.0002	-1		1630975_at	0.00037	-1
1637229_a_at	0.00142	1		1632836_at	0.0006	1		1628862_at	0.00021	1		1625856_at	0.00037	1
1640355_at	0.00142	-1		1639635_s_at	0.00061	-1		1634276_a_at	0.00021	1		1634860_at	0.00037	1
1636528_at	0.00143	1		1631633_a_at	0.00061	1		1628937_s_at	0.00021	1		1624211_at	0.00038	-1
1625997_s_at	0.00145	-1		1635355_a_at	0.00061	1		1623816_s_at	0.00021	1		1623816_s_at	0.00038	1
1635406_at	0.00146	1		1638431_at	0.00062	-1		1639129_at	0.00021	1		1633022_at	0.00038	1
1635701_at	0.00146	1		1635368_at	0.00062	-1		1633022_at	0.00022	1		1625902_at	0.00038	1
1623820_at	0.00147	-1		1640584_at	0.00062	1		1623701_at	0.00022	1		1636406_at	0.00038	1
1628094_at	0.00147	-1		1630606_at	0.00062	1		1640289_a_at	0.00022	1		1631777_a_at	0.00038	1
1630778_at	0.00147	1		1637074_at	0.00062	-1		1630968_at	0.00023	-1		1627337_at	0.00038	-1
1635175_at	0.00147	1		1625546_at	0.00062	1		1628580_a_at	0.00023	1		1632877_a_at	0.00038	1
1637155_at	0.00147	-1		1627180_at	0.00063	-1		1626889_at	0.00023	1		1640363_a_at	0.00038	-1
1626051_at	0.00148	1		1625467_at	0.00063	-1		1633847_at	0.00023	1		1624331_at	0.00038	-1
1628611_at	0.00148	1		1624770_at	0.00063	-1		1636268_at	0.00023	-1		1636450_at	0.00038	1
1631519_at	0.00148	-1		1634125_at	0.00063	-1		1623048_a_at	0.00023	-1		1633750_s_at	0.00039	-1
1641037_at	0.00148	1		1625235_at	0.00064	1		1632918_at	0.00023	-1		1629642_a_at	0.00039	-1
1623647_at	0.0015	-1		1641253_at	0.00064	1		1633245_at	0.00023	-1		1637254_at	0.00039	1
1626537_at	0.0015	1		1629418_s_at	0.00065	-1		1626324_at	0.00024	1		1630302_at	0.00039	-1
1633245_at	0.0015	-1		1626901_at	0.00065	-1		1639164_at	0.00024	1		1641390_at	0.00039	-1
1624770_at	0.00151	-1		1635741_a_at	0.00065	-1		1633947_at	0.00024	-1		1639579_s_at	0.00039	1
1628336_a_at	0.00151	-1		1639404_at	0.00065	1		1636561_at	0.00024	1		1632700_a_at	0.00039	-1
1631274_at	0.00151	-1		1632548_a_at	0.00066	-1		1627802_s_at	0.00024	-1		1635453_at	0.00039	1
1636027_at	0.00151	1		1639672_at	0.00066	1		1636168_s_at	0.00024	1		1641623_at	0.00039	-1
1632154_at	0.00153	1		1630130_at	0.00066	-1		1626725_at	0.00024	1		1639640_at	0.0004	-1
1627779_at	0.00154	-1		1632782_a_at	0.00066	1		1632919_at	0.00024	1		1635416_at	0.0004	-1
1628202_at	0.00154	1		1637833_at	0.00067	-1		1639785_s_at	0.00024	1		1634193_at	0.0004	1
1626805_s_at	0.00155	1		1639394_at	0.00067	1		1628659_at	0.00024	-1		1634931_at	0.0004	-1
1641593_at	0.00155	1		1628729_at	0.00067	-1		1635104_s_at	0.00024	1		1626557_at	0.0004	-1
1625231_at	0.00157	1		1631994_a_at	0.00067	1		1624981_a_at	0.00024	1		1629216_at	0.0004	1
1629003_at	0.00159	-1		1624924_at	0.00068	-1		1638472_at	0.00024	-1		1636331_at	0.0004	-1
1640679_at	0.00161	-1		1631392_at	0.00069	1		1626807_a_at	0.00024	1		1626774_s_at	0.00041	-1
1636899_s_at	0.00162	1		1635727_a_at	0.00069	1		1635474_at	0.00024	1		1626191_at	0.00041	1
1628743_at	0.00163	-1		1638310_at	0.00069	1		1625827_s_at	0.00024	-1		1634660_at	0.00041	1
1630957_s_at	0.00163	-1		1627326_a_at	0.0007	1		1636088_at	0.00024	-1		1624567_at	0.00041	1
1640020_at	0.00163	1		1639338_at	0.0007	1		1636649_a_at	0.00024	-1		1631054_s_at	0.00041	-1
1641026_a_at	0.00164	1		1636899_s_at	0.00071	1		1634440_s_at	0.00025	1		1631608_at	0.00042	1
1628049_at	0.00165	-1		1627216_s_at	0.00071	-1		1632160_s_at	0.00025	-1		1628813_at	0.00042	1
1628688_at	0.00165	1		1629572_a_at	0.00072	1		1640169_s_at	0.00025	1		1633354_at	0.00042	-1
1633473_s_at	0.00165	1		1639943_at	0.00073	1		1641152_at	0.00025	-1		1626223_at	0.00042	-1
1641274_a_at	0.00165	1		1639566_s_at	0.00073	1		1637723_at	0.00025	-1		1630605_at	0.00042	1
1622926_at	0.00166	-1		1632565_at	0.00073	1		1629195_at	0.00025	1		1637175_at	0.00042	-1
1623225_s_at	0.00167	-1		1629921_a_at	0.00074	-1		1632922_at	0.00025	1		1640640_at	0.00042	-1
1623924_at	0.00167	-1		1629566_at	0.00075	-1		1638582_at	0.00025	1		1635078_at	0.00043	-1
1624975_at	0.00167	-1		1639744_at	0.00076	1		1639092_at	0.00026	1		1641231_at	0.00043	1
1637404_at	0.00167	1		1623866_at	0.00077	-1		1638547_s_at	0.00026	1		1628667_at	0.00043	1
1637833_at	0.00167	-1		1629097_at	0.00077	-1		1638049_at	0.00026	-1		1635531_at	0.00043	-1
1631280_at	0.00168	-1		1628964_at	0.00077	-1		1624226_at	0.00026	-1		1635479_a_at	0.00043	-1
1635104_s_at	0.00168	1		1636119_at	0.00077	1		1630911_s_at	0.00026	1		1641018_s_at	0.00043	-1
1635282_at	0.00168	-1		1632070_at	0.00077	1		1636845_at	0.00026	1		1627953_at	0.00043	1
1625313_at	0.00169	1		1627078_at	0.00078	-1		1631199_at	0.00026	-1		1636771_at	0.00043	1
1641284_a_at	0.0017	1		1627937_at	0.00078	1		1634239_at	0.00026	-1		1636153_at	0.00044	1
1638174_at	0.00171	1		1635318_at	0.00079	1		1637291_at	0.00027	-1		1626577_at	0.00044	-1
1641092_at	0.00171	-1		1636833_at	0.00079	-1		1638312_at	0.00027	-1		1640932_s_at	0.00044	-1
1629324_at	0.00172	-1		1640698_at	0.00081	-1		1639640_at	0.00027	-1		1639604_at	0.00044	1
1632700_a_at	0.00172	-1		1629819_s_at	0.00081	-1		1635114_a_at	0.00027	-1		1636193_at	0.00044	1
1639479_a_at	0.00172	-1		1633086_s_at	0.00081	-1		1633144_at	0.00027	-1		1633852_at	0.00044	1
1631098_at	0.00173	1		1630830_a_at	0.00081	1		1635117_at	0.00028	-1		1639262_at	0.00044	1
1641196_at	0.00174	-1		1627860_at	0.00081	1		1641685_at	0.00028	1		1628049_at	0.00044	-1
1631807_at	0.00175	-1		1632130_s_at	0.00082	1		1623632_s_at	0.00028	1		1633677_at	0.00044	-1
1623487_at	0.00177	1		1635199_at	0.00083	1		1633253_s_at	0.00028	-1		1631746_a_at	0.00045	-1
1627937_at	0.00177	1		1622946_at	0.00085	-1		1631536_at	0.00028	-1		1640781_a_at	0.00045	1
1628426_s_at	0.00177	1		1636864_at	0.00087	-1		1636034_at	0.00028	-1		1639079_at	0.00046	1
1641618_at	0.00177	-1		1624666_at	0.00087	-1		1639235_at	0.00028	-1		1627674_at	0.00046	1
1632570_at	0.00178	-1		1635358_at	0.00087	1		1641039_at	0.00029	-1		1632694_at	0.00046	-1
1626889_at	0.00179	1		1640669_at	0.00087	-1		1626878_at	0.00029	1		1634279_at	0.00046	-1
1634858_s_at	0.00179	1		1626088_at	0.00087	-1		1633331_at	0.00029	-1		1623963_at	0.00046	-1
1634388_at	0.00182	-1		1638695_at	0.00088	1		1626198_at	0.00029	-1		1639338_at	0.00047	1
1637911_at	0.00183	-1		1631212_at	0.00089	-1		1637335_at	0.00029	1		1624569_at	0.00047	-1
1630384_at	0.00185	-1		1640064_at	0.00089	-1		1626624_s_at	0.00029	-1		1629641_s_at	0.00047	1
1625640_a_at	0.00186	-1		1627822_at	0.00091	-1		1628643_at	0.0003	-1		1638360_at	0.00047	1
1636657_at	0.00187	-1		1637302_s_at	0.00092	-1		1641157_at	0.0003	1		1624348_a_at	0.00047	-1
1627822_at	0.00188	-1		1629120_at	0.00092	1		1625950_a_at	0.0003	1		1627267_at	0.00047	-1
1630524_at	0.00188	-1		1623191_at	0.00092	1		1626368_at	0.0003	-1		1635933_at	0.00047	1
1624012_at	0.00189	-1		1633066_at	0.00092	1		1623239_at	0.0003	1		1627723_at	0.00048	1
1626862_at	0.00189	1		1625347_at	0.00092	1		1641130_at	0.0003	-1		1623647_at	0.00048	-1
1636279_at	0.00189	-1		1633602_at	0.00093	1		1630173_a_at	0.0003	-1		1630115_at	0.00048	1
1624503_at	0.0019	1		1630876_at	0.00093	-1		1637420_a_at	0.0003	-1		1635998_at	0.00048	1
1633557_at	0.0019	-1		1623206_a_at	0.00093	-1		1633336_at	0.0003	-1		1634263_at	0.00048	1
1637641_at	0.00191	-1		1623739_at	0.00093	1		1641299_s_at	0.00031	1		1629566_at	0.00049	-1
1639121_at	0.00191	-1		1623777_s_at	0.00094	-1		1635649_at	0.00031	1		1635103_at	0.00049	-1
1639787_at	0.00192	1		1631258_at	0.00094	-1		1625819_at	0.00031	1		1623251_at	0.00049	-1
1625173_s_at	0.00193	1		1636107_at	0.00094	1		1630256_at	0.00031	-1		1630214_a_at	0.00049	1
1625235_at	0.00193	1		1631971_at	0.00095	1		1623647_at	0.00031	-1		1628562_s_at	0.00049	-1
1635227_at	0.00193	-1		1629961_s_at	0.00096	-1		1628782_at	0.00031	-1		1632959_at	0.00049	1
1638053_at	0.00194	-1		1633534_s_at	0.00096	1		1638820_at	0.00031	-1		1636693_at	0.00049	1
1639992_at	0.00196	-1		1632790_at	0.00096	1		1636202_s_at	0.00032	1		1623866_at	0.00049	-1
1641671_at	0.00196	-1		1640504_at	0.00097	-1		1638414_a_at	0.00032	-1		1634158_at	0.00049	1
1630860_at	0.00197	1		1623728_at	0.00099	-1		1636695_at	0.00032	1		1637015_s_at	0.0005	1
1639375_a_at	0.00199	1		1625671_at	0.001	-1		1636727_at	0.00032	1		1638682_a_at	0.0005	1
1639850_at	0.00201	1		1633375_at	0.001	-1		1636941_at	0.00032	-1		1635649_at	0.0005	1
1630523_at	0.00202	-1		1627432_at	0.001	1		1627592_at	0.00032	1		1637240_a_at	0.0005	1
1640584_at	0.00203	1		1635998_at	0.001	1		1623820_at	0.00032	-1		1632257_at	0.0005	-1
1628449_at	0.00205	1		1623690_at	0.001	1		1633550_a_at	0.00032	-1		1637622_s_at	0.0005	1
1636073_at	0.00205	-1		1625624_at	0.001	1		1636607_at	0.00032	1		1639587_s_at	0.0005	-1
1630935_at	0.00207	-1		1639956_at	0.00102	-1		1624193_s_at	0.00032	-1		1625827_s_at	0.00051	-1
1633253_s_at	0.00207	-1		1630242_at	0.00104	1		1625139_at	0.00032	-1		1638528_at	0.00051	-1
1637539_a_at	0.00207	-1		1640191_a_at	0.00105	-1		1623441_at	0.00032	-1		1641427_at	0.00052	1
1637859_at	0.00207	-1		1630944_s_at	0.00105	-1		1623522_at	0.00032	-1		1635591_at	0.00052	1
1638345_at	0.00207	-1		1633382_s_at	0.00105	1		1624468_a_at	0.00032	-1		1623441_at	0.00053	-1
1627617_at	0.00208	-1		1635282_at	0.00106	-1		1627267_at	0.00033	-1		1641116_at	0.00053	-1
1631628_s_at	0.00208	-1		1638774_at	0.00106	-1		1629141_at	0.00033	1		1625801_s_at	0.00054	1
1627046_at	0.0021	1		1639469_a_at	0.00106	-1		1633082_at	0.00033	1		1628488_at	0.00054	-1
1627736_at	0.00212	-1		1639400_at	0.00106	1		1634858_s_at	0.00033	1		1631433_at	0.00054	-1
1635711_s_at	0.00213	-1		1631875_at	0.00107	-1		1630115_at	0.00033	1		1627822_at	0.00054	-1
1636156_at	0.00213	-1		1633576_s_at	0.00107	1		1632657_at	0.00033	-1		1641664_at	0.00054	1
1636450_at	0.00213	1		1628112_at	0.00108	1		1632802_at	0.00034	-1		1633869_at	0.00054	-1
1629738_at	0.00216	1		1626332_s_at	0.00109	1		1640177_at	0.00034	1		1640639_at	0.00055	-1
1639013_at	0.00216	-1		1638523_at	0.00109	1		1623212_s_at	0.00034	-1		1623048_a_at	0.00055	-1
1626315_at	0.00218	1		1637788_at	0.00109	1		1637302_s_at	0.00035	-1		1640877_at	0.00055	1
1632281_at	0.00218	1		1630949_s_at	0.00109	1		1640781_a_at	0.00035	1		1633429_at	0.00056	1
1629696_a_at	0.00219	1		1626557_at	0.0011	-1		1627493_at	0.00035	-1		1636244_s_at	0.00056	-1
1637835_at	0.00219	-1		1636867_s_at	0.0011	1		1639882_at	0.00035	1		1629939_a_at	0.00056	1
1624167_at	0.0022	1		1636352_at	0.00111	-1		1640652_at	0.00036	1		1630778_at	0.00056	1
1628016_s_at	0.00224	1		1626219_s_at	0.00114	-1		1623753_at	0.00036	-1		1624466_a_at	0.00056	-1
1633454_s_at	0.00224	-1		1632355_at	0.00114	1		1624440_at	0.00036	1		1639901_a_at	0.00056	1
1632263_at	0.00225	-1		1637687_at	0.00114	-1		1624151_a_at	0.00036	-1		1641053_s_at	0.00056	-1
1635914_at	0.00225	1		1627546_at	0.00114	1		1637198_at	0.00036	-1		1629937_a_at	0.00057	1
1626581_s_at	0.00226	-1		1639764_at	0.00115	-1		1624851_at	0.00037	1		1624851_at	0.00058	1
1636682_at	0.00226	-1		1625819_at	0.00115	1		1639189_at	0.00037	-1		1629784_a_at	0.00058	1
1637342_s_at	0.00226	-1		1631374_at	0.00117	1		1628160_a_at	0.00037	-1		1629517_at	0.00058	1
1629398_at	0.00229	1		1623268_a_at	0.00118	1		1624448_at	0.00037	-1		1636766_at	0.00058	-1
1640208_s_at	0.00229	1		1636493_at	0.00119	1		1637457_at	0.00038	-1		1638466_a_at	0.00058	-1
1641053_s_at	0.00229	-1		1633812_at	0.00119	1		1632355_at	0.00038	1		1636815_a_at	0.00059	-1
1633410_at	0.00232	1		1622925_at	0.00119	-1		1641698_at	0.00038	-1		1633836_a_at	0.00059	-1
1632533_at	0.00233	-1		1628823_at	0.0012	-1		1629150_at	0.00038	-1		1636747_at	0.00059	-1
1632958_a_at	0.00234	-1		1638006_at	0.0012	-1		1627672_at	0.00038	1		1629313_at	0.00059	1
1639786_at	0.00236	1		1632775_at	0.00122	1		1638200_at	0.00038	-1		1631633_a_at	0.0006	1
1627267_at	0.0024	-1		1630860_at	0.00123	1		1625634_at	0.00038	1		1628659_at	0.0006	-1
1632829_at	0.0024	1		1636499_at	0.00123	1		1631723_at	0.00038	1		1640020_at	0.0006	1
1626219_s_at	0.00241	-1		1627421_at	0.00124	-1		1639253_at	0.00038	1		1623144_at	0.0006	-1
1626774_s_at	0.00241	-1		1630406_at	0.00124	-1		1637319_at	0.00038	-1		1630878_a_at	0.0006	-1
1634305_at	0.00241	-1		1631886_at	0.00124	1		1632485_a_at	0.00039	1		1627890_at	0.0006	1
1640065_at	0.00241	1		1624060_at	0.00125	1		1638912_s_at	0.00039	-1		1634277_at	0.0006	-1
1631359_s_at	0.00244	1		1640981_at	0.00125	-1		1626581_s_at	0.00039	-1		1626319_a_at	0.0006	1
1639223_a_at	0.00244	-1		1629778_s_at	0.00125	1		1634195_at	0.00039	1		1624635_at	0.0006	-1
1626208_at	0.00245	-1		1627096_s_at	0.00125	-1		1638324_s_at	0.00039	-1		1624542_at	0.0006	1
1636570_at	0.00245	1		1636727_at	0.00126	1		1628813_at	0.00039	1		1633532_at	0.0006	1
1628493_at	0.00246	-1		1634779_at	0.00126	-1		1632621_at	0.0004	1		1640109_at	0.00062	1
1640051_s_at	0.00246	-1		1627759_at	0.00128	1		1624128_at	0.0004	1		1635636_at	0.00062	-1
1623584_at	0.00248	1		1633039_at	0.00128	1		1639904_at	0.0004	-1		1633947_at	0.00062	-1
1635655_at	0.00249	1		1635501_at	0.00128	-1		1627764_at	0.0004	1		1638556_s_at	0.00063	-1
1630450_s_at	0.0025	1		1634904_s_at	0.0013	-1		1637151_at	0.0004	-1		1639203_at	0.00063	1
1627450_at	0.00251	1		1632281_at	0.0013	1		1634659_at	0.0004	-1		1636775_at	0.00064	-1
1629322_at	0.00251	1		1638588_at	0.0013	-1		1635952_at	0.0004	1		1632355_at	0.00064	1
1636797_at	0.00251	-1		1634276_a_at	0.0013	1		1632141_at	0.0004	-1		1630005_at	0.00066	1
1636941_at	0.00251	-1		1630037_at	0.00131	1		1635047_s_at	0.0004	-1		1624468_a_at	0.00066	-1
1638801_at	0.00251	-1		1639904_at	0.00131	-1		1628667_at	0.00041	1		1637430_s_at	0.00066	-1
1641428_at	0.00251	1		1634874_at	0.00132	1		1628466_s_at	0.00041	1		1627014_a_at	0.00066	-1
1641650_at	0.00251	1		1630430_a_at	0.00133	-1		1627000_s_at	0.00041	-1		1640838_s_at	0.00066	-1
1634159_s_at	0.00254	1		1641671_at	0.00133	-1		1630935_at	0.00041	-1		1634168_s_at	0.00067	1
1623943_at	0.00256	-1		1626949_at	0.00134	-1		1639771_at	0.00041	1		1633881_at	0.00068	-1
1634193_at	0.00256	1		1626798_a_at	0.00134	1		1633356_s_at	0.00041	-1		1630781_at	0.00068	-1
1633439_at	0.00258	-1		1634785_at	0.00134	-1		1632187_at	0.00041	-1		1639221_at	0.00069	-1
1625839_at	0.00263	-1		1630844_at	0.00135	1		1628750_at	0.00041	1		1633420_at	0.00069	1
1627764_at	0.00263	1		1637982_at	0.00135	1		1632639_at	0.00042	1		1633607_at	0.00069	-1
1634282_s_at	0.00263	1		1641322_at	0.00135	1		1641428_at	0.00042	1		1636607_at	0.0007	1
1636812_at	0.00263	1		1629141_at	0.00136	1		1632700_a_at	0.00042	-1		1638053_at	0.0007	-1
1638354_at	0.00263	1		1629868_s_at	0.00137	1		1624613_at	0.00042	1		1634488_s_at	0.00071	1
1627780_at	0.00264	1		1637062_at	0.00137	1		1624592_at	0.00042	1		1635385_at	0.00071	1
1633637_at	0.00265	-1		1628853_at	0.00137	-1		1631099_at	0.00043	1		1639256_at	0.00072	1
1640101_at	0.00266	1		1626727_at	0.00139	-1		1639992_at	0.00043	-1		1635021_at	0.00072	-1
1627493_at	0.00267	-1		1630764_at	0.00139	-1		1631479_at	0.00043	1		1635393_s_at	0.00073	1
1631613_at	0.00269	1		1635175_at	0.00139	1		1637911_at	0.00043	-1		1631382_at	0.00073	-1
1636745_at	0.00272	-1		1624594_at	0.00139	-1		1625902_at	0.00044	1		1625450_at	0.00073	1
1628592_at	0.00275	1		1626124_at	0.00139	-1		1639672_at	0.00044	1		1624060_at	0.00074	1
1628668_at	0.00275	-1		1627454_a_at	0.00139	1		1640449_s_at	0.00044	1		1624440_at	0.00075	1
1632915_s_at	0.00275	1		1623599_at	0.00139	1		1633002_at	0.00045	-1		1635741_a_at	0.00076	-1
1639394_at	0.00275	1		1625104_at	0.00139	1		1634083_at	0.00045	-1		1627107_at	0.00076	-1
1630944_s_at	0.00276	-1		1627698_at	0.0014	1		1640020_at	0.00045	1		1636268_at	0.00076	-1
1636960_a_at	0.00276	-1		1641474_s_at	0.0014	-1		1627745_s_at	0.00045	1		1636883_s_at	0.00076	-1
1635989_at	0.00278	1		1635893_at	0.0014	-1		1627013_at	0.00045	-1		1632041_s_at	0.00076	-1
1624971_at	0.00283	1		1626878_at	0.0014	1		1626038_at	0.00045	-1		1628947_s_at	0.00077	-1
1630241_at	0.00283	-1		1625950_a_at	0.0014	1		1632640_at	0.00045	1		1627248_at	0.00077	-1
1632775_at	0.00284	1		1636775_at	0.00141	-1		1632627_at	0.00045	-1		1640249_at	0.00078	-1
1635298_at	0.00284	-1		1624736_a_at	0.00141	1		1629015_a_at	0.00045	-1		1638051_at	0.00078	-1
1639189_at	0.00284	-1		1639816_at	0.00141	1		1639863_at	0.00046	1		1624414_at	0.00078	1
1631433_at	0.00285	-1		1638246_at	0.00144	-1		1639710_at	0.00046	-1		1640478_at	0.00079	1
1635103_at	0.00285	-1		1640206_at	0.00144	-1		1634794_at	0.00046	1		1640974_a_at	0.00079	-1
1638295_s_at	0.00285	1		1628496_at	0.00144	-1		1624636_at	0.00047	1		1636561_at	0.00079	1
1638741_at	0.00285	1		1638147_at	0.00144	-1		1636295_at	0.00047	1		1630717_s_at	0.0008	-1
1634960_at	0.00286	-1		1641438_at	0.00145	-1		1628712_at	0.00047	-1		1633020_at	0.0008	-1
1638763_at	0.00286	1		1636941_at	0.00146	-1		1630324_at	0.00047	-1		1628712_at	0.0008	-1
1630390_at	0.00288	-1		1627261_s_at	0.00146	1		1624581_at	0.00047	-1		1632204_at	0.00081	-1
1633331_at	0.00289	-1		1633789_at	0.00149	1		1623101_at	0.00047	1		1636524_at	0.00081	1
1637195_at	0.00291	-1		1624393_at	0.00149	-1		1633039_at	0.00048	1		1632985_at	0.00081	-1
1633382_s_at	0.00293	1		1636812_at	0.00151	1		1630064_at	0.00048	1		1623793_at	0.00082	1
1632652_s_at	0.00294	-1		1629549_s_at	0.00151	-1		1630002_s_at	0.00049	-1		1641157_at	0.00082	1
1633037_at	0.00294	-1		1627293_at	0.00152	-1		1627759_at	0.00049	1		1627759_at	0.00082	1
1624054_at	0.00297	-1		1632751_at	0.00152	1		1634904_s_at	0.00049	-1		1628336_a_at	0.00083	-1
1623523_at	0.003	1		1638499_s_at	0.00153	1		1632019_s_at	0.00049	1		1639170_at	0.00083	-1
1627312_at	0.00302	1		1626603_at	0.00154	1		1622973_at	0.00049	-1		1633391_at	0.00084	1
1625861_at	0.00304	1		1634064_at	0.00155	-1		1628336_a_at	0.00049	-1		1641481_at	0.00084	-1
1623212_s_at	0.00305	-1		1633001_at	0.00155	1		1631017_at	0.00049	-1		1633082_at	0.00085	1
1637350_at	0.00306	-1		1623235_at	0.00156	-1		1640032_a_at	0.0005	1		1635512_at	0.00085	-1
1626514_at	0.00307	1		1624186_at	0.00156	1		1633420_at	0.0005	1		1630764_at	0.00086	-1
1630233_at	0.00307	1		1631772_a_at	0.00157	-1		1638906_at	0.0005	-1		1629250_at	0.00086	1
1627916_s_at	0.00308	-1		1626465_a_at	0.00158	1		1632120_at	0.0005	-1		1637195_at	0.00087	-1
1628279_s_at	0.00309	-1		1630568_at	0.00158	1		1630470_s_at	0.0005	-1		1637867_at	0.00087	-1
1633999_at	0.00309	1		1638965_at	0.00159	-1		1627646_at	0.0005	1		1632130_s_at	0.00088	1
1633491_s_at	0.00312	-1		1641623_at	0.00159	-1		1630855_s_at	0.00051	1		1635210_a_at	0.00088	-1
1626709_at	0.00314	1		1639671_at	0.00159	-1		1636923_a_at	0.00051	-1		1636941_at	0.00088	-1
1623422_a_at	0.00315	1		1627053_at	0.0016	1		1638371_at	0.00051	1		1630187_a_at	0.00088	1
1629014_s_at	0.00318	-1		1634597_a_at	0.0016	1		1629305_at	0.00051	-1		1640415_at	0.00088	-1
1626235_at	0.00319	1		1632498_at	0.00162	1		1623838_s_at	0.00051	-1		1625231_at	0.00089	1
1635680_at	0.00319	1		1625711_at	0.00163	1		1623144_at	0.00052	-1		1624613_at	0.00089	1
1623383_at	0.00322	-1		1630051_at	0.00163	1		1627665_at	0.00052	1		1635630_a_at	0.00089	1
1631085_a_at	0.00322	1		1624683_at	0.00163	1		1628488_at	0.00052	-1		1641429_at	0.00089	1
1638818_at	0.00322	-1		1634970_at	0.00163	1		1638616_at	0.00052	1		1631377_a_at	0.00089	1
1627861_s_at	0.00324	-1		1624406_at	0.00164	1		1632605_at	0.00053	-1		1637571_at	0.0009	1
1628340_s_at	0.00324	1		1624331_at	0.00165	-1		1640790_at	0.00053	-1		1631628_s_at	0.0009	-1
1628562_s_at	0.00324	-1		1632136_at	0.00168	-1		1635531_at	0.00054	-1		1635117_at	0.0009	-1
1630310_at	0.00324	-1		1632985_at	0.0017	-1		1633162_at	0.00054	-1		1633356_s_at	0.0009	-1
1630717_s_at	0.00324	-1		1634182_at	0.00173	1		1640324_at	0.00055	1		1623607_at	0.00091	-1
1638550_s_at	0.00324	1		1626707_a_at	0.00173	1		1630214_a_at	0.00055	1		1626304_at	0.00092	-1
1627672_at	0.00325	1		1628712_at	0.00174	-1		1631831_at	0.00055	-1		1633375_at	0.00092	-1
1630404_at	0.00326	-1		1625856_at	0.00175	1		1623315_at	0.00055	-1		1629676_at	0.00092	-1
1628655_at	0.00327	-1		1631843_at	0.00175	1		1636311_at	0.00056	-1		1626184_at	0.00093	1
1640303_a_at	0.00327	-1		1631962_at	0.00176	1		1638462_at	0.00056	-1		1640669_at	0.00093	-1
1631714_a_at	0.00329	1		1629696_a_at	0.00177	1		1632593_at	0.00056	-1		1636611_at	0.00093	1
1637843_at	0.00334	-1		1633422_a_at	0.00179	1		1637785_at	0.00056	-1		1638956_at	0.00094	-1
1624763_at	0.00336	1		1625059_at	0.00179	1		1637658_at	0.00056	-1		1627013_at	0.00094	-1
1630844_at	0.00337	1		1634788_at	0.00181	-1		1622996_at	0.00056	-1		1625212_at	0.00094	1
1633783_a_at	0.00339	1		1640251_s_at	0.00181	1		1641183_a_at	0.00056	-1		1624779_at	0.00096	1
1640360_at	0.0034	-1		1622968_at	0.00181	1		1641105_at	0.00056	1		1625989_at	0.00096	-1
1641747_s_at	0.00341	-1		1624891_at	0.00183	-1		1627216_s_at	0.00057	-1		1636007_at	0.00096	1
1624440_at	0.00342	1		1626083_at	0.00183	1		1638253_at	0.00057	-1		1632762_s_at	0.00097	-1
1631777_a_at	0.00343	1		1635398_at	0.00183	-1		1626794_at	0.00058	-1		1627470_at	0.00097	-1
1624743_s_at	0.00344	-1		1628688_at	0.00184	1		1635305_s_at	0.00058	-1		1640978_at	0.00097	-1
1626603_at	0.00346	1		1640324_at	0.00187	1		1635407_at	0.00058	-1		1634548_at	0.00097	1
1628160_a_at	0.0035	-1		1626725_at	0.00187	1		1629418_s_at	0.00059	-1		1626641_s_at	0.00097	-1
1628814_s_at	0.0035	-1		1631497_at	0.00189	-1		1624533_s_at	0.00059	-1		1632023_s_at	0.00098	-1
1633602_at	0.00351	1		1623148_at	0.0019	-1		1636301_s_at	0.00059	1		1626324_at	0.00098	1
1636689_at	0.00351	-1		1630214_a_at	0.00191	1		1639682_at	0.0006	1		1624175_at	0.00099	-1
1639542_at	0.00352	-1		1624907_at	0.00191	-1		1635416_at	0.0006	-1		1629388_s_at	0.001	1
1636276_at	0.00353	1		1627651_a_at	0.00192	-1		1636797_at	0.00061	-1		1627329_at	0.00101	1
1630831_at	0.00354	-1		1630324_at	0.00194	-1		1635479_a_at	0.00061	-1		1638318_at	0.00101	-1
1630661_at	0.00357	-1		1635725_a_at	0.00194	1		1628929_s_at	0.00061	-1		1636484_at	0.00103	1
1639083_at	0.00357	-1		1633189_at	0.00194	1		1624779_at	0.00061	1		1634674_at	0.00104	1
1630876_at	0.00361	-1		1636023_at	0.00195	1		1627612_a_at	0.00061	1		1633245_at	0.00104	-1
1640978_at	0.00361	-1		1629610_at	0.00195	1		1627136_at	0.00061	-1		1638080_at	0.00104	1
1628109_at	0.00362	-1		1641053_s_at	0.00197	-1		1625116_at	0.00062	1		1627053_at	0.00105	1
1623601_at	0.00366	-1		1636674_at	0.00198	-1		1632551_at	0.00062	-1		1641039_at	0.00106	-1
1625116_at	0.00366	1		1638240_s_at	0.00198	1		1638143_a_at	0.00063	1		1628861_at	0.00106	-1
1639940_at	0.00366	-1		1626194_at	0.00198	1		1629455_at	0.00064	1		1633764_a_at	0.00107	1
1624748_a_at	0.00367	1		1639787_at	0.002	1		1625779_at	0.00064	-1		1639364_at	0.00107	-1
1627216_s_at	0.00369	-1		1640639_at	0.002	-1		1623588_at	0.00064	1		1628438_at	0.00108	1
1624233_at	0.00372	-1		1640139_at	0.002	-1		1629796_s_at	0.00064	-1		1633066_at	0.00109	1
1624861_at	0.00372	-1		1628449_at	0.00202	1		1636524_at	0.00065	1		1636902_at	0.00109	-1
1625463_at	0.00372	1		1640943_at	0.00202	1		1631772_a_at	0.00065	-1		1627024_s_at	0.00109	1
1636346_at	0.00372	-1		1625137_at	0.00204	-1		1633558_s_at	0.00065	1		1635104_s_at	0.0011	1
1624078_at	0.00373	-1		1625450_at	0.00204	1		1624649_a_at	0.00065	-1		1631834_at	0.0011	-1
1628691_at	0.00373	-1		1636984_at	0.00205	1		1623453_at	0.00065	1		1634599_s_at	0.00112	1
1629048_s_at	0.00373	1		1641723_a_at	0.00205	1		1637727_at	0.00065	1		1630278_s_at	0.00112	-1
1626465_a_at	0.00374	1		1625165_at	0.00205	1		1626455_s_at	0.00065	-1		1631831_at	0.00112	-1
1634044_at	0.00374	-1		1640043_s_at	0.00207	-1		1633625_s_at	0.00065	-1		1622989_at	0.00112	-1
1626665_at	0.00375	-1		1625599_at	0.00207	1		1630878_a_at	0.00066	-1		1637494_at	0.00112	-1
1630419_a_at	0.00375	-1		1626862_at	0.00208	1		1638354_at	0.00066	1		1635618_at	0.00113	1
1625388_at	0.00376	-1		1639579_s_at	0.00209	1		1630187_a_at	0.00067	1		1628984_s_at	0.00113	-1
1634776_at	0.00376	1		1627936_s_at	0.0021	1		1627293_at	0.00067	-1		1636085_at	0.00113	-1
1641476_a_at	0.00376	-1		1641427_at	0.00211	1		1637063_at	0.00067	1		1623595_at	0.00114	1
1638687_at	0.00377	-1		1628352_a_at	0.00211	1		1636025_at	0.00067	1		1624193_s_at	0.00114	-1
1625125_at	0.00378	-1		1624381_at	0.00212	-1		1638104_a_at	0.00067	1		1623559_s_at	0.00115	1
1630931_at	0.0038	-1		1635563_at	0.00213	-1		1633637_at	0.00067	-1		1627078_at	0.00115	-1
1632110_at	0.00381	-1		1638857_at	0.00214	1		1640097_at	0.00067	-1		1628190_at	0.00115	1
1625133_at	0.00382	1		1632530_s_at	0.00217	-1		1626287_at	0.00068	1		1626267_at	0.00115	1
1640640_at	0.00382	-1		1633264_at	0.00217	-1		1625072_s_at	0.00068	-1		1639168_at	0.00116	-1
1624937_at	0.00388	-1		1639357_at	0.00217	1		1623536_s_at	0.00068	-1		1631763_at	0.00116	-1
1631513_at	0.00388	-1		1637254_at	0.00217	1		1638953_a_at	0.00069	-1		1638176_at	0.00117	1
1633644_at	0.00388	-1		1624059_at	0.00218	1		1637142_at	0.00069	1		1629963_at	0.00117	-1
1639770_at	0.00388	-1		1633492_at	0.00218	1		1641367_at	0.00069	1		1622973_at	0.00118	-1
1630345_at	0.0039	1		1640616_at	0.00219	-1		1634029_at	0.00071	1		1630263_at	0.00118	-1
1639981_at	0.00393	1		1640249_at	0.0022	-1		1640457_s_at	0.00071	1		1627432_at	0.00118	1
1625990_at	0.00397	1		1628018_at	0.0022	-1		1636846_at	0.00071	-1		1633407_at	0.00119	-1
1633229_a_at	0.00397	1		1639109_a_at	0.00221	-1		1631638_at	0.00072	1		1625050_s_at	0.00119	-1
1632277_a_at	0.004	-1		1624226_at	0.00221	-1		1624175_at	0.00072	-1		1635407_at	0.0012	-1
1635583_s_at	0.004	1		1632762_s_at	0.00221	-1		1631981_at	0.00072	-1		1638515_at	0.0012	1
1623959_at	0.00401	-1		1627938_at	0.00223	1		1625948_at	0.00073	-1		1641619_at	0.00121	1
1632985_at	0.00401	-1		1634662_at	0.00225	1		1629319_at	0.00073	1		1637307_at	0.00122	-1
1638515_at	0.00401	1		1640734_a_at	0.00226	-1		1626271_at	0.00073	-1		1637203_at	0.00122	-1
1628387_s_at	0.00403	1		1625199_s_at	0.00227	-1		1633363_at	0.00073	-1		1637701_at	0.00122	1
1625671_at	0.00407	-1		1636786_at	0.00227	-1		1634442_at	0.00074	-1		1632946_at	0.00123	-1
1633736_at	0.00407	-1		1637723_at	0.00229	-1		1641570_s_at	0.00074	1		1632228_at	0.00124	-1
1637674_at	0.00407	-1		1634865_at	0.0023	-1		1626239_at	0.00074	-1		1626405_at	0.00124	1
1640079_at	0.00407	-1		1632734_s_at	0.00231	1		1627515_at	0.00074	1		1625191_at	0.00125	1
1631627_at	0.00417	1		1631628_s_at	0.00235	-1		1639067_at	0.00074	1		1640822_s_at	0.00125	1
1627261_s_at	0.00423	1		1626947_s_at	0.00235	-1		1641078_s_at	0.00075	1		1634101_at	0.00126	-1
1640363_a_at	0.00423	-1		1641513_at	0.00235	1		1640943_at	0.00075	1		1630509_at	0.00126	1
1639476_at	0.00426	-1		1637221_at	0.00235	1		1633166_at	0.00075	-1		1639469_a_at	0.00126	-1
1626272_s_at	0.00427	-1		1626499_at	0.00236	-1		1623073_s_at	0.00075	1		1632573_at	0.00126	1
1624153_at	0.00431	-1		1635803_s_at	0.00237	-1		1640886_a_at	0.00075	1		1626198_at	0.00127	-1
1625012_s_at	0.00431	1		1635502_at	0.00237	-1		1636279_at	0.00075	-1		1634113_at	0.00128	-1
1630130_at	0.00431	-1		1636374_at	0.00237	-1		1637321_at	0.00076	-1		1625081_at	0.00128	1
1641320_s_at	0.00431	-1		1635227_at	0.00237	-1		1633430_at	0.00077	1		1627545_at	0.00128	-1
1638023_s_at	0.00432	-1		1639542_at	0.00237	-1		1627855_at	0.00077	-1		1639118_a_at	0.00128	-1
1638248_at	0.00433	-1		1628190_at	0.00238	1		1624230_s_at	0.00077	1		1635979_at	0.00129	1
1633341_s_at	0.00435	-1		1639273_s_at	0.00238	-1		1636493_at	0.00078	1		1628592_at	0.00129	1
1638679_at	0.0044	1		1640554_at	0.00238	1		1626862_at	0.00078	1		1629796_s_at	0.0013	-1
1625473_at	0.00444	1		1629983_at	0.00239	-1		1633905_at	0.00078	-1		1626654_a_at	0.0013	1
1623164_a_at	0.00448	1		1640290_at	0.00239	-1		1638637_at	0.00078	1		1632420_at	0.0013	1
1630187_a_at	0.00449	1		1637721_at	0.00239	-1		1638508_at	0.00079	1		1630144_at	0.0013	-1
1631481_a_at	0.0045	-1		1632420_at	0.00242	1		1626965_at	0.00079	-1		1640896_at	0.00131	-1
1638124_at	0.0045	-1		1623856_at	0.00243	1		1633434_at	0.00079	-1		1624824_at	0.00131	-1
1631755_at	0.00451	-1		1627592_at	0.00245	1		1633885_s_at	0.00079	1		1637151_at	0.00132	-1
1628750_at	0.00454	1		1628094_at	0.00246	-1		1625759_at	0.00079	-1		1635711_s_at	0.00132	-1
1636766_at	0.00454	-1		1639519_at	0.00246	-1		1641438_at	0.0008	-1		1633540_at	0.00132	-1
1639398_at	0.00454	1		1629108_at	0.00246	1		1637032_at	0.0008	-1		1624059_at	0.00134	1
1630406_at	0.00455	-1		1625942_s_at	0.00246	-1		1628101_s_at	0.0008	1		1633126_at	0.00135	-1
1623912_at	0.00459	1		1624950_a_at	0.00247	-1		1622921_at	0.0008	1		1627216_s_at	0.00135	-1
1628767_s_at	0.0046	-1		1635558_s_at	0.00247	-1		1628932_at	0.00081	1		1627926_at	0.00135	-1
1640533_at	0.0046	-1		1634263_at	0.00247	1		1624567_at	0.00081	1		1641361_a_at	0.00136	-1
1638509_at	0.00462	1		1627764_at	0.00249	1		1628094_at	0.00081	-1		1631115_at	0.00136	1
1632355_at	0.00463	1		1627419_at	0.00249	1		1628758_at	0.00081	1		1633517_at	0.00137	1
1624521_a_at	0.00464	1		1627665_at	0.00249	1		1625082_a_at	0.00082	-1		1624763_at	0.00137	1
1626038_at	0.00464	-1		1630196_at	0.0025	-1		1641678_at	0.00082	-1		1636130_at	0.00138	-1
1626508_at	0.00464	-1		1639212_a_at	0.0025	-1		1626090_at	0.00083	1		1640405_at	0.00138	-1
1641398_s_at	0.00464	-1		1640544_a_at	0.00251	1		1631969_at	0.00083	-1		1631199_at	0.00139	-1
1626557_at	0.00466	-1		1638818_at	0.00252	-1		1636199_at	0.00083	-1		1637066_at	0.0014	1
1626798_a_at	0.00467	1		1632757_a_at	0.00253	-1		1634009_at	0.00083	-1		1638846_at	0.00142	-1
1630800_s_at	0.00467	1		1628149_a_at	0.00258	1		1635687_at	0.00083	-1		1635109_at	0.00142	1
1636815_a_at	0.00467	-1		1623733_at	0.00259	-1		1634205_at	0.00083	-1		1633163_at	0.00142	-1
1639450_s_at	0.00467	-1		1638053_at	0.00259	-1		1634193_at	0.00083	1		1631714_a_at	0.00142	1
1630740_at	0.00468	1		1630439_at	0.00259	1		1634469_at	0.00083	-1		1639019_s_at	0.00142	1
1634616_at	0.00468	1		1632634_at	0.00259	-1		1631018_at	0.00083	1		1628536_s_at	0.00143	1
1637032_at	0.00468	-1		1626749_a_at	0.0026	-1		1634261_at	0.00084	-1		1623422_a_at	0.00144	1
1640896_at	0.0047	-1		1630299_at	0.00262	-1		1640754_at	0.00085	1		1629150_at	0.00144	-1
1629174_at	0.00471	-1		1633927_a_at	0.00263	1		1626798_a_at	0.00085	1		1640979_at	0.00144	-1
1634798_at	0.00471	-1		1633558_s_at	0.00263	1		1629996_at	0.00085	-1		1628824_s_at	0.00144	-1
1637959_at	0.00471	-1		1638124_at	0.00265	-1		1632985_at	0.00086	-1		1632424_at	0.00146	-1
1628226_at	0.00474	-1		1634828_at	0.00266	1		1631499_a_at	0.00086	-1		1624533_s_at	0.00146	-1
1639109_a_at	0.00476	-1		1635203_at	0.00266	1		1627408_at	0.00086	-1		1640191_a_at	0.00146	-1
1634064_at	0.00478	-1		1629479_a_at	0.00267	1		1627668_s_at	0.00087	-1		1623883_at	0.00146	-1
1632964_at	0.00482	-1		1639992_at	0.00269	-1		1640236_at	0.00088	1		1639637_a_at	0.00146	-1
1633086_s_at	0.00485	-1		1638528_at	0.0027	-1		1633805_a_at	0.00088	1		1641026_a_at	0.00147	1
1631087_a_at	0.00491	-1		1632570_at	0.0027	-1		1638737_at	0.00088	-1		1628862_at	0.00149	1
1634113_at	0.00491	-1		1641508_s_at	0.0027	-1		1635934_at	0.00089	1		1639276_at	0.00149	-1
1624193_s_at	0.00493	-1		1625081_at	0.00271	1		1628429_at	0.00089	-1		1633488_at	0.00149	1
1635681_at	0.00496	-1		1628638_at	0.00272	-1		1627674_at	0.00091	1		1638741_at	0.00149	1
1625722_at	0.00499	1		1640462_at	0.00272	-1		1633739_at	0.00091	1		1624243_at	0.0015	-1
1631417_s_at	0.00499	-1		1629937_a_at	0.00272	1		1636406_at	0.00092	1		1634831_at	0.00151	-1
1628035_at	0.005	-1		1637667_at	0.00273	1		1633047_at	0.00092	1		1636614_a_at	0.00151	1
1624113_at	0.00501	-1		1635084_at	0.00275	1		1633451_at	0.00092	-1		1622921_at	0.00151	1
1626094_at	0.00501	-1		1636614_a_at	0.00275	1		1635393_s_at	0.00093	1		1624984_at	0.00152	-1
1631801_at	0.00501	1		1630643_at	0.00276	1		1633328_at	0.00093	-1		1634591_at	0.00152	-1
1633429_at	0.00501	1		1631083_at	0.00277	-1		1640473_at	0.00093	-1		1629934_at	0.00153	-1
1635310_s_at	0.00501	-1		1639459_a_at	0.00278	-1		1626201_at	0.00093	1		1641621_at	0.00153	-1
1635713_at	0.00501	-1		1641698_at	0.00279	-1		1629174_at	0.00093	-1		1638095_at	0.00153	1
1636168_s_at	0.00501	1		1640221_at	0.00279	-1		1627330_at	0.00094	1		1630236_s_at	0.00153	-1
1624128_at	0.00502	1		1626401_at	0.00279	-1		1631846_at	0.00094	-1		1640223_a_at	0.00154	1
1627047_at	0.00502	1		1630487_s_at	0.00279	1		1638680_at	0.00095	1		1639885_at	0.00155	-1
1630784_a_at	0.00502	-1		1633082_at	0.00279	1		1635051_a_at	0.00095	1		1640698_at	0.00156	-1
1641372_at	0.00502	1		1624012_at	0.00281	-1		1637669_at	0.00095	-1		1639391_at	0.00156	1
1625137_at	0.00503	-1		1640392_at	0.00281	-1		1623959_at	0.00096	-1		1635688_at	0.00157	-1
1629479_a_at	0.00503	1		1636007_at	0.00282	1		1635618_at	0.00097	1		1629324_at	0.00157	-1
1633870_at	0.00505	-1		1637063_at	0.00283	1		1625385_at	0.00097	-1		1630524_at	0.00157	-1
1633881_at	0.00505	-1		1639418_at	0.00284	1		1629688_at	0.00098	1		1634767_at	0.00158	-1
1636990_at	0.00505	-1		1636793_at	0.00287	1		1634788_at	0.00099	-1		1625819_at	0.00159	1
1628567_at	0.00507	1		1634188_a_at	0.00289	-1		1636487_at	0.00099	-1		1639911_at	0.00159	-1
1635487_at	0.00507	-1		1628252_at	0.00289	1		1630886_at	0.00099	1		1627937_at	0.0016	1
1627176_at	0.00509	1		1629302_at	0.00294	-1		1630582_s_at	0.00099	-1		1623838_s_at	0.00161	-1
1639051_at	0.00509	-1		1640884_at	0.00295	-1		1627552_at	0.001	-1		1637625_s_at	0.00161	1
1639384_s_at	0.00509	-1		1637066_at	0.00295	1		1641018_s_at	0.001	-1		1641671_at	0.00162	-1
1638588_at	0.00511	-1		1624993_at	0.00299	1		1628100_at	0.00101	-1		1629857_at	0.00162	1
1640838_s_at	0.00511	-1		1641621_at	0.00301	-1		1626257_at	0.00102	1		1632742_at	0.00163	-1
1637917_s_at	0.00513	1		1624124_at	0.00302	1		1630778_at	0.00103	1		1637714_a_at	0.00163	-1
1633375_at	0.00517	-1		1626239_at	0.00304	-1		1636281_at	0.00103	-1		1640637_at	0.00163	1
1625522_at	0.00519	-1		1625740_at	0.00304	-1		1641474_s_at	0.00103	-1		1630944_s_at	0.00163	-1
1629077_s_at	0.00519	-1		1637240_a_at	0.00304	1		1638246_at	0.00103	-1		1630802_at	0.00165	-1
1629754_s_at	0.0052	-1		1624284_a_at	0.00304	1		1630249_at	0.00103	-1		1640850_at	0.00165	1
1633540_at	0.00524	-1		1632733_at	0.00304	1		1639665_at	0.00103	-1		1639222_at	0.00165	-1
1640866_at	0.00525	-1		1627198_at	0.00304	1		1624181_at	0.00104	-1		1635701_at	0.00166	1
1626028_at	0.00526	-1		1638795_at	0.00304	1		1628909_at	0.00105	1		1628937_s_at	0.00168	1
1623048_a_at	0.00527	-1		1632852_s_at	0.00305	-1		1627219_at	0.00105	-1		1626725_at	0.00169	1
1634370_a_at	0.00527	-1		1628824_s_at	0.00306	-1		1625743_at	0.00105	-1		1631576_at	0.00169	-1
1634620_a_at	0.00527	-1		1639215_at	0.00307	-1		1627295_s_at	0.00106	1		1626949_at	0.0017	-1
1641620_s_at	0.00528	-1		1631561_s_at	0.00308	-1		1637826_at	0.00106	1		1635542_at	0.0017	-1
1625634_at	0.0053	1		1632423_at	0.00308	-1		1623229_at	0.00107	-1		1626807_a_at	0.00171	1
1631732_s_at	0.0053	1		1629150_at	0.00308	-1		1637430_s_at	0.00108	-1		1638863_at	0.00171	1
1627801_at	0.00531	-1		1631627_at	0.00308	1		1640566_at	0.00109	1		1629175_at	0.00173	1
1636193_at	0.00533	1		1631638_at	0.00308	1		1634918_a_at	0.0011	1		1637280_at	0.00173	-1
1623518_s_at	0.00537	-1		1625578_at	0.00308	1		1640669_at	0.0011	-1		1638774_at	0.00173	-1
1626499_at	0.00537	-1		1637483_at	0.00308	1		1636484_at	0.0011	1		1636025_at	0.00174	1
1628659_at	0.00537	-1		1629578_at	0.00308	1		1628387_s_at	0.00111	1		1625975_at	0.00174	-1
1634125_at	0.00537	-1		1627598_at	0.00309	-1		1627890_at	0.00112	1		1641476_a_at	0.00175	-1
1634218_at	0.00537	-1		1637593_at	0.00309	1		1633686_at	0.00112	-1		1633328_at	0.00178	-1
1639985_s_at	0.00537	-1		1640199_at	0.0031	-1		1634339_at	0.00112	1		1624265_at	0.0018	-1
1628172_at	0.00538	-1		1633505_at	0.00313	1		1630816_at	0.00112	1		1637064_at	0.0018	1
1634546_at	0.00539	-1		1626227_at	0.00314	1		1626426_at	0.00113	-1		1640139_at	0.0018	-1
1636909_at	0.0054	-1		1623312_s_at	0.00319	-1		1630075_s_at	0.00113	1		1639400_at	0.0018	1
1632130_s_at	0.00544	1		1624466_a_at	0.00319	-1		1631575_at	0.00113	1		1636343_at	0.0018	1
1633822_at	0.00546	-1		1625557_at	0.00319	1		1624829_at	0.00114	-1		1634892_at	0.0018	1
1624466_a_at	0.00547	-1		1640177_at	0.00319	1		1639276_at	0.00115	-1		1631827_at	0.0018	1
1635798_a_at	0.00548	-1		1633451_at	0.00321	-1		1639567_at	0.00115	1		1622960_at	0.00181	1
1633126_at	0.00549	-1		1629517_at	0.00321	1		1624321_at	0.00115	-1		1631488_at	0.00182	-1
1630064_at	0.0055	1		1628382_at	0.00321	1		1628397_at	0.00117	1		1625861_at	0.00184	1
1637887_at	0.0055	-1		1624167_at	0.00322	1		1625797_at	0.00119	-1		1633434_at	0.00185	-1
1629418_s_at	0.00553	-1		1627745_s_at	0.00322	1		1624975_at	0.0012	-1		1632782_a_at	0.00187	1
1638709_at	0.00557	1		1635938_s_at	0.00323	-1		1624692_at	0.0012	-1		1623239_at	0.00188	1
1624203_s_at	0.00561	-1		1633855_s_at	0.00324	1		1626585_s_at	0.0012	-1		1634788_at	0.00189	-1
1641190_at	0.00565	-1		1624481_a_at	0.00324	-1		1629175_at	0.0012	1		1638103_at	0.00189	1
1623605_a_at	0.00566	1		1634521_at	0.00325	1		1639140_at	0.0012	-1		1633900_at	0.0019	1
1627111_at	0.00568	-1		1636516_at	0.00325	1		1623006_at	0.0012	-1		1624531_s_at	0.00191	-1
1638002_at	0.00568	-1		1637309_a_at	0.00327	-1		1629918_at	0.00121	1		1637110_at	0.00191	-1
1629576_at	0.00569	-1		1623422_a_at	0.00327	1		1640515_s_at	0.00121	-1		1633039_at	0.00191	1
1626221_at	0.0057	1		1639384_s_at	0.00327	-1		1638226_at	0.00121	-1		1631615_at	0.00191	-1
1624407_s_at	0.00571	-1		1637517_s_at	0.00327	1		1624250_at	0.00121	-1		1627100_s_at	0.00191	-1
1635163_at	0.00571	1		1633286_at	0.00327	-1		1632681_at	0.00121	-1		1638811_at	0.00192	-1
1627620_at	0.00572	-1		1639152_at	0.00331	1		1635998_at	0.00122	1		1631018_at	0.00193	1
1638485_s_at	0.00573	1		1635393_s_at	0.00332	1		1625778_at	0.00124	-1		1627326_a_at	0.00193	1
1638774_at	0.00573	-1		1638772_at	0.00333	-1		1628147_at	0.00124	-1		1631088_at	0.00194	-1
1627647_at	0.00574	-1		1641618_at	0.00334	-1		1635601_at	0.00124	-1		1635467_a_at	0.00195	-1
1628729_at	0.00574	-1		1638002_at	0.00334	-1		1627886_at	0.00125	1		1639863_at	0.00195	1
1625244_at	0.00577	-1		1641626_at	0.00336	1		1629572_a_at	0.00125	1		1638143_a_at	0.00195	1
1629141_at	0.00577	1		1636156_at	0.00336	-1		1632565_at	0.00125	1		1624975_at	0.00195	-1
1636967_a_at	0.00578	-1		1631246_at	0.00336	1		1632266_at	0.00126	1		1626667_at	0.00195	-1
1625898_s_at	0.00579	1		1635661_at	0.00336	-1		1641460_at	0.00126	-1		1624272_at	0.00195	-1
1641368_at	0.00579	1		1626208_at	0.00339	-1		1632151_at	0.00126	-1		1625133_at	0.00195	1
1629517_at	0.0058	1		1635616_a_at	0.00339	-1		1629953_at	0.00127	1		1632915_s_at	0.00196	1
1640265_a_at	0.00583	-1		1627297_at	0.00339	-1		1636119_at	0.00127	1		1633067_at	0.00199	-1
1638183_at	0.00584	-1		1634614_at	0.00341	1		1635030_at	0.00127	-1		1626591_at	0.00199	1
1640830_at	0.00593	-1		1627581_at	0.00344	-1		1641535_at	0.00128	-1		1638354_at	0.002	1
1629269_at	0.00594	-1		1625486_a_at	0.00344	-1		1623124_at	0.00128	-1		1636960_a_at	0.002	-1
1635919_at	0.00594	-1		1624054_at	0.00344	-1		1641345_at	0.00128	-1		1623208_at	0.002	1
1625514_s_at	0.00597	1		1640262_at	0.00344	1		1631611_at	0.00128	1		1635623_at	0.00203	-1
1624272_at	0.006	-1		1636487_at	0.00346	-1		1626988_at	0.00129	-1		1623357_at	0.00204	-1
1638462_at	0.00602	-1		1635479_a_at	0.00346	-1		1628194_at	0.00129	1		1630738_s_at	0.00204	-1
1640668_s_at	0.00602	-1		1639530_at	0.00346	1		1624683_at	0.00129	1		1640845_at	0.00205	-1
1626022_at	0.00603	-1		1626844_at	0.00346	1		1623247_at	0.00129	1		1641700_at	0.00206	-1
1624851_at	0.00605	1		1624569_at	0.00348	-1		1635664_at	0.0013	1		1624981_a_at	0.00207	1
1627745_s_at	0.00608	1		1637674_at	0.0035	-1		1623797_at	0.0013	-1		1637412_a_at	0.00207	1
1636732_at	0.00608	1		1636221_a_at	0.0035	-1		1634072_s_at	0.00131	-1		1637826_at	0.00209	1
1626883_at	0.00613	-1		1636610_at	0.0035	1		1634577_s_at	0.00131	1		1625370_s_at	0.00209	-1
1626901_at	0.00613	-1		1639410_at	0.0035	1		1624190_at	0.00131	1		1633814_at	0.00209	1
1641306_at	0.00613	-1		1633280_s_at	0.0035	1		1627218_a_at	0.00133	-1		1634180_s_at	0.00209	-1
1631054_s_at	0.00615	-1		1639057_at	0.00351	1		1631054_s_at	0.00133	-1		1631560_at	0.00212	1
1632313_at	0.0062	1		1623787_at	0.00352	1		1624246_s_at	0.00133	-1		1634970_at	0.00213	1
1639328_at	0.00622	-1		1632280_at	0.00353	1		1637714_a_at	0.00133	-1		1638876_at	0.00213	-1
1626359_at	0.00624	-1		1628929_s_at	0.00355	-1		1633778_at	0.00133	-1		1641297_at	0.00214	1
1625584_at	0.00627	-1		1639426_at	0.00355	1		1636870_at	0.00133	-1		1625387_s_at	0.00214	1
1635708_at	0.00627	-1		1630061_at	0.00356	-1		1639795_at	0.00135	1		1625026_at	0.00214	-1
1638006_at	0.00629	-1		1630934_at	0.00357	-1		1635272_a_at	0.00135	-1		1633765_at	0.00215	1
1628626_at	0.0063	1		1631684_at	0.00357	1		1631684_at	0.00136	1		1630911_s_at	0.00215	1
1639231_at	0.00631	1		1623487_at	0.00359	1		1628861_at	0.00136	-1		1639710_at	0.00215	-1
1632922_at	0.00632	1		1633420_at	0.00359	1		1641241_at	0.00138	-1		1631638_at	0.00215	1
1634521_at	0.00632	1		1629709_at	0.00362	1		1627956_x_at	0.00138	1		1623848_a_at	0.00215	-1
1637280_at	0.00632	-1		1631322_at	0.00363	1		1626066_at	0.00138	-1		1629732_at	0.00215	-1
1625421_at	0.00635	-1		1629142_at	0.00363	1		1628321_at	0.00138	1		1628670_at	0.00217	1
1638090_at	0.00637	-1		1632373_s_at	0.00363	-1		1636902_at	0.00138	-1		1639526_a_at	0.00223	-1
1637307_at	0.0064	-1		1623923_a_at	0.00363	-1		1639764_at	0.00139	-1		1624050_at	0.00223	-1
1636800_at	0.00648	-1		1625992_s_at	0.00365	-1		1636883_s_at	0.0014	-1		1627855_at	0.00225	-1
1631193_at	0.0065	-1		1624175_at	0.00365	-1		1633746_s_at	0.0014	-1		1625110_at	0.00225	-1
1635675_at	0.0065	-1		1638299_at	0.00366	-1		1625945_a_at	0.0014	1		1629362_at	0.00225	1
1629789_at	0.00651	-1		1629617_at	0.00368	-1		1640486_s_at	0.00141	-1		1632457_s_at	0.00226	-1
1625487_at	0.00654	1		1628743_at	0.00368	-1		1628818_at	0.00143	-1		1626266_at	0.00227	-1
1624212_at	0.00663	-1		1624649_a_at	0.00368	-1		1627180_at	0.00143	-1		1641120_at	0.00227	1
1640096_at	0.00665	-1		1624235_at	0.00369	1		1631555_at	0.00144	-1		1638764_at	0.00228	-1
1625779_at	0.00672	-1		1631513_at	0.0037	-1		1623732_at	0.00144	-1		1624447_s_at	0.00228	-1
1630660_at	0.00672	-1		1623775_at	0.00372	1		1634350_at	0.00148	-1		1631105_at	0.00229	-1
1636695_at	0.00674	1		1635030_at	0.00373	-1		1636516_at	0.00149	1		1625323_at	0.0023	-1
1625017_at	0.00675	1		1626221_at	0.00374	1		1629280_at	0.00149	-1		1635648_at	0.00231	1
1625857_at	0.0068	-1		1627961_a_at	0.00374	1		1636785_at	0.00151	1		1627104_at	0.00232	-1
1627343_a_at	0.0068	-1		1629195_at	0.00374	1		1625856_at	0.00152	1		1636240_at	0.00233	1
1634276_a_at	0.0068	1		1633275_at	0.00374	1		1624022_at	0.00152	1		1641048_a_at	0.00236	1
1639071_a_at	0.00688	-1		1623386_s_at	0.00374	1		1634092_at	0.00153	-1		1625276_a_at	0.00237	-1
1640610_at	0.00691	-1		1633079_at	0.00375	-1		1641573_at	0.00153	-1		1628149_a_at	0.00239	1
1628476_at	0.00697	-1		1624022_at	0.00375	1		1625154_s_at	0.00154	-1		1625082_a_at	0.00241	-1
1626689_at	0.00698	-1		1627868_at	0.00376	1		1630177_at	0.00158	1		1641062_at	0.00241	-1
1639810_at	0.00698	-1		1633783_a_at	0.00378	1		1623495_at	0.00158	1		1626563_at	0.00241	1
1630866_at	0.00699	1		1634555_at	0.00378	1		1640667_at	0.00158	-1		1640224_s_at	0.00241	1
1624412_at	0.007	-1		1635815_at	0.00379	-1		1623693_a_at	0.00159	1		1631552_at	0.00243	-1
1623335_a_at	0.00704	-1		1632812_at	0.00379	-1		1628637_at	0.0016	1		1623985_at	0.00246	1
1626783_at	0.00712	-1		1625012_s_at	0.0038	1		1639013_at	0.00161	-1		1628796_at	0.00246	1
1626198_at	0.00713	-1		1636132_at	0.00382	-1		1638846_at	0.00163	-1		1627408_at	0.00248	-1
1632757_a_at	0.00713	-1		1624017_at	0.00383	-1		1634780_at	0.00164	1		1626585_s_at	0.00248	-1
1633746_s_at	0.00714	-1		1639581_at	0.00386	1		1631777_a_at	0.00164	1		1640324_at	0.0025	1
1633052_at	0.00715	1		1627013_at	0.00387	-1		1625125_at	0.00164	-1		1633625_s_at	0.0025	-1
1624076_at	0.00718	-1		1636883_s_at	0.0039	-1		1635737_at	0.00164	-1		1639581_at	0.00252	1
1624895_at	0.00719	1		1632919_at	0.0039	1		1633334_at	0.00164	1		1629499_at	0.00252	1
1624594_at	0.0072	-1		1622903_s_at	0.0039	1		1623147_at	0.00165	1		1636888_a_at	0.00252	-1
1639857_at	0.0072	1		1626370_at	0.0039	-1		1641293_at	0.00165	-1		1623225_s_at	0.00252	-1
1630933_at	0.00723	-1		1640799_at	0.0039	-1		1636866_at	0.00166	1		1635406_at	0.00253	1
1632790_at	0.00723	1		1634439_at	0.00394	1		1629307_s_at	0.00167	1		1635398_at	0.00253	-1
1639744_at	0.00723	1		1629694_at	0.00398	1		1628015_at	0.00167	-1		1631050_at	0.00253	-1
1634207_at	0.00724	-1		1626338_s_at	0.00401	-1		1634140_a_at	0.00167	-1		1628109_at	0.00253	-1
1624513_at	0.00729	-1		1638324_s_at	0.00401	-1		1632529_at	0.00167	-1		1628729_at	0.00254	-1
1627961_a_at	0.0073	1		1638080_at	0.00401	1		1637251_a_at	0.00167	1		1631325_at	0.00256	-1
1640639_at	0.0073	-1		1631243_s_at	0.00402	1		1638295_s_at	0.00168	1		1631027_at	0.00257	-1
1624465_at	0.00731	-1		1632266_at	0.00403	1		1625323_at	0.00168	-1		1635616_a_at	0.00258	-1
1626350_at	0.00731	-1		1630911_s_at	0.00403	1		1627138_at	0.00168	-1		1633654_s_at	0.00258	1
1631608_at	0.00731	1		1633904_at	0.00404	1		1626568_at	0.00169	1		1640943_at	0.00261	1
1639736_at	0.00731	-1		1636970_at	0.00405	1		1632313_at	0.00169	1		1639233_at	0.00261	-1
1637795_at	0.00737	-1		1634550_at	0.00406	1		1630079_at	0.00169	1		1635989_at	0.00262	1
1631452_at	0.0074	-1		1629922_at	0.00406	1		1631088_at	0.00169	-1		1627312_at	0.00265	1
1628797_at	0.00743	-1		1639189_at	0.00407	-1		1622989_at	0.00169	-1		1628357_at	0.00265	-1
1639392_at	0.00743	-1		1629271_at	0.00408	-1		1631372_a_at	0.0017	-1		1633308_at	0.00265	-1
1624225_at	0.00746	1		1634139_at	0.00408	1		1631300_at	0.0017	-1		1631833_at	0.00267	-1
1627110_at	0.00746	-1		1635581_at	0.00408	1		1626437_at	0.0017	1		1625997_s_at	0.00267	-1
1630135_at	0.00747	-1		1637773_s_at	0.00408	-1		1624971_at	0.00171	1		1641570_s_at	0.00268	1
1640221_at	0.00747	-1		1639785_s_at	0.00408	1		1641037_at	0.00171	-1		1629129_at	0.00269	1
1636879_at	0.00748	1		1630970_at	0.0041	1		1629956_at	0.00171	1		1634546_at	0.00271	-1
1636493_at	0.00754	1		1638875_at	0.00411	-1		1630931_at	0.00171	-1		1630830_a_at	0.00273	1
1628778_at	0.00758	1		1627746_at	0.00413	-1		1624555_at	0.00172	1		1639357_at	0.00274	1
1627087_at	0.00759	-1		1636014_at	0.00414	1		1637506_at	0.00172	1		1641241_at	0.00275	-1
1624787_s_at	0.00762	-1		1633410_at	0.00416	1		1637635_at	0.00172	-1		1639429_at	0.00275	-1
1633599_a_at	0.00762	-1		1640893_a_at	0.00416	1		1632011_at	0.00173	-1		1630800_s_at	0.00276	1
1635933_at	0.00763	1		1641446_s_at	0.0042	-1		1627005_at	0.00174	1		1634092_at	0.00277	-1
1623190_at	0.00764	1		1625072_s_at	0.0042	-1		1640267_at	0.00176	1		1633904_at	0.00277	1
1624398_at	0.00764	-1		1625648_at	0.0042	1		1640252_at	0.00176	1		1639904_at	0.00282	-1
1626300_at	0.00764	1		1640470_s_at	0.00421	-1		1628536_s_at	0.00177	1		1631519_at	0.00282	-1
1633196_at	0.00764	-1		1639280_at	0.00421	1		1627752_s_at	0.00178	-1		1632967_s_at	0.00282	1
1625474_s_at	0.00765	-1		1638226_at	0.00422	-1		1625997_s_at	0.00178	-1		1640603_at	0.00282	1
1633651_at	0.00765	1		1628670_at	0.00422	1		1639198_at	0.00179	1		1641104_s_at	0.00283	1
1638259_s_at	0.00765	-1		1636911_at	0.00423	1		1637386_at	0.00179	-1		1631807_at	0.00283	-1
1641126_at	0.00765	1		1634858_s_at	0.00423	1		1627118_at	0.0018	-1		1641301_at	0.00283	1
1639182_at	0.00769	-1		1637843_at	0.00423	-1		1638852_at	0.0018	-1		1632266_at	0.00286	1
1624414_at	0.00771	1		1628488_at	0.00423	-1		1641454_at	0.0018	-1		1631362_at	0.00287	-1
1629279_at	0.00772	1		1628659_at	0.00427	-1		1640379_s_at	0.00183	1		1639272_at	0.00287	-1
1627657_at	0.00773	-1		1639013_at	0.00431	-1		1628739_at	0.00183	-1		1641474_s_at	0.00289	-1
1634919_at	0.00776	-1		1628767_s_at	0.00431	-1		1638438_a_at	0.00184	1		1625889_at	0.00289	1
1638956_at	0.0078	-1		1634515_at	0.00432	-1		1622941_at	0.00184	1		1634370_a_at	0.0029	-1
1624050_at	0.00782	-1		1638314_at	0.00432	1		1628264_a_at	0.00184	1		1625172_s_at	0.0029	-1
1625906_a_at	0.00782	1		1626563_at	0.00432	1		1631285_at	0.00185	-1		1630935_at	0.0029	-1
1634018_at	0.00784	-1		1639677_at	0.00433	-1		1629499_at	0.00189	1		1639476_at	0.0029	-1
1633294_at	0.00786	1		1624412_at	0.00434	-1		1632694_at	0.00189	-1		1633550_a_at	0.00294	-1
1640056_at	0.00788	1		1633827_at	0.00434	1		1626835_at	0.00191	1		1626222_at	0.00294	1
1628964_at	0.0079	-1		1638739_at	0.00434	1		1628873_s_at	0.00191	-1		1637352_a_at	0.00295	-1
1631746_a_at	0.0079	-1		1632901_s_at	0.00434	1		1637494_at	0.00191	-1		1626488_s_at	0.00296	-1
1633792_a_at	0.0079	-1		1629288_s_at	0.00435	-1		1629559_s_at	0.00192	-1		1628123_at	0.00299	-1
1630738_s_at	0.00791	-1		1630177_at	0.00436	1		1632600_at	0.00193	-1		1635030_at	0.003	-1
1627742_at	0.00793	-1		1627589_s_at	0.0044	-1		1633061_at	0.00193	-1		1624187_at	0.00302	-1
1638735_at	0.00793	1		1629256_a_at	0.0044	-1		1636030_s_at	0.00194	1		1634350_at	0.00303	-1
1632850_at	0.00798	-1		1633407_at	0.00442	-1		1641660_at	0.00195	1		1631684_at	0.00307	1
1638523_at	0.00799	1		1637945_at	0.00443	1		1627953_at	0.00195	1		1638226_at	0.00308	-1
1641004_a_at	0.00802	-1		1626173_at	0.00443	1		1633003_at	0.00195	1		1631536_at	0.00309	-1
1635287_at	0.00805	1		1627742_at	0.00446	-1		1630431_s_at	0.00195	1		1635450_a_at	0.00309	-1
1636236_at	0.00805	1		1628645_at	0.00446	1		1640052_at	0.00196	1		1632565_at	0.00312	1
1627855_at	0.00807	-1		1623027_s_at	0.00446	1		1634277_at	0.00198	-1		1625253_at	0.00313	-1
1635030_at	0.00811	-1		1639985_s_at	0.00447	-1		1636673_s_at	0.00198	1		1640457_s_at	0.00313	1
1628216_at	0.00816	-1		1633026_a_at	0.00449	1		1627360_at	0.00199	1		1639764_at	0.00313	-1
1628444_at	0.00816	1		1626794_at	0.00449	-1		1625981_at	0.00199	-1		1623242_at	0.00313	1
1637541_at	0.00816	-1		1629974_at	0.00449	1		1639170_at	0.00201	-1		1628495_at	0.00313	-1
1638875_at	0.00816	-1		1641192_at	0.00453	-1		1627669_at	0.00201	-1		1640533_at	0.00314	-1
1632751_at	0.00818	1		1640303_a_at	0.00453	-1		1624123_at	0.00201	-1		1634904_s_at	0.00314	-1
1635232_at	0.0082	1		1639441_at	0.00457	1		1626448_at	0.00204	1		1623073_s_at	0.00315	1
1627786_s_at	0.00826	-1		1628011_a_at	0.00457	1		1633835_s_at	0.00204	-1		1640679_at	0.00316	-1
1628101_s_at	0.00826	1		1637849_at	0.00457	-1		1625017_at	0.00207	1		1633847_at	0.00317	1
1641477_at	0.00826	1		1626753_at	0.00458	1		1626881_at	0.00208	1		1629479_a_at	0.00318	1
1626319_a_at	0.00829	1		1631372_a_at	0.00459	-1		1636911_at	0.00208	1		1631822_at	0.00318	-1
1635393_s_at	0.00829	1		1637516_at	0.00462	-1		1625140_at	0.00208	-1		1630788_at	0.00318	-1
1623595_at	0.00831	1		1640830_at	0.00466	-1		1637867_at	0.00208	-1		1631452_at	0.00319	-1
1637721_at	0.00832	-1		1638804_a_at	0.00466	-1		1641062_at	0.00208	-1		1628929_s_at	0.0032	-1
1639295_at	0.00833	-1		1625643_s_at	0.00469	-1		1633337_at	0.00208	1		1640513_a_at	0.00322	-1
1623238_at	0.00837	1		1628468_at	0.0047	1		1623722_at	0.00208	1		1634131_s_at	0.00323	-1
1636728_at	0.00839	1		1638090_at	0.00471	-1		1636732_at	0.00211	1		1626478_at	0.00323	-1
1635049_at	0.0084	-1		1636090_a_at	0.00471	-1		1626514_at	0.00212	1		1635975_s_at	0.00324	1
1635194_at	0.0084	1		1639983_at	0.00471	1		1635732_at	0.00213	1		1630563_at	0.00326	-1
1637830_s_at	0.00841	1		1636677_s_at	0.00471	1		1623919_a_at	0.00213	-1		1639235_at	0.00327	-1
1638490_at	0.00841	1		1627672_at	0.00476	1		1627926_at	0.00213	-1		1640515_s_at	0.00328	-1
1638663_at	0.00848	-1		1636242_at	0.00476	1		1637660_at	0.00213	-1		1639198_at	0.00329	1
1639900_at	0.00849	-1		1627784_at	0.00479	-1		1624774_a_at	0.00214	-1		1626666_s_at	0.00329	1
1632179_at	0.0085	-1		1626940_at	0.00479	1		1638431_at	0.00215	-1		1626878_at	0.0033	1
1634168_s_at	0.00851	1		1637439_at	0.0048	1		1638378_at	0.00215	1		1641678_at	0.0033	-1
1635815_at	0.00851	-1		1629815_at	0.00482	1		1629239_s_at	0.00215	-1		1641293_at	0.0033	-1
1639902_at	0.00851	1		1628631_at	0.00487	-1		1638224_at	0.00215	-1		1638953_a_at	0.00331	-1
1640224_s_at	0.00851	1		1627763_at	0.00487	1		1627927_at	0.00216	-1		1638739_at	0.00331	1
1626825_at	0.00854	1		1626476_at	0.00487	1		1640637_at	0.00216	1		1632715_at	0.00331	1
1631573_a_at	0.00862	1		1629663_at	0.00488	-1		1624697_at	0.00217	-1		1630050_at	0.00332	1
1634410_at	0.00862	1		1629859_s_at	0.00488	1		1639857_at	0.00218	1		1639519_at	0.00332	-1
1637175_at	0.00862	-1		1627398_a_at	0.0049	1		1639923_at	0.00218	-1		1624578_at	0.00333	1
1623191_at	0.00863	1		1631101_at	0.00492	-1		1639442_a_at	0.00218	1		1632134_s_at	0.00335	1
1627588_at	0.00865	-1		1635447_at	0.00497	1		1626388_at	0.00218	-1		1628015_at	0.00336	-1
1632383_at	0.00865	-1		1641445_s_at	0.00498	1		1623559_s_at	0.00219	1		1635692_s_at	0.00336	-1
1636331_at	0.00868	-1		1640457_s_at	0.00499	1		1639810_at	0.00219	-1		1624914_at	0.00343	1
1626749_a_at	0.00874	-1		1631150_at	0.00499	-1		1630050_at	0.00219	1		1636978_at	0.00344	-1
1626835_at	0.00877	1		1626846_s_at	0.005	-1		1634279_at	0.0022	-1		1623493_at	0.00344	1
1637513_at	0.00877	-1		1625231_at	0.00502	1		1640952_at	0.0022	-1		1635293_s_at	0.00346	1
1624950_a_at	0.00878	-1		1623959_at	0.00502	-1		1638739_at	0.00221	1		1633334_at	0.00347	1
1639092_at	0.00883	1		1628613_a_at	0.00503	-1		1632582_at	0.00222	-1		1623632_s_at	0.00349	1
1641240_a_at	0.00883	-1		1641037_at	0.00504	1		1640654_at	0.00222	-1		1634261_at	0.00349	-1
1634139_at	0.00888	1		1635987_at	0.00507	-1		1639083_at	0.00223	-1		1632256_at	0.00349	1
1631479_at	0.0089	1		1622893_at	0.00509	-1		1641475_at	0.00223	-1		1641715_at	0.0035	1
1637388_at	0.00891	1		1637042_a_at	0.0051	1		1626319_a_at	0.00223	1		1627665_at	0.00351	1
1626780_s_at	0.00896	-1		1633432_at	0.00512	1		1624137_at	0.00224	1		1634013_at	0.00351	-1
1627315_s_at	0.00901	1		1637068_at	0.00513	1		1626075_at	0.00224	1		1637564_a_at	0.00352	1
1630735_at	0.00902	-1		1632684_s_at	0.00515	1		1640767_s_at	0.00228	-1		1627956_x_at	0.00352	1
1636705_at	0.00902	-1		1623559_s_at	0.00517	1		1632762_s_at	0.00229	-1		1637063_at	0.00353	1
1624103_at	0.00912	-1		1629216_at	0.00517	1		1633821_at	0.00229	-1		1622909_at	0.00353	1
1623084_at	0.00913	1		1634546_at	0.00518	-1		1623936_at	0.0023	1		1629821_at	0.00353	-1
1629497_at	0.00913	1		1629487_at	0.00518	-1		1633252_at	0.0023	-1		1626665_at	0.00354	-1
1630085_s_at	0.00913	-1		1629710_at	0.00519	1		1640932_s_at	0.00231	-1		1628432_at	0.00355	1
1634350_at	0.00913	-1		1633354_at	0.00521	-1		1639526_a_at	0.00231	-1		1635687_at	0.00358	-1
1637788_at	0.00913	1		1634982_at	0.00521	1		1629189_at	0.00232	-1		1638499_s_at	0.00361	1
1637799_at	0.00913	-1		1627752_s_at	0.00527	-1		1639003_at	0.00233	-1		1624617_at	0.00361	-1
1638051_at	0.00913	-1		1637830_s_at	0.00531	1		1641639_at	0.00233	-1		1624797_at	0.00362	1
1638123_at	0.00913	-1		1626998_at	0.00531	1		1626654_a_at	0.00236	1		1624695_at	0.00362	-1
1640379_s_at	0.00913	1		1634818_s_at	0.00533	-1		1628306_at	0.00236	1		1629694_at	0.00363	1
1639901_a_at	0.00917	1		1636383_at	0.00533	1		1629218_at	0.00237	1		1635247_at	0.00363	1
1630950_at	0.0092	-1		1632497_a_at	0.00538	-1		1628797_at	0.00237	-1		1640522_at	0.00364	-1
1640808_at	0.0092	-1		1638849_a_at	0.00541	-1		1628957_at	0.00239	-1		1623229_at	0.00365	-1
1623147_at	0.00921	1		1641476_a_at	0.00541	-1		1632279_at	0.00241	1		1641032_at	0.00365	1
1635403_at	0.00921	1		1635573_at	0.00543	1		1641621_at	0.00243	-1		1626022_at	0.00366	-1
1628853_at	0.00924	-1		1639151_a_at	0.00544	-1		1631807_at	0.00245	-1		1633948_a_at	0.00366	-1
1635542_at	0.00924	-1		1629559_s_at	0.00544	-1		1625370_s_at	0.00245	-1		1630064_at	0.00368	1
1626833_at	0.00925	1		1638208_at	0.00544	1		1639384_s_at	0.00246	-1		1632110_at	0.00368	-1
1640251_s_at	0.0093	1		1636338_at	0.00545	1		1635692_s_at	0.00246	-1		1636266_at	0.00368	-1
1630753_at	0.00932	-1		1628355_at	0.00554	-1		1633736_at	0.00246	-1		1634410_at	0.00372	1
1630333_at	0.00933	-1		1623212_s_at	0.00554	-1		1630036_at	0.00246	-1		1628672_at	0.00372	1
1633099_at	0.00933	1		1635284_a_at	0.00563	1		1640129_at	0.00246	-1		1626619_at	0.00374	-1
1624569_at	0.00934	-1		1638371_at	0.00565	1		1627924_at	0.00246	-1		1633905_at	0.00376	-1
1627045_at	0.00934	1		1624399_at	0.00566	-1		1626470_at	0.00246	-1		1632465_s_at	0.00376	1
1628538_at	0.00934	1		1636679_at	0.00566	1		1637821_at	0.00246	-1		1629879_at	0.00376	1
1626124_at	0.00943	-1		1635007_at	0.00566	-1		1632836_at	0.00247	1		1635474_at	0.00378	1
1626377_at	0.00943	1		1641246_at	0.00566	1		1630049_at	0.00247	1		1629688_at	0.00378	1
1627866_at	0.00943	-1		1634980_s_at	0.00567	1		1623277_at	0.00248	1		1633237_at	0.00381	1
1629815_at	0.00943	1		1626965_at	0.0057	-1		1635318_at	0.00248	1		1639939_at	0.00381	1
1632681_at	0.00943	-1		1638200_at	0.00571	-1		1632707_at	0.00248	-1		1637631_at	0.00382	-1
1639783_s_at	0.00944	-1		1636521_at	0.00571	-1		1632273_at	0.00248	1		1628241_at	0.00386	1
1632782_a_at	0.00949	1		1628331_at	0.00572	-1		1632110_at	0.00248	-1		1633613_at	0.00386	-1
1640231_a_at	0.00949	1		1636141_s_at	0.00575	-1		1631728_s_at	0.00248	1		1624465_at	0.00388	-1
1626271_at	0.0096	-1		1624760_at	0.00577	1		1631293_at	0.00248	-1		1630653_a_at	0.00391	-1
1640981_at	0.00965	-1		1629189_at	0.00579	-1		1641527_at	0.00248	-1		1628331_at	0.00392	-1
1636266_at	0.00972	-1		1630291_at	0.00579	1		1626083_at	0.00251	1		1626724_at	0.00396	-1
1637370_at	0.00972	1		1626655_at	0.0058	1		1636023_at	0.00251	1		1635732_at	0.00397	1
1634834_at	0.00974	-1		1623103_at	0.0058	-1		1624427_at	0.00252	-1		1626081_at	0.00397	-1
1639281_at	0.0098	1		1637943_at	0.00582	-1		1636221_a_at	0.00253	-1		1637097_at	0.00399	-1
1632627_at	0.00998	-1		1630345_at	0.00588	1		1630430_a_at	0.00254	-1		1638849_a_at	0.004	-1
1633446_s_at	0.01	1		1634277_at	0.00589	-1		1636156_at	0.00254	-1		1631768_at	0.00401	-1
1633827_at	0.01	1		1636643_at	0.00589	-1		1627868_at	0.00256	1		1634329_at	0.00401	1
1641132_at	0.01001	1		1631334_at	0.00589	1		1639255_s_at	0.00257	-1		1639985_s_at	0.00401	-1
1639814_at	0.01004	1		1627812_s_at	0.00591	1		1635840_s_at	0.00257	1		1641589_s_at	0.00401	-1
1639453_at	0.0101	1		1628963_at	0.00597	-1		1641084_at	0.00258	1		1633161_at	0.00405	-1
1628903_s_at	0.01015	-1		1635113_at	0.00608	1		1626727_at	0.0026	-1		1630470_s_at	0.00406	-1
1640696_at	0.01015	1		1638318_at	0.00608	-1		1631834_at	0.00262	-1		1636443_s_at	0.00407	1
1640862_a_at	0.01015	-1		1635224_s_at	0.00609	1		1624080_s_at	0.00262	1		1636281_at	0.0041	-1
1640867_s_at	0.01015	1		1637810_at	0.0061	1		1627470_at	0.00262	-1		1627916_s_at	0.0041	-1
1626459_at	0.01019	1		1641272_at	0.0061	1		1633403_at	0.00263	-1		1634148_at	0.0041	1
1639526_a_at	0.01019	-1		1626851_at	0.00611	1		1637611_at	0.00263	-1		1623566_at	0.00412	-1
1633955_at	0.01034	-1		1627088_at	0.00612	-1		1636998_at	0.00266	-1		1640599_at	0.00412	-1
1634720_at	0.01036	-1		1625488_s_at	0.00612	-1		1635648_at	0.00268	1		1623495_at	0.00413	1
1623573_s_at	0.01038	-1		1637161_s_at	0.00615	-1		1625724_at	0.00269	-1		1625016_at	0.00415	-1
1623848_a_at	0.01038	-1		1635787_at	0.00615	1		1640733_at	0.00269	-1		1636867_s_at	0.00416	1
1627720_at	0.01038	-1		1632680_at	0.00615	1		1640798_a_at	0.0027	1		1623523_at	0.00416	1
1624246_s_at	0.01046	-1		1635104_s_at	0.00616	1		1639502_at	0.00272	-1		1636869_at	0.00417	1
1629996_at	0.01049	-1		1631417_s_at	0.00616	-1		1627964_s_at	0.00272	-1		1628426_s_at	0.0042	1
1636524_at	0.01052	1		1638438_a_at	0.00616	1		1640658_at	0.00273	1		1635287_at	0.00424	1
1635307_at	0.01056	-1		1634052_s_at	0.00617	1		1641481_at	0.00273	-1		1636088_at	0.00425	-1
1637923_at	0.01056	-1		1639219_at	0.00618	1		1626259_at	0.00273	-1		1630650_at	0.00435	1
1640515_s_at	0.01056	-1		1632496_at	0.00619	-1		1640979_at	0.00274	-1		1636068_a_at	0.00438	-1
1624172_at	0.01064	-1		1627154_at	0.00622	1		1633882_at	0.00274	-1		1634515_at	0.00438	-1
1624693_at	0.01064	-1		1633434_at	0.00626	-1		1627512_at	0.00279	-1		1633576_s_at	0.00439	1
1635732_at	0.01064	1		1630414_at	0.00629	1		1636068_a_at	0.00279	-1		1635525_at	0.00439	1
1625154_s_at	0.01066	-1		1638846_at	0.00629	-1		1641619_at	0.0028	1		1624128_at	0.0044	1
1636545_at	0.01066	-1		1640252_at	0.00629	1		1629784_a_at	0.0028	1		1626603_at	0.00441	1
1634520_at	0.01068	1		1635863_at	0.00629	1		1639410_at	0.0028	1		1623722_at	0.00441	1
1635305_s_at	0.01068	-1		1637792_at	0.0063	-1		1640207_at	0.0028	1		1638487_at	0.00441	1
1629740_at	0.01069	-1		1629399_at	0.00633	-1		1635661_at	0.00283	-1		1626350_at	0.00443	-1
1638905_s_at	0.01069	1		1623495_at	0.00633	1		1637568_at	0.00283	1		1629589_at	0.00445	1
1637251_a_at	0.01073	1		1625533_at	0.00636	-1		1638939_at	0.00284	-1		1636516_at	0.00451	1
1640710_at	0.01077	-1		1626360_at	0.00637	1		1639212_a_at	0.00284	-1		1625375_at	0.00451	1
1625304_s_at	0.0108	1		1626315_at	0.00639	1		1635222_at	0.00284	1		1637253_s_at	0.00455	1
1641059_at	0.01081	1		1638741_at	0.00639	1		1626469_at	0.00284	1		1632836_at	0.00455	1
1635191_at	0.01082	1		1635919_at	0.00639	-1		1632256_at	0.00286	1		1632477_s_at	0.00455	-1
1629272_at	0.01085	-1		1625969_at	0.00639	1		1638844_s_at	0.00286	1		1635403_at	0.00459	1
1638200_at	0.01085	-1		1641589_s_at	0.00646	-1		1627525_a_at	0.00286	-1		1631099_at	0.00462	1
1623339_at	0.01087	-1		1624665_at	0.00646	1		1635763_at	0.00287	1		1641380_a_at	0.00462	-1
1623797_at	0.01087	-1		1637996_at	0.00648	1		1626508_at	0.00287	-1		1634125_at	0.00464	-1
1625651_at	0.01087	1		1638173_s_at	0.00648	1		1639223_a_at	0.00287	-1		1627330_at	0.00466	1
1626905_at	0.01087	1		1635387_at	0.00649	-1		1636705_at	0.0029	-1		1623629_at	0.00466	-1
1632203_at	0.01087	1		1633900_at	0.00651	1		1633644_at	0.0029	-1		1640031_at	0.00466	-1
1636295_at	0.01087	1		1638120_at	0.00652	1		1625026_at	0.00291	-1		1635153_at	0.00467	-1
1636858_at	0.01087	-1		1631801_at	0.00653	1		1625687_at	0.00291	-1		1625038_s_at	0.00468	1
1639306_s_at	0.01087	1		1629171_at	0.00653	1		1636771_at	0.00292	1		1632328_at	0.00468	1
1637517_s_at	0.01091	1		1623793_at	0.00655	1		1630876_at	0.00292	-1		1633144_at	0.00469	-1
1625740_at	0.01098	-1		1634630_at	0.00659	1		1639677_at	0.00292	-1		1630404_at	0.0047	-1
1637577_at	0.01101	1		1640633_s_at	0.0066	-1		1634101_at	0.00292	-1		1630999_at	0.0047	-1
1626641_s_at	0.01104	-1		1623251_at	0.00662	-1		1638962_at	0.00292	-1		1622926_at	0.0047	-1
1639432_at	0.0111	1		1623658_at	0.00667	1		1625422_at	0.00292	-1		1632739_at	0.0047	-1
1640228_at	0.01113	1		1625233_at	0.00669	1		1625873_at	0.00293	-1		1636242_at	0.0047	-1
1624450_at	0.01121	-1		1624518_at	0.0067	1		1630750_at	0.00293	1		1628778_at	0.00471	1
1628755_at	0.01123	-1		1634969_at	0.0067	-1		1628984_s_at	0.00294	-1		1639140_at	0.00474	-1
1631516_s_at	0.01123	-1		1634399_at	0.00673	-1		1631248_at	0.00296	-1		1626805_s_at	0.00474	1
1625594_s_at	0.01129	1		1628170_at	0.0068	1		1629181_at	0.00297	-1		1626508_at	0.00475	-1
1634992_s_at	0.01131	1		1626426_at	0.00681	-1		1626273_at	0.00297	-1		1623164_a_at	0.00475	1
1633476_at	0.01132	-1		1631834_at	0.00685	-1		1639057_at	0.00302	1		1637615_at	0.00475	-1
1637056_s_at	0.01136	-1		1623820_at	0.00687	-1		1634329_at	0.00302	1		1636911_at	0.00476	1
1623559_s_at	0.01137	1		1625583_at	0.00688	1		1626384_at	0.00302	-1		1626208_at	0.00479	-1
1634439_at	0.01137	1		1638500_at	0.00688	-1		1631433_at	0.00304	-1		1627647_at	0.00483	-1
1628531_at	0.01139	-1		1623225_s_at	0.0069	-1		1632936_at	0.00304	-1		1639115_s_at	0.00483	1
1634674_at	0.01149	1		1639203_at	0.0069	1		1634488_s_at	0.00304	1		1628155_at	0.00483	1
1625758_s_at	0.0115	-1		1637151_at	0.00701	-1		1632932_a_at	0.00304	-1		1633166_at	0.00485	-1
1633904_at	0.0115	1		1626835_at	0.00701	1		1625889_at	0.00305	1		1626449_s_at	0.00485	-1
1627872_at	0.01152	-1		1636025_at	0.00701	1		1640698_at	0.00306	-1		1625583_at	0.00485	1
1628824_s_at	0.01152	-1		1628888_at	0.00707	-1		1630579_at	0.00306	-1		1631085_a_at	0.00485	1
1636852_at	0.01152	-1		1625569_at	0.00708	1		1639911_at	0.00307	-1		1637111_a_at	0.0049	-1
1632979_at	0.01153	-1		1633847_at	0.00708	1		1639956_at	0.00309	-1		1624404_a_at	0.0049	-1
1635144_at	0.01153	-1		1641372_at	0.00713	1		1630999_at	0.00309	-1		1626901_at	0.00491	-1
1638587_at	0.01153	-1		1629754_s_at	0.00713	-1		1635630_a_at	0.00309	1		1633870_at	0.00493	-1
1637568_at	0.01161	1		1641032_at	0.00713	1		1624407_s_at	0.00309	-1		1641633_at	0.00493	-1
1629441_at	0.01174	1		1632551_at	0.00715	-1		1628956_at	0.00312	1		1634318_at	0.00495	-1
1639181_at	0.01174	1		1627330_at	0.00717	1		1639207_at	0.00315	1		1638412_at	0.00495	-1
1632984_s_at	0.01177	-1		1635487_at	0.00718	-1		1632417_a_at	0.00316	1		1632315_at	0.00495	1
1631199_at	0.01178	-1		1625249_at	0.00718	1		1639273_s_at	0.00317	-1		1641148_a_at	0.00496	-1
1640652_at	0.01178	1		1630142_at	0.00719	1		1635953_at	0.00319	-1		1633583_at	0.00497	-1
1637534_at	0.01189	1		1624887_at	0.00719	1		1631227_at	0.00319	1		1635360_at	0.00501	-1
1626366_at	0.01193	-1		1629337_at	0.00719	1		1639429_at	0.0032	-1		1636009_at	0.00501	1
1640365_s_at	0.01193	-1		1636343_at	0.00722	1		1638727_at	0.0032	1		1637420_a_at	0.00503	-1
1637142_at	0.01195	1		1636540_at	0.00722	1		1640978_at	0.0032	-1		1632373_s_at	0.00503	-1
1624939_at	0.01196	-1		1641379_a_at	0.00723	-1		1641022_a_at	0.0032	-1		1628387_s_at	0.00504	1
1625557_at	0.01196	1		1625997_s_at	0.00723	-1		1627053_at	0.00322	1		1628279_s_at	0.00504	-1
1626640_at	0.01196	-1		1632846_at	0.00723	-1		1631258_at	0.00323	-1		1632163_at	0.00504	1
1638612_at	0.01196	1		1628232_at	0.00723	1		1624635_at	0.00324	-1		1637342_s_at	0.00504	-1
1628821_at	0.01201	-1		1629388_s_at	0.0073	1		1627647_at	0.00325	-1		1636132_at	0.0051	-1
1626072_at	0.01202	1		1638365_at	0.00731	-1		1634717_at	0.00325	-1		1638147_at	0.00513	-1
1631764_a_at	0.01205	1		1633163_at	0.00735	-1		1629431_at	0.00326	1		1633454_s_at	0.00516	-1
1628950_at	0.01207	-1		1638104_a_at	0.00735	1		1624302_at	0.00326	-1		1637810_at	0.00518	1
1624617_at	0.01212	-1		1641398_s_at	0.00736	-1		1630415_at	0.00326	-1		1630795_at	0.00519	1
1632404_at	0.01212	1		1638660_at	0.00737	1		1631886_at	0.00327	1		1635200_at	0.00519	1
1636221_a_at	0.01212	-1		1639170_at	0.00738	-1		1624984_at	0.00328	-1		1626332_s_at	0.00519	1
1635199_at	0.01213	1		1629995_at	0.00741	-1		1637280_at	0.00329	-1		1638462_at	0.00523	-1
1624862_at	0.01216	1		1632393_at	0.00741	-1		1629694_at	0.00332	1		1633821_at	0.00524	-1
1626953_at	0.01217	-1		1639363_at	0.00742	-1		1640139_at	0.00336	-1		1626689_at	0.00524	-1
1628224_a_at	0.01217	-1		1626405_at	0.00747	1		1624059_at	0.00336	1		1634659_at	0.00525	-1
1630115_at	0.01217	1		1635381_a_at	0.00748	-1		1639074_at	0.00337	-1		1630177_at	0.00525	1
1632094_at	0.01217	1		1637224_at	0.00749	1		1628561_at	0.00337	1		1633736_at	0.00525	-1
1637153_at	0.01217	-1		1628419_a_at	0.00749	-1		1637315_at	0.00337	1		1624956_at	0.00525	1
1640241_at	0.01227	-1		1635618_at	0.00752	1		1628709_at	0.00337	-1		1641132_at	0.00525	1
1641191_s_at	0.01227	-1		1639604_at	0.00756	1		1638849_a_at	0.00338	-1		1634874_at	0.00525	1
1632943_a_at	0.01229	1		1624797_at	0.00757	1		1632345_at	0.00338	1		1630075_s_at	0.0053	1
1636649_a_at	0.01229	-1		1634208_a_at	0.00757	-1		1625081_at	0.00339	1		1628094_at	0.00531	-1
1639176_at	0.01236	1		1635743_at	0.00757	1		1626998_at	0.00339	1		1626835_at	0.00532	1
1625450_at	0.01239	1		1632728_at	0.00761	1		1631572_at	0.00339	-1		1640303_a_at	0.00533	-1
1627419_at	0.0124	1		1623066_at	0.00764	1		1627502_at	0.00339	1		1638695_at	0.00537	1
1623629_at	0.01247	-1		1626347_at	0.00764	1		1626901_at	0.0034	-1		1637660_at	0.00537	-1
1640405_at	0.01249	-1		1636268_at	0.00779	-1		1628317_at	0.0034	1		1636380_at	0.00537	1
1640460_at	0.0125	-1		1637280_at	0.00782	-1		1624124_at	0.00342	1		1638962_at	0.0054	-1
1641654_a_at	0.01251	1		1634668_at	0.00782	-1		1641693_s_at	0.00344	-1		1640710_at	0.00541	-1
1635724_at	0.01252	1		1629924_at	0.00782	1		1635021_at	0.00345	-1		1640566_at	0.00542	1
1640574_at	0.0126	-1		1640877_at	0.00782	1		1631763_at	0.00345	-1		1627779_at	0.00543	-1
1629457_at	0.01267	1		1630717_s_at	0.00783	-1		1629257_s_at	0.00345	1		1638912_s_at	0.00552	-1
1631396_at	0.01267	-1		1640666_at	0.00783	1		1641380_a_at	0.00347	-1		1638438_a_at	0.00552	1
1640324_at	0.01267	1		1641669_a_at	0.00784	1		1628562_s_at	0.00347	-1		1635447_at	0.00552	1
1626787_s_at	0.01268	-1		1628429_at	0.00785	-1		1639887_s_at	0.00348	1		1639410_at	0.00554	1
1633340_at	0.01268	1		1628466_s_at	0.00785	1		1625556_at	0.00348	-1		1636650_at	0.00554	1
1640633_s_at	0.01268	-1		1637900_at	0.00786	1		1625594_s_at	0.0035	1		1641299_s_at	0.00555	1
1627631_s_at	0.01272	1		1632715_at	0.00788	1		1637870_a_at	0.00352	-1		1623276_at	0.00555	-1
1632498_at	0.01273	1		1639121_at	0.00788	-1		1640239_at	0.00355	1		1632593_at	0.00558	-1
1636867_s_at	0.01273	1		1632671_at	0.00788	1		1635360_at	0.00356	-1		1640582_at	0.00558	-1
1626083_at	0.01279	1		1630375_at	0.0079	1		1639604_at	0.00358	1		1635428_at	0.00558	1
1625218_at	0.01282	-1		1632975_at	0.00798	-1		1630056_at	0.00358	-1		1629195_at	0.00559	1
1636505_at	0.01282	-1		1638727_at	0.00798	1		1633887_at	0.00359	-1		1635763_at	0.00559	1
1634668_at	0.01284	-1		1625264_s_at	0.008	1		1628991_at	0.00363	1		1639704_at	0.00559	-1
1637866_at	0.01289	-1		1633983_a_at	0.008	-1		1640845_at	0.00363	-1		1627492_at	0.00559	-1
1629195_at	0.01297	1		1629746_at	0.008	1		1640462_at	0.00364	-1		1631017_at	0.00562	-1
1635630_a_at	0.01297	1		1633702_at	0.00801	1		1632497_a_at	0.00364	-1		1634323_at	0.00563	1
1635936_at	0.01298	-1		1640979_at	0.00803	-1		1631094_s_at	0.00364	1		1627274_at	0.00564	-1
1627327_at	0.01301	-1		1627990_at	0.00803	-1		1623906_at	0.00368	1		1623039_at	0.00564	1
1630099_at	0.01301	-1		1631863_at	0.00808	1		1636611_at	0.00369	1		1637161_s_at	0.00565	-1
1640764_at	0.01301	-1		1626147_s_at	0.00808	1		1631400_at	0.00371	1		1638974_at	0.00565	-1
1636068_a_at	0.01303	-1		1624948_at	0.00809	-1		1635900_at	0.00372	-1		1629492_s_at	0.00565	-1
1625992_s_at	0.01304	-1		1634362_a_at	0.00809	-1		1625178_at	0.00374	-1		1625332_at	0.00567	1
1633161_at	0.01307	-1		1629690_at	0.00811	1		1627419_at	0.00375	1		1635953_at	0.00568	-1
1636869_at	0.01307	1		1624225_at	0.00816	1		1625110_at	0.00376	-1		1629048_s_at	0.00569	1
1638481_at	0.01307	-1		1628666_at	0.0082	1		1640779_at	0.00376	1		1625740_at	0.00572	-1
1626807_a_at	0.01311	1		1634548_at	0.00828	1		1638656_at	0.00377	1		1627852_at	0.00572	1
1628963_at	0.01311	-1		1634659_at	0.00835	-1		1634931_at	0.00378	-1		1626750_at	0.00572	1
1635754_at	0.01311	-1		1636236_at	0.00835	1		1627677_s_at	0.00378	1		1641152_at	0.00575	-1
1627349_at	0.01316	-1		1625511_at	0.00835	1		1623885_at	0.00379	1		1641446_s_at	0.00579	-1
1633696_at	0.01316	-1		1629681_x_at	0.00835	-1		1629355_at	0.00381	-1		1631499_a_at	0.0058	-1
1622971_at	0.01319	-1		1628691_at	0.00838	-1		1630023_at	0.00382	-1		1640650_at	0.0058	-1
1639405_at	0.01319	-1		1628866_at	0.00838	1		1627836_at	0.00384	-1		1639054_s_at	0.00583	1
1635531_at	0.01321	-1		1623983_at	0.00839	-1		1631027_at	0.00384	-1		1633382_s_at	0.00583	1
1628861_at	0.01322	-1		1637204_at	0.0084	-1		1637054_s_at	0.00387	-1		1633956_s_at	0.00583	-1
1625185_at	0.0133	-1		1634525_at	0.0084	1		1638323_at	0.00387	-1		1634405_s_at	0.00584	1
1629963_at	0.0133	-1		1631479_at	0.00845	1		1634970_at	0.00389	1		1625454_at	0.00587	-1
1627148_at	0.01349	-1		1641095_at	0.00846	1		1622909_at	0.00389	1		1638323_at	0.00589	-1
1632707_at	0.01349	-1		1641714_at	0.0085	1		1623629_at	0.00391	-1		1640544_a_at	0.00589	1
1626968_at	0.01351	1		1637430_s_at	0.00861	-1		1638857_at	0.00393	1		1637221_at	0.0059	1
1624649_a_at	0.01358	-1		1627005_at	0.00863	1		1635453_at	0.00397	1		1624594_at	0.0059	-1
1635361_at	0.01358	-1		1639364_at	0.00865	-1		1627431_at	0.00397	1		1639665_at	0.00593	-1
1637941_at	0.01359	1		1636507_at	0.00865	-1		1637240_a_at	0.00401	1		1630342_s_at	0.00594	1
1639654_at	0.01359	-1		1636484_at	0.00865	1		1624541_at	0.00402	-1		1634982_at	0.00595	1
1624425_at	0.0136	-1		1624097_s_at	0.00871	1		1626667_at	0.00408	-1		1626953_at	0.00595	-1
1636978_at	0.0136	-1		1637352_a_at	0.00871	-1		1641361_a_at	0.0041	-1		1639677_at	0.00596	-1
1631392_at	0.01362	1		1640228_at	0.00872	1		1632289_at	0.0041	-1		1628950_at	0.00596	-1
1624427_at	0.01366	-1		1639653_at	0.00875	-1		1627818_s_at	0.00411	-1		1639051_at	0.00596	-1
1630502_at	0.01366	-1		1623521_at	0.00875	1		1627861_s_at	0.00415	-1		1635934_at	0.00598	1
1638737_at	0.01368	-1		1625253_at	0.0088	-1		1630450_s_at	0.00415	1		1626368_at	0.00599	-1
1637841_at	0.01371	-1		1626038_at	0.00883	-1		1640501_at	0.00418	1		1624692_at	0.006	-1
1640917_at	0.01376	-1		1641089_s_at	0.00883	-1		1625352_s_at	0.00418	-1		1640654_at	0.00603	-1
1635616_a_at	0.0138	-1		1634727_a_at	0.00883	-1		1640981_at	0.00419	-1		1628957_at	0.00603	-1
1633197_at	0.01384	-1		1627861_s_at	0.00885	-1		1637945_at	0.00421	1		1637687_at	0.00603	-1
1629778_s_at	0.01386	1		1633752_at	0.00885	1		1629517_at	0.00424	1		1625640_a_at	0.00604	-1
1641508_s_at	0.01389	-1		1628177_at	0.00888	-1		1625038_s_at	0.00425	1		1636768_s_at	0.00604	-1
1639509_at	0.0139	-1		1641529_s_at	0.00888	1		1627258_at	0.00425	-1		1636174_at	0.00608	1
1636090_a_at	0.01395	-1		1631808_at	0.00888	-1		1640251_s_at	0.0043	1		1634396_at	0.00609	1
1629035_at	0.01397	1		1632828_at	0.00888	1		1635725_a_at	0.0043	1		1638016_at	0.00612	1
1624226_at	0.01399	-1		1633905_at	0.0089	-1		1628037_at	0.0043	-1		1632755_at	0.00613	-1
1639054_s_at	0.01399	1		1631082_at	0.00897	-1		1629848_s_at	0.00433	1		1640829_at	0.00613	-1
1628722_at	0.01405	-1		1633331_at	0.00898	-1		1638299_at	0.00436	-1		1627942_at	0.00613	1
1629652_at	0.01408	1		1641342_at	0.00898	-1		1633855_s_at	0.00439	1		1624121_at	0.00613	-1
1630878_a_at	0.01408	-1		1633607_at	0.00898	-1		1638499_s_at	0.00443	1		1626219_s_at	0.00613	-1
1637825_at	0.0141	-1		1634577_s_at	0.00902	1		1633320_at	0.00444	1		1636727_at	0.00614	1
1631101_at	0.0142	-1		1638624_at	0.00902	1		1630844_at	0.00446	1		1631863_at	0.00614	1
1633403_at	0.01424	-1		1636629_at	0.00903	1		1622939_at	0.00446	1		1625836_at	0.00614	1
1637785_at	0.01424	-1		1638481_at	0.00906	-1		1630781_at	0.00447	-1		1635963_a_at	0.00616	-1
1640658_at	0.01424	1		1628873_s_at	0.00908	-1		1637422_at	0.00448	1		1632187_at	0.00616	-1
1627380_at	0.01434	-1		1626300_at	0.0092	1		1634515_at	0.00448	-1		1632605_at	0.00618	-1
1629199_at	0.01436	-1		1638905_s_at	0.0092	1		1632715_at	0.00453	1		1635272_a_at	0.00618	-1
1637958_at	0.01437	-1		1633036_s_at	0.00923	1		1639826_at	0.00453	-1		1631205_a_at	0.00618	-1
1632342_a_at	0.01449	-1		1627512_at	0.00927	-1		1626972_at	0.00453	1		1626401_at	0.00621	-1
1627970_at	0.0145	-1		1640549_at	0.00927	1		1628592_at	0.00454	1		1640121_a_at	0.00623	1
1625095_at	0.01452	-1		1633244_at	0.00931	-1		1633740_at	0.00454	1		1632748_at	0.00624	-1
1637792_at	0.01464	-1		1631244_a_at	0.00937	1		1635368_at	0.00455	-1		1638520_at	0.00626	1
1637430_s_at	0.0147	-1		1638616_at	0.00938	1		1624716_at	0.00456	-1		1623919_a_at	0.00627	-1
1625697_at	0.01474	-1		1625584_at	0.00939	-1		1627297_at	0.00457	-1		1623855_s_at	0.00627	-1
1635486_at	0.01474	-1		1639255_s_at	0.0094	-1		1631115_at	0.00458	1		1635028_s_at	0.00628	1
1624423_at	0.01475	-1		1631807_at	0.0094	-1		1627742_at	0.00458	-1		1632840_s_at	0.0063	-1
1626473_a_at	0.01477	-1		1624533_s_at	0.0094	-1		1638393_at	0.00458	1		1625388_at	0.00631	-1
1633264_at	0.01477	-1		1633523_at	0.0094	-1		1638862_at	0.00461	-1		1626366_at	0.00633	-1
1638143_a_at	0.01477	1		1638614_at	0.0094	-1		1639704_at	0.00461	-1		1633403_at	0.00633	-1
1625426_at	0.01481	-1		1641102_at	0.0094	1		1634262_s_at	0.00461	1		1640267_at	0.00637	1
1640886_a_at	0.01483	1		1632943_a_at	0.00941	1		1639680_at	0.00463	-1		1627924_at	0.0064	-1
1637321_at	0.01486	-1		1631119_at	0.00941	1		1635975_s_at	0.00463	1		1627419_at	0.00642	1
1632204_at	0.01494	-1		1628397_at	0.00942	1		1635619_a_at	0.00463	-1		1641130_at	0.00644	-1
1634078_at	0.01497	1		1625620_a_at	0.00943	-1		1634729_at	0.00464	-1		1634237_at	0.00644	-1
1624447_s_at	0.01502	-1		1623048_a_at	0.00951	-1		1627499_at	0.00466	-1		1627966_s_at	0.00644	1
1625375_at	0.01502	1		1630795_at	0.00951	1		1630764_at	0.00468	-1		1635033_at	0.00644	-1
1631790_at	0.01502	1		1629507_a_at	0.00954	1		1627239_s_at	0.00468	-1		1624448_at	0.00647	-1
1633079_at	0.01502	-1		1637562_at	0.00954	-1		1636879_at	0.00472	1		1634048_a_at	0.0065	-1
1640173_at	0.01506	-1		1641667_at	0.00955	1		1637625_s_at	0.00473	1		1630876_at	0.00653	-1
1632551_at	0.01508	-1		1640478_at	0.00955	1		1633491_s_at	0.00473	-1		1640306_at	0.00654	-1
1641723_a_at	0.01508	1		1634543_at	0.00959	-1		1640896_at	0.00473	-1		1626182_a_at	0.00654	-1
1637422_at	0.01509	1		1636715_at	0.00961	1		1640894_at	0.00473	-1		1639736_at	0.00658	-1
1623853_at	0.0151	-1		1630005_at	0.00963	1		1624406_at	0.00476	1		1635578_at	0.00659	-1
1624243_at	0.0151	-1		1623903_at	0.00963	1		1627801_at	0.00477	-1		1639230_at	0.00663	-1
1623503_at	0.0152	1		1628642_at	0.00964	1		1632423_at	0.0048	-1		1626494_at	0.00669	-1
1626694_at	0.01522	1		1631574_at	0.00964	-1		1641148_a_at	0.0048	-1		1639783_s_at	0.00672	-1
1629940_at	0.01522	1		1633637_at	0.00967	-1		1639900_at	0.0048	-1		1623753_at	0.00673	-1
1630050_at	0.01522	1		1641038_at	0.00967	1		1627191_a_at	0.00481	1		1631374_at	0.00673	1
1626681_s_at	0.0153	1		1639136_s_at	0.0097	-1		1639072_at	0.00481	1		1629741_at	0.00673	1
1640469_at	0.01534	-1		1627000_s_at	0.00972	-1		1628112_at	0.00482	1		1630181_at	0.00673	1
1628929_s_at	0.01535	-1		1635287_at	0.00982	1		1629877_at	0.00482	1		1639909_at	0.00674	-1
1636499_at	0.01535	1		1629641_s_at	0.00989	1		1636193_at	0.00484	1		1625968_at	0.00674	-1
1636897_at	0.01537	1		1624981_a_at	0.00992	1		1634396_at	0.00486	1		1637582_a_at	0.00677	1
1640529_at	0.01538	-1		1637154_at	0.00993	-1		1632299_at	0.00487	-1		1637618_at	0.00677	-1
1634029_at	0.01549	1		1636198_at	0.00994	-1		1626805_s_at	0.00491	1		1636156_at	0.00679	-1
1626794_at	0.0155	-1		1623298_at	0.01	-1		1623491_at	0.00495	1		1624939_at	0.0068	-1
1626227_at	0.01551	1		1635222_at	0.01	1		1628987_at	0.00499	-1		AFFX-PheX-M_at	0.00681	1
1630086_at	0.01551	-1		1635933_at	0.01002	1		1641083_at	0.00499	-1		1636705_at	0.00682	-1
1630051_at	0.01554	1		1627219_at	0.01002	-1		1626092_at	0.00501	-1		1634106_at	0.00682	1
1631017_at	0.01559	-1		1633371_at	0.01007	1		1637301_a_at	0.00502	-1		1641183_a_at	0.00688	-1
1634399_at	0.01559	-1		1630935_at	0.01008	-1		1628279_s_at	0.00504	-1		1626437_at	0.00688	1
1637489_at	0.01562	-1		1633516_at	0.0101	1		1637188_s_at	0.00504	-1		1640173_at	0.00688	-1
1640501_at	0.01562	1		1623659_at	0.0101	-1		1635153_at	0.00504	-1		1641084_at	0.00691	1
1623322_at	0.01569	-1		1636305_a_at	0.0101	1		1629322_at	0.00504	1		1630390_at	0.00692	-1
1639530_at	0.01578	1		1631521_at	0.01016	-1		1633775_at	0.00504	-1		1624971_at	0.00695	1
1635745_a_at	0.01602	-1		1623968_at	0.01016	-1		1624491_a_at	0.00505	-1		1625590_a_at	0.00698	-1
1632465_s_at	0.01605	1		1638462_at	0.01021	-1		1639054_s_at	0.00509	1		1631846_at	0.00701	-1
1624138_at	0.01606	-1		1626263_at	0.01021	1		1624470_at	0.00509	-1		1630247_at	0.00701	-1
1631638_at	0.01628	1		1629000_at	0.01033	1		1626557_at	0.00512	-1		1638852_at	0.00702	-1
1625332_at	0.01637	1		1635648_at	0.01038	1		1635084_at	0.00515	1		1625686_s_at	0.00702	-1
1627966_s_at	0.01642	1		1632021_at	0.0104	-1		1631676_at	0.00518	-1		1629352_at	0.00702	1
1630225_at	0.01642	1		1641063_s_at	0.01041	-1		1638095_at	0.0052	1		1628505_at	0.00702	1
1631763_at	0.01642	-1		1631560_at	0.01041	1		1623571_a_at	0.0052	-1		1637997_at	0.00702	-1
1640257_at	0.01642	-1		1631576_at	0.01042	-1		1632317_at	0.0052	1		1640886_a_at	0.00705	1
1625269_at	0.01643	-1		1625140_at	0.01042	-1		1630636_s_at	0.00521	1		1626763_a_at	0.00705	1
1630934_at	0.01648	-1		1633166_at	0.01044	-1		1638365_at	0.00522	-1		1639529_at	0.00711	1
1634548_at	0.01648	1		1631151_at	0.01045	1		1629346_at	0.00522	-1		1634362_a_at	0.00714	-1
1625081_at	0.01659	1		1624890_s_at	0.01047	1		1624797_at	0.00523	1		1622903_s_at	0.00719	1
1641226_a_at	0.01661	-1		1638176_at	0.01049	1		1630784_a_at	0.00523	-1		1635761_at	0.00719	-1
1628813_at	0.01669	1		1639424_at	0.01051	-1		1635300_at	0.00523	-1		1641747_s_at	0.00719	-1
1635416_at	0.0167	-1		1628835_at	0.01052	-1		1626461_at	0.00523	-1		1629431_at	0.00722	1
1627713_at	0.01673	-1		1636185_at	0.01052	1		1626173_at	0.00525	1		1639363_at	0.00724	-1
1630802_at	0.01683	-1		1640683_at	0.01056	1		1627637_at	0.00526	-1		1640493_at	0.00724	1
1636268_at	0.01683	-1		1635578_at	0.0106	-1		1632397_at	0.00529	1		1635051_a_at	0.00725	1
1629221_at	0.01694	1		1625375_at	0.01063	1		1631488_at	0.00535	-1		1640917_at	0.00725	-1
1632812_at	0.01694	-1		1637118_at	0.01067	-1		1636847_s_at	0.00536	1		1624009_at	0.00725	-1
1638463_at	0.01694	-1		1624099_at	0.0107	-1		1632959_at	0.00537	1		1628476_at	0.00725	-1
1625801_s_at	0.01695	1		1630023_at	0.01073	-1		1634263_at	0.00539	1		1640881_at	0.00725	-1
1626947_s_at	0.01696	-1		1625977_at	0.01078	1		1623884_at	0.00539	-1		1626550_at	0.00727	1
1632257_at	0.01696	-1		1623986_at	0.01104	1		1630176_at	0.0054	-1		1629322_at	0.00734	1
1635687_at	0.01698	-1		1629205_at	0.01107	1		1628335_at	0.0054	-1		1629227_at	0.00734	1
1637457_at	0.01699	-1		1640449_s_at	0.01108	1		1623972_a_at	0.00542	1		1624186_at	0.00737	1
1641290_at	0.01711	1		1623632_s_at	0.01109	1		1637582_a_at	0.00542	1		1631094_s_at	0.0074	1
1626534_at	0.01719	-1		1637350_at	0.01119	-1		1624399_at	0.00545	-1		1634197_at	0.00745	-1
1639401_at	0.01719	1		1639072_at	0.01123	1		1641032_at	0.00545	1		1635678_at	0.00745	1
1628429_at	0.0172	-1		1641280_at	0.01123	1		1626591_at	0.00546	1		1627844_at	0.00745	-1
1628932_at	0.01728	1		1628444_at	0.01125	1		1634097_s_at	0.00547	1		1630105_at	0.00749	1
1636468_a_at	0.01728	-1		1632448_s_at	0.01125	-1		1624760_at	0.00548	1		1638679_at	0.0075	1
1627936_s_at	0.01731	1		1629789_at	0.0113	-1		1631521_at	0.00548	-1		1627977_at	0.00751	-1
1626725_at	0.01734	1		1630274_s_at	0.0113	-1		1631471_at	0.00548	-1		1626555_at	0.00751	1
1634849_at	0.01735	-1		1624613_at	0.0113	1		1623597_s_at	0.00551	-1		1632161_at	0.00754	1
1636301_s_at	0.0174	1		1636785_at	0.0113	1		1625304_s_at	0.00552	1		1638175_at	0.00754	-1
1624188_at	0.01745	-1		1624934_at	0.01131	1		1632420_at	0.00554	1		1623453_at	0.00757	1
1637198_at	0.0175	-1		1627723_at	0.01131	1		1627746_at	0.00554	-1		1624038_at	0.00759	1
1637900_at	0.01753	1		1639568_at	0.01131	1		1637986_at	0.00554	-1		1624636_at	0.00763	1
1641104_s_at	0.01759	1		1627986_s_at	0.01135	-1		1638400_at	0.0056	1		1639744_at	0.00763	1
1632311_at	0.0176	1		1633315_at	0.01136	1		1636344_at	0.0056	-1		1629399_at	0.00763	-1
1639276_at	0.0176	-1		1635305_s_at	0.01138	-1		1637982_at	0.00562	1		1634044_at	0.00766	-1
1625919_at	0.01765	-1		1635163_at	0.0114	1		1634388_at	0.00562	-1		1635804_at	0.00766	1
1633142_at	0.01765	1		1640838_s_at	0.01143	-1		1634131_s_at	0.00563	-1		1636090_a_at	0.00767	-1
1627835_a_at	0.01766	-1		1640637_at	0.01144	1		1633852_at	0.00565	1		1632403_at	0.00769	1
1626752_at	0.01771	-1		1625473_at	0.01149	1		1633454_s_at	0.00566	-1		1633463_s_at	0.00769	-1
1637564_a_at	0.01779	1		1634882_at	0.0115	-1		1640221_at	0.00569	-1		1623437_at	0.00769	1
1625759_at	0.01789	-1		1632774_s_at	0.0115	1		1630970_at	0.0057	1		1635915_at	0.0077	-1
1635000_at	0.01801	-1		1638485_s_at	0.01153	1		1623498_at	0.00572	-1		1633805_a_at	0.00775	1
1625447_at	0.01803	-1		1640837_a_at	0.01153	1		1629852_at	0.00575	-1		1635672_at	0.00775	-1
1630830_a_at	0.01803	1		1636705_at	0.01154	-1		1629678_a_at	0.00577	-1		1623820_at	0.00778	-1
1635688_at	0.01803	-1		1633665_at	0.01162	1		1636009_at	0.00578	1		1638509_at	0.00778	1
1635485_at	0.01804	1		1637412_a_at	0.01169	1		1634016_at	0.00579	-1		1638921_at	0.00778	-1
1640884_at	0.01809	-1		1635757_at	0.01171	-1		1632755_at	0.00581	-1		1639152_at	0.00783	1
1631585_a_at	0.0181	-1		1638378_at	0.01176	1		1623039_at	0.00583	1		1638637_at	0.00784	1
1630456_at	0.01812	-1		1629039_at	0.01177	1		1638064_a_at	0.00584	1		1625352_s_at	0.0079	-1
1625643_s_at	0.0182	-1		1638598_at	0.01182	1		1635616_a_at	0.00586	-1		1630450_s_at	0.00793	1
1628052_at	0.0182	-1		1624876_at	0.01185	1		1630653_a_at	0.00586	-1		1641049_at	0.00793	-1
1625480_at	0.01826	-1		1631833_at	0.01189	-1		1624199_at	0.00586	-1		1636980_s_at	0.00799	-1
1633927_a_at	0.01826	1		1632258_s_at	0.01189	-1		1633814_at	0.0059	1		1637068_at	0.00801	1
1629118_at	0.01827	-1		1638906_at	0.01189	-1		1629933_at	0.0059	-1		1641284_a_at	0.00804	1
1633123_at	0.01827	-1		1625720_at	0.01189	1		1633030_at	0.00591	1		1631326_at	0.00804	1
1633430_at	0.01827	1		1627384_at	0.01193	1		1641368_at	0.00593	1		1627868_at	0.00807	1
1640893_a_at	0.01838	1		1641025_at	0.01193	1		1630342_s_at	0.00593	1		1639306_s_at	0.00807	1
1635404_at	0.01839	1		1639814_at	0.01194	1		1625063_a_at	0.00594	1		1626347_at	0.00808	1
1626817_at	0.01852	-1		1624181_at	0.01197	-1		1634619_at	0.00594	-1		1623537_at	0.00808	1
1635084_at	0.01857	1		1633214_at	0.01199	-1		1630274_s_at	0.00595	-1		1637349_at	0.00808	-1
1626166_at	0.0186	-1		1631415_at	0.012	1		1635346_at	0.00597	1		1624027_at	0.00809	1
1638026_at	0.0186	1		1641004_a_at	0.01205	-1		1636960_a_at	0.006	-1		1630337_at	0.00818	-1
1624750_at	0.0187	-1		1632573_at	0.01207	1		1628673_at	0.00601	-1		1624770_at	0.0082	-1
1632605_at	0.0187	-1		1625741_s_at	0.01212	1		1634078_at	0.00605	1		1634388_at	0.0082	-1
1633432_at	0.0187	1		1641538_at	0.01222	-1		1634521_at	0.00606	1		1636067_at	0.0082	-1
1636122_at	0.0187	1		1631481_a_at	0.01224	-1		1632465_s_at	0.0061	1		1639737_at	0.0082	1
1632432_at	0.01873	-1		1624450_at	0.01224	-1		1630236_s_at	0.0061	-1		1641620_s_at	0.00821	-1
1624994_at	0.01874	-1		1638026_at	0.01224	1		1626359_at	0.0061	-1		1626359_at	0.00821	-1
1640371_a_at	0.01874	-1		1636040_at	0.01224	1		1629216_at	0.00612	1		1627004_at	0.00821	-1
1637485_at	0.01875	-1		1627359_at	0.01224	-1		1633607_at	0.00612	-1		1631046_s_at	0.00822	1
1631083_at	0.01877	-1		1632009_at	0.01224	1		1624937_at	0.00612	-1		1641191_s_at	0.00828	-1
1634576_at	0.01879	-1		1638231_at	0.01224	-1		1637628_at	0.00613	1		1627502_at	0.0083	1
1640654_at	0.01884	-1		1636532_at	0.01224	1		1637077_s_at	0.0062	1		1633336_at	0.00833	-1
1632041_s_at	0.01889	-1		1631235_at	0.01226	-1		1625048_at	0.00621	1		1631611_at	0.00839	1
1639932_at	0.01889	-1		1624960_at	0.01226	1		1637472_at	0.00625	1		1635936_at	0.00839	-1
1627434_at	0.01897	-1		1635273_s_at	0.01227	1		1630516_at	0.00625	1		1627612_a_at	0.00842	1
1624818_s_at	0.01899	-1		1632584_at	0.01237	-1		1624272_at	0.00626	-1		1632980_at	0.00843	-1
1637097_at	0.01899	-1		1622939_at	0.01238	1		1641429_at	0.00629	1		1629864_at	0.00849	-1
1639868_at	0.01899	-1		1627835_a_at	0.01239	-1		1623846_at	0.0063	-1		1632639_at	0.00859	1
1622991_s_at	0.01904	-1		1639231_at	0.01241	1		1635196_at	0.0063	-1		1632240_at	0.00859	-1
1624719_at	0.01909	-1		1637032_at	0.01244	-1		1628541_at	0.0063	1		1629141_at	0.00861	1
1638276_at	0.01909	-1		1623864_at	0.01244	-1		1625951_at	0.0063	-1		1633025_at	0.00861	-1
1625087_a_at	0.01917	1		1623411_at	0.0125	1		1628990_at	0.00634	-1		1633557_at	0.00863	-1
1635246_at	0.01919	1		1632804_at	0.01255	1		1632829_at	0.00635	1		1626787_s_at	0.00863	-1
1631018_at	0.0192	1		1628172_at	0.01257	-1		1641026_a_at	0.00637	1		1641000_a_at	0.00867	-1
1625583_at	0.01921	1		1624941_at	0.0126	-1		1638133_at	0.00651	-1		1638453_at	0.00867	-1
1635318_at	0.01921	1		1633500_at	0.01264	1		1627326_a_at	0.00654	1		1625680_a_at	0.00867	1
1631180_at	0.01922	-1		1625779_at	0.01268	-1		1634614_at	0.00658	1		1629995_at	0.00873	-1
1623838_s_at	0.01923	-1		1633254_at	0.01268	1		1631168_at	0.00659	-1		1629269_at	0.0088	-1
1632011_at	0.01923	-1		1631742_s_at	0.01273	1		1640065_at	0.00663	1		1632751_at	0.0088	1
1623877_a_at	0.0195	1		1623955_at	0.01274	1		1631615_at	0.00664	-1		1626528_at	0.00887	-1
1635222_at	0.01952	1		1638472_at	0.01275	-1		1639183_a_at	0.00664	-1		1623000_at	0.00888	-1
1633130_at	0.01956	-1		1639268_at	0.01279	1		1637772_at	0.00666	-1		1622946_at	0.0089	-1
1639288_at	0.01957	-1		1623365_at	0.01279	1		1628207_at	0.00666	-1		1628016_s_at	0.00891	1
1626543_at	0.01961	-1		1636122_at	0.0128	1		1625500_at	0.00666	-1		1631948_s_at	0.00894	1
1634317_at	0.01961	1		1629956_at	0.0128	1		1623100_at	0.00668	-1		1624596_at	0.00897	1
1640905_at	0.01963	-1		1624262_at	0.01281	-1		1641235_at	0.0067	-1		1641532_at	0.00897	-1
1637403_at	0.01965	-1		1623124_at	0.01283	-1		1627859_at	0.0067	-1		1631242_at	0.00897	1
1632704_at	0.01966	-1		1627864_at	0.01285	1		1631387_at	0.00671	-1		1631776_at	0.009	-1
1631637_a_at	0.01967	-1		1629203_at	0.01285	-1		1634018_at	0.00671	-1		1626180_at	0.00901	-1
1640585_at	0.01973	1		1635517_at	0.01287	1		1640228_at	0.00673	1		1623959_at	0.00903	-1
1624399_at	0.0198	-1		1633197_at	0.01287	-1		1629962_at	0.00674	-1		1635808_s_at	0.00903	-1
1634925_at	0.0198	-1		1631542_a_at	0.01287	-1		1637204_at	0.00677	-1		1634414_at	0.00903	-1
1635224_s_at	0.0198	1		1633621_at	0.01287	1		1631597_at	0.00677	1		1625165_at	0.00903	1
1627938_at	0.01983	1		1639659_at	0.01288	1		1628531_at	0.00677	-1		1625556_at	0.00905	-1
1630635_s_at	0.01988	-1		1641184_at	0.01288	1		1625620_a_at	0.0068	-1		1635659_at	0.00915	-1
1631633_a_at	0.01988	1		1623877_a_at	0.01291	1		1638520_at	0.0068	1		1628742_at	0.00915	1
1627096_s_at	0.01996	-1		1629776_a_at	0.01291	1		1639536_at	0.00681	-1		1627636_at	0.00918	-1
1635763_at	0.01996	1		1632593_at	0.01298	-1		1625155_a_at	0.00685	1		1640101_at	0.0092	1
1639139_a_at	0.01996	1		1637804_at	0.01299	1		1638726_at	0.00689	1		1628483_at	0.00922	-1
1632584_at	0.02005	-1		1640807_at	0.01316	1		1624243_at	0.00696	-1		1637317_at	0.00922	-1
1626101_at	0.02006	1		1635399_s_at	0.01317	-1		1635199_at	0.00698	1		1624649_a_at	0.00924	-1
1633911_a_at	0.02006	-1		1624414_at	0.01319	1		1637193_at	0.007	1		1634742_at	0.00924	1
1632003_a_at	0.0201	1		1630404_at	0.01323	-1		1641334_at	0.00701	-1		1632263_at	0.00925	-1
1634203_at	0.02014	1		1627062_s_at	0.01328	1		1623238_at	0.00702	1		1627515_at	0.00927	1
1629399_at	0.02016	-1		1628856_at	0.01334	-1		1627897_at	0.00702	1		1640251_s_at	0.00929	1
1633422_a_at	0.02016	1		1628978_at	0.01338	-1		1639678_at	0.00702	-1		1630579_at	0.0093	-1
1626187_at	0.02034	1		1628757_at	0.01338	-1		1625671_at	0.00704	-1		1624044_at	0.0093	-1
1634980_s_at	0.02035	1		1628626_at	0.01339	1		1627348_at	0.00706	-1		1633232_at	0.00936	-1
1623977_at	0.02044	1		1633099_at	0.01341	1		1630471_at	0.00706	-1		1638624_at	0.00938	1
1630964_at	0.02062	1		1641191_s_at	0.01343	-1		1638663_at	0.00707	-1		1626315_at	0.00942	1
1633956_s_at	0.02062	-1		1632019_s_at	0.01354	1		1629369_at	0.00709	-1		1627454_a_at	0.00942	1
1628037_at	0.02068	-1		1633696_at	0.01355	-1		1637966_at	0.00709	1		1636468_a_at	0.00949	-1
1630301_at	0.02073	1		1632091_at	0.01355	-1		1635403_at	0.00711	1		1626940_at	0.00952	1
1624331_at	0.02077	-1		1631759_at	0.01358	1		1637383_at	0.00712	-1		1630964_at	0.00953	1
1626182_a_at	0.02089	-1		1628015_at	0.0136	-1		1638614_at	0.00713	-1		1626094_at	0.0096	-1
1640372_at	0.02092	-1		1627836_at	0.01363	-1		1624736_a_at	0.00714	1		1635349_a_at	0.00961	-1
1630918_at	0.02096	-1		1633861_at	0.01364	1		1624466_a_at	0.00714	-1		1625758_s_at	0.00961	-1
1631886_at	0.02099	1		1632575_at	0.01365	1		1628231_at	0.00715	-1		1626352_at	0.00964	-1
1640457_s_at	0.02104	1		1627809_at	0.01365	1		1630961_at	0.00719	-1		1633233_a_at	0.00964	1
1641241_at	0.02104	-1		1625195_s_at	0.0137	-1		1640851_at	0.00719	1		1628673_at	0.0097	-1
1627408_at	0.02116	-1		1623073_s_at	0.01371	1		1637485_at	0.00719	-1		1624862_at	0.0097	1
1632871_at	0.02119	1		1624953_at	0.01371	1		1627096_s_at	0.00721	-1		1635696_s_at	0.0097	1
1637203_at	0.02122	-1		1639818_s_at	0.01371	1		1624895_at	0.00722	1		1627694_at	0.00974	-1
1640790_at	0.02122	-1		1632120_at	0.01371	1		1632734_s_at	0.00722	1		1637876_a_at	0.00977	-1
1636622_at	0.02125	-1		1636064_at	0.01372	1		1639890_at	0.00723	1		1638478_at	0.00979	-1
1636614_a_at	0.02128	1		1623919_a_at	0.01374	-1		1632134_s_at	0.00723	1		1628081_s_at	0.00979	-1
1623728_at	0.0213	-1		1628558_at	0.01374	-1		1631702_at	0.00724	1		1631637_a_at	0.00982	-1
1639469_a_at	0.02133	-1		1633169_at	0.01374	1		1636141_s_at	0.00725	-1		1632273_at	0.00989	1
1634874_at	0.02143	1		1637353_at	0.01378	1		1629948_at	0.00725	-1		1641368_at	0.00992	1
1636833_at	0.02143	-1		1629842_at	0.01378	1		1640983_at	0.00725	-1		1623936_at	0.00994	1
1629565_s_at	0.02147	1		1622937_at	0.01382	1		1630363_at	0.00728	-1		1638481_at	0.00995	-1
1631594_s_at	0.02148	1		1632401_at	0.01383	1		1633046_at	0.0073	1		1627755_at	0.00995	-1
1640080_at	0.02159	-1		1626658_at	0.01383	1		1637971_a_at	0.00735	1		1633651_at	0.00996	1
1623624_at	0.0216	-1		1623885_at	0.01383	1		1630105_at	0.00735	1		1624399_at	0.00998	-1
1636244_s_at	0.0216	-1		1627106_a_at	0.01386	1		1623164_a_at	0.00736	1		1627964_s_at	0.00999	-1
1631937_at	0.02165	-1		1633788_s_at	0.01389	-1		1638487_at	0.00743	1		1636630_s_at	0.01007	1
1638876_at	0.02175	-1		1623094_at	0.01392	-1		1624850_at	0.00744	-1		1638562_a_at	0.01009	-1
1639586_at	0.02175	-1		1635526_at	0.01394	1		1625640_a_at	0.00749	-1		1630396_at	0.01014	-1
1640650_at	0.02177	-1		1637203_at	0.01411	-1		AFFX-r2-TagQ-5_at	0.00758	-1		1625531_at	0.01014	-1
1626368_at	0.02183	-1		1633152_at	0.01411	1		1633955_at	0.00759	-1		1631130_at	0.01021	1
1634285_at	0.02185	-1		1630390_at	0.01414	-1		1633477_at	0.0076	-1		1629877_at	0.01021	1
1627637_at	0.0219	-1		1624035_a_at	0.01414	1		1636380_at	0.00763	1		1635084_at	0.01021	1
1624205_at	0.02192	-1		1624648_at	0.01418	1		1636914_at	0.00767	-1		1625199_s_at	0.01021	-1
1624180_at	0.02214	-1		1637229_a_at	0.01421	1		1631325_at	0.00775	-1		1630110_at	0.01024	1
1639152_at	0.02219	1		1628530_at	0.01422	-1		1625891_at	0.00776	1		1639818_s_at	0.01024	1
1630520_s_at	0.02221	-1		1634148_at	0.01422	1		1633315_at	0.00776	1		1627376_at	0.01026	-1
1635086_at	0.02221	-1		1627434_at	0.01424	-1		1630957_s_at	0.00776	-1		1630406_at	0.01027	-1
[truncated: 1,298 more rows]

## Sheet: Sig. Genes Variability (C vs F)
Contrast	15°C@20°C			Contrast	15°C@35°C			Contrast	25°C@20°C			Contrast	25°C@35°C
Affy gene ID	adjusted P	direction		Affy gene ID	adjusted P	direction		Affy gene ID	adjusted P	direction		Affy gene ID	adjusted P	direction
1624137_at	0.00049	-1		1637188_s_at	0.00011	1		1636885_at	0.00026	-1		1636885_at	5e-05	-1
1637188_s_at	0.00049	1		1640640_at	0.00012	1		1640855_at	0.00218	-1		1638051_at	0.00131	-1
1627360_at	0.0008	1		1638912_s_at	0.00024	1		1635471_at	0.00218	-1		1632657_at	0.00234	1
1623933_at	0.00084	1		1641212_a_at	0.00026	-1		1639110_at	0.00289	-1		1637606_at	0.00501	-1
1623917_a_at	0.00122	1		1638374_at	0.00067	1		1626075_at	0.00507	-1		1634097_s_at	0.00738	-1
1627219_at	0.00122	1		1631150_at	0.00101	-1		1636147_at	0.00507	-1		1627144_at	0.00738	-1
1632591_at	0.00122	-1		1635307_at	0.00157	1		1634808_at	0.00507	-1		1627080_at	0.00738	-1
1638060_at	0.00122	1		1628801_at	0.00157	1		1626600_at	0.00507	-1		1641095_at	0.01096	1
1634594_at	0.00136	-1		1628035_at	0.00157	1		1640355_at	0.00507	-1		1627936_s_at	0.01116	1
1640640_at	0.00136	1		1623759_at	0.00157	1		1633251_at	0.00507	-1		1623933_at	0.01134	1
1623133_a_at	0.00144	1		1631556_at	0.00157	1		1628561_at	0.00548	-1		1635512_at	0.01262	-1
1635005_a_at	0.00158	1		1624808_at	0.00158	1		1634780_at	0.00769	-1		1627219_at	0.01624	1
1635684_a_at	0.00166	1		1624680_a_at	0.00159	-1		1633654_s_at	0.00851	-1		1639934_at	0.02824	-1
1624531_s_at	0.00168	1		1623456_at	0.00159	-1		1631537_at	0.00851	-1		1631537_at	0.02955	-1
1631554_at	0.00168	1		1624911_at	0.00186	1		1638455_at	0.00851	-1		1625053_at	0.02955	-1
1638022_at	0.00179	1		1630458_at	0.00202	1		1622935_at	0.00851	-1		1635270_at	0.02955	-1
1638486_at	0.00223	1		1626806_at	0.00209	1		1638051_at	0.00851	-1		1623133_a_at	0.02955	1
1626050_at	0.00232	1		1636657_at	0.00234	1		1633266_at	0.00851	-1		1626802_a_at	0.02955	1
1630119_s_at	0.00232	1		1630237_a_at	0.00245	1		1629574_at	0.00851	-1		1624542_at	0.02955	1
1624262_at	0.0029	1		1638819_at	0.0025	1		1625512_s_at	0.00851	-1		1631698_s_at	0.02955	1
1626699_at	0.0029	1		AFFX-r2-Dros-GAPDH-5_a_at	0.0025	-1		1635813_at	0.00851	1		1637114_at	0.02955	-1
1630961_at	0.00388	1		1634285_at	0.0025	1		1634750_at	0.00851	-1		1626721_at	0.02955	1
1630524_at	0.00439	1		1624700_a_at	0.00252	1		1622965_s_at	0.00851	-1		1625413_s_at	0.0302	1
1632023_s_at	0.00439	1		1639638_a_at	0.00252	1		1638775_at	0.00851	-1		1626842_a_at	0.0302	1
1637322_at	0.00439	1		1638556_s_at	0.00299	1		1631670_at	0.0092	-1		1633796_at	0.0302	-1
1632111_at	0.00469	1		1641026_a_at	0.00315	1		1634097_s_at	0.00961	-1		1623491_at	0.031	-1
1626251_at	0.00478	1		1633451_at	0.00315	1		1634008_at	0.00961	-1		1634623_a_at	0.03121	-1
1628782_at	0.00478	1		1623917_a_at	0.00338	1		1634548_at	0.00961	-1		1631668_at	0.03121	-1
1630285_at	0.00478	1		1635005_a_at	0.00402	1		1635446_at	0.00961	-1		1633434_at	0.0378	-1
1633313_at	0.00478	1		1639940_at	0.00402	1		1627144_at	0.00961	-1		1632652_s_at	0.0378	-1
1635961_at	0.00478	1		1633341_s_at	0.00416	1		1627354_at	0.01007	-1		1635802_s_at	0.0378	1
1636163_at	0.00478	1		1637749_at	0.00416	1		1627080_at	0.01007	-1		1639138_at	0.0378	1
1636576_s_at	0.00478	1		1641526_a_at	0.00422	1		1633079_at	0.01007	-1		1635363_a_at	0.0378	1
1637294_at	0.00478	1		1630061_at	0.00432	-1		1629161_at	0.01007	-1		1631948_s_at	0.0378	1
1638276_at	0.00478	-1		1638060_at	0.00439	1		1635817_at	0.01007	-1		1641662_at	0.0378	1
1638819_at	0.00478	1		1630860_at	0.00439	1		1637173_at	0.01064	-1		1634460_at	0.0378	1
1638912_s_at	0.00478	1		1633654_s_at	0.00443	1		1624414_at	0.01064	-1		1640427_at	0.0378	1
1639418_at	0.00478	-1		1635639_a_at	0.00445	1		1627138_at	0.01067	-1		1635914_at	0.0378	-1
1629409_s_at	0.00534	1		1624417_a_at	0.00451	1		1629934_at	0.01067	-1		1627313_at	0.0378	1
1625981_at	0.0054	1		1632748_at	0.00451	-1		1623812_at	0.01093	-1		1633765_at	0.0378	-1
1625280_at	0.00567	1		1623933_at	0.00452	1		1633810_at	0.01093	-1		1639799_s_at	0.0378	1
1630860_at	0.00567	1		1632023_s_at	0.00452	1		1626970_at	0.01093	-1		1640855_at	0.03868	-1
1627821_s_at	0.00569	1		1634140_a_at	0.0048	1		1633434_at	0.01173	-1		1632304_at	0.03868	1
1637204_at	0.00589	1		1641581_at	0.0048	-1		1628317_at	0.01219	-1		1636464_at	0.04125	1
1635382_at	0.00614	1		1626050_at	0.0049	1		1632500_at	0.01251	-1		1627152_at	0.04125	-1
1636407_at	0.00629	1		1625981_at	0.00491	1		1634892_at	0.0141	-1		1627716_at	0.04125	-1
1625065_s_at	0.00636	1		1627533_at	0.00491	1		1627302_at	0.01521	-1		1631630_at	0.04125	1
1626120_at	0.00636	1		1623837_at	0.00491	1		1638809_at	0.01609	-1		1629754_s_at	0.04125	1
1626837_a_at	0.00636	1		1623755_at	0.00507	1		1637589_at	0.01745	-1		1641501_a_at	0.04125	1
1627736_at	0.00636	1		1623133_a_at	0.00527	1		1624892_s_at	0.01772	-1		1629574_at	0.04191	-1
1627784_at	0.00636	1		1636407_at	0.00562	1		1631154_at	0.01772	-1		1634750_at	0.04191	-1
1628015_at	0.00636	1		1634855_s_at	0.00562	1		1636826_at	0.01772	-1		1633810_at	0.04191	-1
1633344_at	0.00636	-1		1625623_at	0.00562	1		1640544_a_at	0.01995	-1		1636566_at	0.04191	-1
1634054_at	0.00636	1		1638207_at	0.00562	-1		1636594_at	0.01995	-1		1626687_at	0.04191	-1
1635963_a_at	0.00636	1		1637849_at	0.00562	-1		1636566_at	0.01995	-1		1630964_at	0.04191	-1
1637853_a_at	0.00636	1		1638763_at	0.00562	-1		1624902_at	0.01995	-1		1630258_at	0.04191	-1
1638049_at	0.00636	1		1633750_s_at	0.00575	1		1640005_at	0.01995	-1		1626664_at	0.04191	-1
1638541_at	0.00636	-1		1629064_at	0.00594	1		1625053_at	0.01995	-1		1624099_at	0.04191	-1
1641501_a_at	0.00636	1		1637321_at	0.00601	1		1631803_at	0.01995	-1		1629316_at	0.04191	1
1641605_at	0.00636	1		1632478_a_at	0.00601	1		1639845_at	0.01995	-1		1626195_at	0.04191	1
1631142_a_at	0.00642	1		1624029_at	0.00601	-1		1626687_at	0.02172	-1		1632883_at	0.04191	1
1637321_at	0.00655	1		1632634_at	0.00609	-1		1639529_at	0.02246	-1		1634079_at	0.04191	1
1627288_a_at	0.00683	1		1626251_at	0.0061	1		1634158_at	0.02266	-1		1639698_at	0.04191	1
1641526_a_at	0.00683	1		1625895_a_at	0.0061	1		1638174_at	0.02266	-1		1627952_a_at	0.04191	1
1628973_a_at	0.00686	1		1626837_a_at	0.00618	1		1640981_at	0.02344	-1		1629009_at	0.04191	-1
1629064_at	0.0069	1		1632392_s_at	0.00618	1		1635270_at	0.02344	-1		1628331_at	0.04191	1
1636880_s_at	0.00712	1		1623777_s_at	0.00618	1		1625892_a_at	0.02392	-1		1625922_a_at	0.04191	1
1623084_at	0.00719	1		1637665_at	0.00618	1		1631197_at	0.02482	1		1630300_at	0.04191	1
1623579_at	0.00723	1		1638893_at	0.00618	1		1628398_at	0.02482	-1		1636576_s_at	0.04191	1
1630376_at	0.00745	1		1629010_at	0.00646	1		1641210_s_at	0.02482	-1		1640472_at	0.04191	1
1639773_s_at	0.00745	1		1635644_at	0.00662	1		1633425_at	0.02482	-1		1634607_at	0.04191	-1
1632478_a_at	0.00751	1		1634305_at	0.00677	1		1638335_at	0.02482	-1		1632461_at	0.04191	-1
1635307_at	0.00751	1		1628009_at	0.00681	1		1633255_at	0.02482	-1		1632932_a_at	0.04191	1
1626802_a_at	0.00752	1		1641605_at	0.00689	1		1630633_at	0.02482	-1		1636405_a_at	0.04191	1
1628235_at	0.00789	-1		1637374_at	0.00692	1		1630051_at	0.02482	-1		1640606_x_at	0.04191	1
1634140_a_at	0.00812	1		1630524_at	0.00709	1		1640609_at	0.02482	-1		1624543_s_at	0.04191	-1
1627136_at	0.00835	1		1627129_at	0.00709	1		1624840_at	0.02482	-1		1636216_at	0.04191	1
1639490_at	0.00835	1		1631676_at	0.00709	1		1626764_at	0.02515	-1		1637145_at	0.04191	-1
1632392_s_at	0.0092	1		1638652_at	0.00709	1		1623790_at	0.02595	-1		1635441_at	0.04191	-1
1624163_at	0.00927	1		AFFX-Dros-GAPDH_5_at	0.0073	-1		1630173_a_at	0.02595	-1		1632627_at	0.04191	1
1626172_at	0.00927	1		1634966_a_at	0.00738	-1		1626442_at	0.02595	1		1632437_at	0.04191	1
1637378_s_at	0.00927	1		1638913_at	0.00786	1		1632986_a_at	0.02595	-1		1637853_a_at	0.04191	1
1637386_at	0.00927	1		1627288_a_at	0.00788	1		1636570_at	0.02595	-1		1629601_at	0.04191	-1
1637820_at	0.00927	1		1638299_at	0.00788	1		1641201_at	0.02783	-1		1625116_at	0.04191	1
1625838_at	0.00943	1		1633703_s_at	0.00788	1		1640825_a_at	0.0287	-1		1628787_s_at	0.04191	-1
1631151_at	0.00943	-1		1629203_at	0.00795	-1		1630964_at	0.02906	-1		1630047_at	0.04191	1
1634856_at	0.00943	1		1635623_at	0.00795	1		1627463_at	0.02906	-1		1638974_at	0.04258	-1
1638319_at	0.00943	1		1628782_at	0.00804	1		1632045_at	0.02906	-1		1637969_at	0.04268	1
1641662_at	0.00943	1		1629409_s_at	0.00804	1		1636784_at	0.03155	-1		1639815_at	0.04268	-1
1639723_at	0.00945	-1		AFFX-Dros-ACTIN_5_at	0.00804	-1		1637182_at	0.03183	-1		1626957_at	0.04385	1
1634988_a_at	0.00984	1		1629035_at	0.00804	1		1623491_at	0.03192	-1		1640355_at	0.04401	-1
1628254_at	0.0099	1		1636163_at	0.00813	1		1631085_a_at	0.03192	-1		1626764_at	0.04401	-1
1637828_a_at	0.01	1		1637204_at	0.00813	1		1636459_s_at	0.03192	-1		1639911_at	0.04401	-1
1624033_at	0.01006	1		1632943_a_at	0.00813	1		1623272_at	0.03192	-1		1627828_s_at	0.04401	1
1628314_a_at	0.01006	-1		1632653_at	0.00813	1		1626750_at	0.03192	-1		1635598_at	0.04401	1
1630169_a_at	0.01006	1		1637894_at	0.00813	1		1636005_at	0.03192	-1		1623925_at	0.04401	1
1631146_at	0.01006	-1		1627530_at	0.00813	1		1633949_at	0.03211	-1		1641525_at	0.04401	1
1632280_at	0.01006	-1		1625511_at	0.00813	1		1634569_at	0.03211	-1		1634833_at	0.04401	1
1632943_a_at	0.01006	1		1628546_at	0.00813	-1		1638616_at	0.03211	-1		1627028_at	0.04412	1
1634030_at	0.01006	-1		AFFX-Dros-eIF-4a_5_at	0.00813	-1		1628234_at	0.03294	-1		1638734_at	0.0476	1
1628147_at	0.01032	1		1633673_a_at	0.00813	-1		1632504_at	0.03327	-1		1637188_s_at	0.0476	1
1633143_s_at	0.01073	1		1635661_at	0.00813	-1		1636912_at	0.03437	1		1640529_at	0.04785	-1
1634076_at	0.01095	-1		1626709_at	0.00813	-1		1624695_at	0.03437	1		1639806_at	0.04785	1
1636345_s_at	0.01095	1		1623014_at	0.00813	1		1637041_a_at	0.03789	-1		1641138_at	0.04785	1
1641474_s_at	0.01109	-1		1637539_a_at	0.00813	1		1633357_at	0.03811	1		1635468_a_at	0.04785	1
1641220_at	0.01145	1		1637386_at	0.00823	1		1636979_at	0.03817	-1		1623498_at	0.04798	1
1625943_at	0.01163	-1		1633963_a_at	0.00823	1		1631584_at	0.03891	-1		1634499_at	0.04807	1
1633963_a_at	0.01163	1		1634325_a_at	0.00823	1		1635026_at	0.03973	-1		1625892_a_at	0.04909	-1
1637150_at	0.01163	1		1635078_at	0.00823	1		1641653_at	0.04013	-1		1633425_at	0.04909	-1
1641701_at	0.01163	1		1640907_at	0.00823	-1		1634019_at	0.04013	-1		1624840_at	0.04909	-1
1629228_at	0.01187	1		1635160_at	0.00823	-1		1636087_at	0.04037	-1		1636373_at	0.04909	1
1630957_s_at	0.01187	-1		1631408_at	0.0083	1		1628668_at	0.04037	-1		1628408_at	0.04909	-1
1625011_at	0.01195	1		1636805_a_at	0.0083	1		1626066_at	0.04037	-1		1634152_at	0.04909	-1
1628331_at	0.01195	1		1635251_at	0.00873	1		1635263_at	0.04037	-1		1630870_s_at	0.04909	1
1640201_at	0.01195	1		1632111_at	0.00874	1		1636373_at	0.04037	1		1640703_at	0.04909	1
1628823_at	0.01201	-1		1624241_at	0.00893	1		1628972_at	0.04037	-1		1627315_s_at	0.04909	-1
1640642_at	0.01201	1		1629430_s_at	0.0093	-1		1628408_at	0.04074	-1		1630159_at	0.04909	-1
1627129_at	0.01211	1		1631554_at	0.0095	1		1630011_at	0.04074	-1		1636344_at	0.04909	1
1637457_at	0.01211	1		1635963_a_at	0.00952	1		1634552_at	0.04074	-1		1640512_at	0.04909	1
1632659_at	0.01218	-1		1637420_a_at	0.00971	1		1625583_at	0.04074	-1		1637975_at	0.04909	1
1624838_a_at	0.01274	1		1638319_at	0.00973	1		1639500_at	0.04074	-1		1638610_at	0.04909	1
1639408_a_at	0.01274	1		1639913_at	0.00973	1		1629142_at	0.04157	1		1630528_at	0.04909	-1
1635526_at	0.01287	-1		1632570_at	0.00973	1		1632149_at	0.04157	-1		1624173_at	0.04909	1
1636846_at	0.01287	1		1633252_at	0.00973	1		1634152_at	0.04157	-1		1629503_s_at	0.04909	1
1624241_at	0.01388	1		1635248_at	0.00973	1		1625342_at	0.04157	-1		1628605_at	0.04909	1
1625176_at	0.01388	1		1637737_at	0.00973	-1		1623605_a_at	0.04157	-1		1629702_a_at	0.04909	1
1640068_at	0.0139	-1		1629569_at	0.00973	1		1629201_at	0.04157	-1		1635080_at	0.04909	1
1632733_at	0.0146	-1		1640716_at	0.00973	-1		1630568_at	0.04157	-1		1637386_at	0.04909	1
1632141_at	0.01471	1		1622924_at	0.00973	1		1629458_at	0.04187	-1		1623124_at	0.04909	1
1637684_at	0.01471	1		1637465_at	0.00973	-1		1623242_at	0.04187	-1		1628139_at	0.04909	1
1639913_at	0.01471	1		1636551_at	0.01008	-1		1630258_at	0.04198	-1		1633714_at	0.04909	1
1640236_at	0.01471	-1		1630128_at	0.01008	1		1637742_at	0.04258	-1		1624924_at	0.04909	1
1628834_a_at	0.01502	-1		1628147_at	0.0102	1		1636245_at	0.04333	-1		1636532_at	0.04909	1
1633852_at	0.01502	1		1637853_a_at	0.01054	1		1637277_at	0.04396	-1		1633079_at	0.04941	-1
1635644_at	0.01502	1		1634856_at	0.01076	1		1636829_at	0.04521	-1		1626970_at	0.04941	-1
1622936_at	0.01505	1		1636545_at	0.01111	1		1638818_at	0.04534	-1		1638809_at	0.04941	-1
1630572_at	0.01505	-1		1637820_at	0.01154	1		1636464_at	0.04545	1		1638616_at	0.04941	-1
1634083_at	0.01505	1		1639490_at	0.01169	1		1627152_at	0.04561	-1		1638225_a_at	0.04941	-1
1633582_at	0.01543	1		1640632_at	0.01169	-1		1627645_at	0.04619	-1		1639556_at	0.04941	1
1638913_at	0.01543	1		1639585_a_at	0.01192	-1		1633288_at	0.04727	1		1632727_at	0.04941	1
1634452_s_at	0.01563	1		1627735_at	0.01216	1		1625212_at	0.04732	-1		1625312_at	0.04941	-1
1635515_at	0.01567	1		1631960_at	0.01216	1		1626699_at	0.04778	-1		1640789_a_at	0.04941	1
1633281_at	0.01568	1		AFFX-r2-Dros-Act5C-5_x_at	0.01216	-1		1623166_at	0.04824	-1		1630684_at	0.04941	1
1631676_at	0.01597	1		1641231_at	0.01216	1		1628823_at	0.04824	-1		1627226_at	0.04941	1
1632570_at	0.01604	1		1625522_at	0.01216	1		1625375_at	0.04824	-1		1626167_at	0.04941	1
1625374_at	0.01619	-1		1635961_at	0.01266	1		1638714_at	0.04864	-1		1631889_at	0.04941	1
1634855_s_at	0.01644	1		1632168_at	0.01266	-1		1633170_at	0.04882	-1		1634108_at	0.04941	1
1640472_at	0.01644	1		1637684_at	0.01288	1		1640429_a_at	0.04882	-1		1637834_at	0.04941	-1
1623944_at	0.01656	1		1631417_s_at	0.01288	1		1639049_at	0.04882	-1		1625058_at	0.04941	-1
1627752_s_at	0.01656	1		1633625_s_at	0.01288	1		1629480_at	0.0492	-1		1632772_at	0.04941	-1
1629325_at	0.01656	1		1641291_at	0.01288	-1		1629449_at	0.0492	-1		1624562_s_at	0.04941	1
1632622_at	0.01656	1		1625140_at	0.01288	-1		1632659_at	0.0492	-1		1641623_at	0.04941	-1
1636810_at	0.01656	1		1637917_s_at	0.01288	1		1626577_at	0.0492	-1		1640881_at	0.04941	-1
1631150_at	0.01668	-1		1631171_at	0.01297	1		1641146_at	0.04989	-1		1638996_at	0.04941	1
AFFX-LysX-5_at	0.01707	-1		1633908_at	0.01297	1						1639739_s_at	0.04941	1
1624250_at	0.01718	1		1630829_at	0.01321	1						1635005_a_at	0.04941	1
1637519_at	0.0176	1		1629678_a_at	0.01359	1						1639236_at	0.04941	-1
1625444_at	0.01763	-1		1627268_at	0.01361	-1						1625115_at	0.04941	1
1629417_s_at	0.01763	1		1632225_a_at	0.01361	-1						1625214_at	0.04941	1
1633646_at	0.01763	1		1639773_s_at	0.01385	1						1633109_at	0.04941	1
1638558_a_at	0.01763	1		1632667_s_at	0.01406	-1						1623917_a_at	0.04941	1
1640291_at	0.01763	1		1626996_s_at	0.01453	1						1632969_at	0.04941	1
1623755_at	0.01774	1		1637828_a_at	0.01466	1						1624300_s_at	0.04941	1
1636378_a_at	0.01774	1		1625176_at	0.01466	1						1625125_at	0.04941	-1
1623817_at	0.01803	-1		1622920_at	0.01466	1						1627735_at	0.04941	1
1631417_s_at	0.01803	1		1638589_at	0.01466	1						1634690_at	0.04941	1
1625620_a_at	0.01818	1		1632858_a_at	0.01466	1						1641104_s_at	0.04941	-1
1636688_at	0.01818	-1		1629876_at	0.01466	-1						1640649_at	0.04941	1
1629609_at	0.01827	1		1641049_at	0.01466	-1						1629911_at	0.04941	1
1629955_at	0.01827	-1		1623589_a_at	0.01466	-1						1639490_at	0.04941	1
1638110_at	0.01827	1		1623555_at	0.01466	-1						1637895_at	0.04941	1
1639930_at	0.01827	1		1623787_at	0.01466	1						1624835_at	0.04941	1
1626832_at	0.01828	-1		1629953_at	0.01466	1						1634836_a_at	0.04941	1
1627030_s_at	0.01828	1		1631497_at	0.01466	-1						1628818_at	0.04941	-1
1627533_at	0.0185	1		1635361_at	0.01466	1						1639408_a_at	0.04941	1
1637807_at	0.0185	1		1640556_at	0.01466	-1						1625436_at	0.04941	-1
1628265_a_at	0.01853	1		1637393_at	0.01475	1						1637894_at	0.04941	1
1640614_at	0.01857	1		1623701_at	0.01493	1						1627270_at	0.04941	-1
1624948_at	0.01858	-1		1635116_a_at	0.01493	1						1632529_at	0.04941	1
1634733_at	0.01872	-1		1635382_at	0.01506	1						1623103_at	0.04941	1
1625642_at	0.01875	1		1633852_at	0.01506	1						1623217_at	0.04941	1
1636395_at	0.01875	-1		1626780_s_at	0.01513	1						1637387_s_at	0.04941	1
1624802_at	0.01877	-1		1640702_at	0.01513	1						1632548_a_at	0.04941	-1
1636196_s_at	0.01877	-1		1639723_at	0.0152	-1						1637935_at	0.04941	1
1630855_s_at	0.019	-1		1637150_at	0.0152	1						1632353_at	0.04941	1
1633050_at	0.01907	-1		1634438_at	0.01525	1						1625090_at	0.04941	1
1632168_at	0.0196	-1		1641083_at	0.0154	1						1622965_s_at	0.04948	-1
1636385_at	0.01965	1		1629510_at	0.01551	1						1623084_at	0.04948	1
1628985_a_at	0.02011	1		1629442_at	0.01559	-1						1626847_at	0.04948	-1
1624662_at	0.02023	-1		1638486_at	0.0159	1
1623584_at	0.02046	1		1624084_s_at	0.01606	1
1623835_at	0.02046	1		1629694_at	0.01616	1
1623859_at	0.02046	-1		1640539_a_at	0.01616	-1
1624417_a_at	0.02046	1		1627258_at	0.0162	1
1625007_a_at	0.02046	1		1635148_at	0.0162	1
1625316_s_at	0.02046	1		1637906_at	0.01664	-1
1625613_at	0.02046	-1		1625462_s_at	0.01668	1
1625922_a_at	0.02046	1		1630291_at	0.01671	1
1629520_at	0.02046	-1		1639101_at	0.01692	-1
1632653_at	0.02046	1		1633526_at	0.01712	1
1634311_at	0.02046	1		1633281_at	0.01732	1
1635047_s_at	0.02046	1		1640214_at	0.01732	1
1637636_at	0.02046	1		1639902_at	0.01732	1
1640774_a_at	0.02046	1		1640472_at	0.01754	1
1641734_at	0.02046	1		1625724_at	0.0176	1
1624411_at	0.02066	1		1631040_at	0.01787	1
1640534_s_at	0.0215	1		1636998_at	0.01794	1
1631280_at	0.02175	-1		1636418_s_at	0.01794	1
1634447_at	0.02207	1		1632529_at	0.01794	1
1636344_at	0.02327	1		1641092_at	0.01794	-1
1623974_at	0.02382	1		1629226_at	0.01794	-1
1637403_at	0.02382	-1		1629681_x_at	0.01794	-1
1630829_at	0.02485	1		1631215_at	0.01813	1
1641256_at	0.02487	-1		1635216_at	0.01815	1
1627258_at	0.0249	1		1627746_at	0.0182	-1
1638820_at	0.02505	1		1639230_at	0.01823	1
1632437_at	0.02529	1		1640463_at	0.01889	1
1622920_at	0.02533	1		1631498_a_at	0.019	1
1623234_s_at	0.02533	1		1640614_at	0.01901	1
1634487_at	0.02619	1		1640642_at	0.01914	1
1626842_a_at	0.02625	1		1637807_at	0.01914	1
1628463_at	0.02625	-1		1625642_at	0.01914	1
1641581_at	0.02625	-1		1636385_at	0.01914	1
1640943_at	0.02633	-1		1635047_s_at	0.01914	1
1627948_at	0.02663	1		1638820_at	0.01914	1
1634916_at	0.02686	1		1627018_s_at	0.01914	-1
1627268_at	0.02702	-1		1624523_at	0.01914	1
1624029_at	0.02731	-1		1632393_at	0.01914	-1
1629918_at	0.02746	-1		1629487_at	0.01914	-1
1639555_at	0.0277	1		AFFX-r2-Dros-GAPDH-M_a_at	0.01914	-1
1626740_at	0.02777	-1		AFFX-Dros-GAPDH_3_at	0.01914	-1
1637563_at	0.02777	1		1630969_s_at	0.01914	1
1626457_s_at	0.02812	1		1637198_at	0.01914	1
1627872_at	0.02812	-1		1631679_x_at	0.01914	1
1633415_at	0.02812	1		1627354_at	0.01914	1
1636585_a_at	0.02812	1		1628912_at	0.01922	1
1637485_at	0.02812	-1		1635229_at	0.01927	-1
1638784_s_at	0.02812	-1		1629269_at	0.01956	1
1640729_s_at	0.02812	1		1633775_at	0.01956	1
1632804_at	0.02819	-1		1635684_a_at	0.01965	1
1625392_at	0.02821	-1		1639766_at	0.01965	-1
1641349_at	0.02867	1		1632932_a_at	0.01965	1
1635042_s_at	0.02877	1		1623896_a_at	0.01965	1
1639585_a_at	0.02877	-1		1630264_at	0.01965	-1
1634149_at	0.03017	-1		1629885_at	0.01965	-1
1625072_s_at	0.0308	1		1638545_at	0.01965	-1
1626192_at	0.0308	1		1634525_at	0.01965	1
1631408_at	0.0308	1		1627588_at	0.01987	1
1625462_s_at	0.03162	1		1631835_at	0.01988	1
1634184_a_at	0.03191	1		1627632_at	0.02013	1
1637468_at	0.03191	-1		1636846_at	0.02057	1
1631340_at	0.03193	1		1633272_at	0.02057	-1
1637957_s_at	0.03193	1		1632295_s_at	0.02057	1
1636615_at	0.0321	1		1628446_at	0.02057	1
1639596_at	0.0321	1		1634009_at	0.02111	-1
1629142_at	0.03237	1		1639799_s_at	0.02144	-1
1624313_at	0.03273	1		1626328_at	0.02148	-1
1633532_at	0.03273	-1		1633770_at	0.0217	1
1635500_a_at	0.03273	1		1633681_at	0.02194	1
1639186_at	0.03273	1		1637294_at	0.02213	1
1624129_s_at	0.03307	1		1627784_at	0.02213	1
1630304_at	0.03307	1		1639648_at	0.02213	1
1633533_at	0.03307	1		1631742_s_at	0.02214	1
1624680_a_at	0.03325	-1		1638136_at	0.02214	1
AFFX-r2-TagH_at	0.03325	1		1624874_at	0.02214	1
1633346_at	0.03349	-1		1627953_at	0.02268	1
1624833_a_at	0.03354	1		1623974_at	0.02289	1
1630310_at	0.0338	-1		1635494_at	0.02305	-1
1639328_at	0.03452	-1		1636576_s_at	0.02334	1
1630570_at	0.03465	1		1624833_a_at	0.02334	1
1635488_at	0.03465	1		1624233_at	0.02334	-1
1640119_a_at	0.03465	1		1635144_at	0.02334	1
1641475_at	0.03517	1		1627048_at	0.02356	-1
1633341_s_at	0.03529	1		1632485_a_at	0.02358	1
1629473_at	0.03535	1		1629148_a_at	0.02358	1
1633815_at	0.03535	1		1634594_at	0.02359	-1
1634061_a_at	0.03535	1		1637678_at	0.02395	-1
1634515_at	0.03535	-1		1624381_at	0.02397	-1
1634782_s_at	0.03535	-1		AFFX-Dros-GAPDH_M_at	0.02404	-1
1635638_s_at	0.03535	1		1623747_at	0.02404	1
1637835_at	0.03535	-1		1633900_at	0.02404	1
1631641_at	0.03595	1		1627761_at	0.02423	1
1625623_at	0.03626	1		1633419_s_at	0.02432	-1
1626352_at	0.03626	1		1638276_at	0.02442	-1
1627826_s_at	0.03626	-1		1623267_at	0.02449	1
1629907_at	0.03626	1		1626180_at	0.02451	-1
1630660_at	0.03626	-1		1632333_at	0.02451	1
1631746_a_at	0.03626	-1		1626653_a_at	0.02455	-1
1632319_at	0.03626	1		1623063_at	0.02495	1
1634093_at	0.03626	1		1627136_at	0.02534	1
1634723_at	0.03626	-1		1626946_at	0.02534	1
1637923_at	0.03626	-1		1631962_at	0.02534	1
1638088_at	0.03626	1		1630007_s_at	0.02536	1
1638700_at	0.03626	1		1632457_s_at	0.02653	1
1640862_a_at	0.03626	-1		AFFX-r2-Dros-Act5C-5_at	0.02656	-1
1641026_a_at	0.03626	1		1637662_at	0.02672	1
1641306_at	0.03626	-1		1630262_s_at	0.02706	1
1623497_at	0.03639	-1		1637462_at	0.02729	1
1631498_a_at	0.03639	1		1624033_at	0.02733	1
1634246_at	0.03639	1		1634972_at	0.02733	1
1640371_a_at	0.03642	1		1624199_at	0.02733	1
1636248_at	0.03674	1		1633699_at	0.02734	-1
1636216_at	0.03763	1		1634054_at	0.02768	1
1639278_at	0.0378	-1		1634988_a_at	0.02768	1
1634462_at	0.0397	1		1638799_at	0.02768	-1
1633750_s_at	0.0398	1		1629285_at	0.02768	1
1629280_at	0.03992	1		1628331_at	0.0278	1
1633252_at	0.03992	1		1627233_at	0.0278	1
1633821_at	0.03992	1		1634447_at	0.02782	1
1634966_a_at	0.03992	-1		1629228_at	0.02784	1
1636488_at	0.03992	1		1630789_at	0.02798	1
1637894_at	0.03992	1		1623867_at	0.02807	-1
1641083_at	0.03992	1		1625191_at	0.02844	1
AFFX-ThrX-3_at	0.03992	-1		1641492_at	0.0285	1
1631568_a_at	0.04003	1		1630522_a_at	0.0285	1
1632283_at	0.04003	-1		1636388_at	0.02856	1
1636291_at	0.04047	-1		1631142_a_at	0.0287	1
1624044_at	0.04114	-1		1625463_at	0.02896	1
1630363_at	0.04114	-1		1627219_at	0.0292	1
1633185_at	0.0412	1		1625620_a_at	0.02955	1
1635671_at	0.0412	-1		1637322_at	0.02971	1
1628162_at	0.04142	-1		1624028_at	0.02971	-1
1638004_at	0.04174	1		1624160_at	0.02971	-1
1630372_s_at	0.04211	1		1625922_a_at	0.02979	1
1630617_at	0.04211	1		1636875_at	0.02979	-1
1636869_at	0.04211	1		1625281_at	0.02979	1
1630609_s_at	0.04224	1		1634669_at	0.03066	1
1635813_at	0.04224	1		1632138_at	0.03066	-1
1639609_s_at	0.04235	1		1640201_at	0.03076	1
1641445_s_at	0.04235	-1		1634440_s_at	0.03076	1
1632915_s_at	0.04412	1		1631471_at	0.03081	1
AFFX-r2-Dros-Act5C-3_s_at	0.04412	-1		1630447_at	0.03139	1
1623267_at	0.04416	1		1633660_at	0.03139	-1
1636401_a_at	0.04416	-1		1635381_a_at	0.03139	-1
1636377_at	0.04421	1		1630094_at	0.03161	1
1626682_s_at	0.04428	-1		1641701_at	0.03166	1
1631224_at	0.04428	-1		1639981_at	0.03166	1
1633645_at	0.04471	-1		1631360_at	0.03166	1
1628675_at	0.04515	1		1637121_at	0.03166	-1
1628684_at	0.04598	1		1630256_at	0.03168	-1
1633451_at	0.04642	1		1641609_at	0.03178	1
1625921_at	0.04662	1		1636771_at	0.03178	1
1628275_at	0.04662	1		1633371_at	0.03207	1
1624604_a_at	0.04722	-1		1633888_s_at	0.03221	1
1627729_s_at	0.04723	1		1630233_at	0.03221	-1
1633714_at	0.04723	1		1627736_at	0.03222	1
1626537_at	0.04874	1		1640356_a_at	0.03222	-1
1622926_at	0.04929	-1		1628807_at	0.03222	-1
				1624373_at	0.03222	1
				1638110_at	0.03279	1
				1632819_at	0.03279	1
				1639400_at	0.03279	1
				1623852_at	0.03287	-1
				1631969_at	0.03287	-1
				1623164_a_at	0.03287	1
				1640119_a_at	0.0329	1
				1632452_at	0.03319	-1
				1641256_at	0.03323	-1
				1626700_at	0.03323	-1
				1637692_at	0.03365	1
				1638133_at	0.03365	-1
				1622969_at	0.03365	1
				1639431_at	0.03428	1
				1627673_at	0.03428	1
				1625838_at	0.03433	1
				1629325_at	0.03476	1
				1638197_at	0.03489	1
				1635210_a_at	0.03503	-1
				1632437_at	0.03514	1
				1624151_a_at	0.03567	1
				1638884_at	0.03619	1
				1638022_at	0.03644	1
				1641642_at	0.03644	-1
				1637363_at	0.03654	1
				1630165_s_at	0.03668	1
				1626457_s_at	0.03696	1
				1627829_at	0.03696	1
				1638996_at	0.03696	1
				1640850_at	0.03696	1
				1628660_at	0.03696	1
				1623838_s_at	0.03702	1
				1627614_at	0.03707	1
				1639781_at	0.03771	-1
				1641339_at	0.03786	1
				1625280_at	0.03848	1
				1641349_at	0.03913	1
				1630570_at	0.03913	1
				1639292_at	0.03913	1
				1630078_a_at	0.03913	1
				1631844_at	0.03913	1
				1639785_s_at	0.03913	1
				1640554_at	0.03913	1
				1627599_at	0.03946	1
				1626911_at	0.03981	1
				1627184_at	0.03989	1
				1634833_at	0.03999	1
				1641653_at	0.03999	1
				1635900_at	0.03999	-1
				1630119_s_at	0.04047	1
				1633904_at	0.04047	1
				1625016_at	0.04047	-1
				1624265_at	0.04047	1
				1627873_at	0.04047	-1
				1631571_a_at	0.04047	1
				1637650_at	0.04047	-1
				1633582_at	0.04135	1
				1624497_at	0.04219	1
				1634160_at	0.04219	1
				1627483_at	0.04219	1
				1624718_a_at	0.04219	-1
				1626172_at	0.0422	1
				1635042_s_at	0.0422	1
				1639608_at	0.0422	-1
				1636640_at	0.04227	-1
				1634073_at	0.04229	1
				1641531_at	0.04229	1
				1623953_at	0.04229	-1
				1625769_at	0.0423	1
				1631750_a_at	0.04235	-1
				1630938_a_at	0.04235	1
				1633714_at	0.04295	1
				1628339_a_at	0.04318	-1
				1638153_at	0.04332	-1
				1634411_at	0.04332	-1
				1631146_at	0.04405	-1
				1625921_at	0.04425	1
				1625546_at	0.04465	1
				1626574_at	0.04503	1
				1627986_s_at	0.04504	-1
				1628160_a_at	0.04513	1
				1633946_at	0.04518	1
				1627821_s_at	0.04544	1
				1628254_at	0.04544	1
				1634993_at	0.04544	1
				1638147_at	0.04544	-1
				1631759_at	0.04544	1
				1636649_a_at	0.04544	1
				1629691_at	0.04546	-1
				1628015_at	0.04553	1
				1626842_a_at	0.04617	1
				1631772_a_at	0.04631	1
				1625436_at	0.04683	-1
				1626120_at	0.04687	1
				1626684_at	0.04687	1
				1641477_at	0.04687	1
				1634178_at	0.04704	1
				1631270_at	0.04716	-1
				1625524_at	0.04744	-1
				1636719_s_at	0.04744	-1
				1637636_at	0.04747	1
				1628806_at	0.04747	1
				1628272_a_at	0.04747	-1
				1632396_at	0.04747	-1
				1624900_at	0.04747	1
				1636765_at	0.04747	1
				1639550_a_at	0.04855	1
				1639507_at	0.04855	-1
				1639937_at	0.04875	-1
				1641474_s_at	0.04959	-1
				1635443_at	0.04959	1
				1632818_at	0.04959	-1
				1627256_s_at	0.04973	-1

## Sheet: Sig. Genes Dev. Tmp (15 vs 25C)
Contrast	Con@20°C			Contrast	Con@35°C			Contrast	Fluc@20°C			Contrast	Fluc@35°C
Affy gene ID	adjusted P	direction		Affy gene ID	adjusted P	direction		Affy gene ID	adjusted P	direction		Affy gene ID	adjusted P	direction
1622896_at	0	1		1622896_at	0	1		1622896_at	0	1		1622896_at	0	1
1622919_at	0	-1		1622919_at	0	-1		1622919_at	0	-1		1622919_at	0	-1
1622921_at	0	-1		1622928_at	0	-1		1622966_at	0	-1		1622966_at	0	-1
1622928_at	0	-1		1622966_at	0	-1		1623019_a_at	0	-1		1623019_a_at	0	-1
1622960_at	0	1		1623019_a_at	0	-1		1623133_a_at	0	1		1623133_a_at	0	1
1622966_at	0	-1		1623040_at	0	-1		1623224_at	0	-1		1623224_at	0	-1
1622984_at	0	-1		1623133_a_at	0	1		1623281_s_at	0	-1		1623281_s_at	0	-1
1623019_a_at	0	-1		1623151_a_at	0	-1		1623470_at	0	-1		1623704_at	0	1
1623040_at	0	-1		1623210_at	0	-1		1623687_at	0	1		1623732_at	0	1
1623133_a_at	0	1		1623224_at	0	-1		1623704_at	0	1		1624662_at	0	1
1623151_a_at	0	-1		1623281_s_at	0	-1		1623732_at	0	1		1624830_at	0	-1
1623191_at	0	1		1623298_at	0	1		1623887_at	0	-1		1624895_at	0	1
1623210_at	0	-1		1623377_at	0	-1		1623928_at	0	1		1625071_a_at	0	-1
1623224_at	0	-1		1623470_at	0	-1		1624233_at	0	-1		1625401_at	0	-1
1623281_s_at	0	-1		1623482_at	0	-1		1624381_at	0	-1		1625433_at	0	-1
1623298_at	0	1		1623498_at	0	-1		1624560_at	0	1		1625500_at	0	-1
1623377_at	0	-1		1623613_at	0	-1		1624596_at	0	1		1625598_at	0	1
1623405_at	0	-1		1623633_at	0	-1		1624599_at	0	1		1625752_at	0	-1
1623470_at	0	-1		1623687_at	0	1		1624662_at	0	1		1625837_at	0	1
1623482_at	0	-1		1623704_at	0	1		1624717_s_at	0	1		1625901_s_at	0	-1
1623498_at	0	-1		1623732_at	0	1		1624763_at	0	1		1625922_a_at	0	1
1623579_at	0	1		1623745_at	0	-1		1624830_at	0	-1		1625996_s_at	0	-1
1623613_at	0	-1		1623746_a_at	0	-1		1624839_at	0	1		1626028_at	0	1
1623633_at	0	-1		1623807_a_at	0	-1		1624895_at	0	1		1626414_at	0	1
1623687_at	0	1		1623887_at	0	-1		1625071_a_at	0	-1		1626446_a_at	0	-1
1623704_at	0	1		1623891_at	0	-1		1625090_at	0	-1		1626447_at	0	1
1623714_at	0	1		1623928_at	0	1		1625314_at	0	-1		1626516_at	0	-1
1623732_at	0	1		1624060_at	0	1		1625401_at	0	-1		1626646_s_at	0	1
1623745_at	0	-1		1624135_at	0	-1		1625433_at	0	-1		1626699_at	0	1
1623746_a_at	0	-1		1624160_at	0	-1		1625500_at	0	-1		1626813_at	0	-1
1623757_at	0	1		1624191_at	0	-1		1625598_at	0	1		1627312_at	0	1
1623779_at	0	-1		1624233_at	0	-1		1625648_at	0	1		1627367_at	0	-1
1623807_a_at	0	-1		1624242_at	0	-1		1625752_at	0	-1		1627518_at	0	-1
1623812_at	0	1		1624375_at	0	-1		1625757_at	0	-1		1627577_at	0	-1
1623838_s_at	0	1		1624381_at	0	-1		1625837_at	0	1		1627657_at	0	1
1623884_at	0	1		1624439_at	0	-1		1625901_s_at	0	-1		1628013_at	0	1
1623887_at	0	-1		1624471_s_at	0	-1		1625922_a_at	0	1		1628235_at	0	-1
1623891_at	0	-1		1624560_at	0	1		1625996_s_at	0	-1		1628247_at	0	-1
1623928_at	0	1		1624596_at	0	1		1626028_at	0	1		1628298_at	0	-1
1624060_at	0	1		1624599_at	0	1		1626251_at	0	1		1628422_s_at	0	-1
1624135_at	0	-1		1624644_a_at	0	-1		1626414_at	0	1		1628823_at	0	1
1624160_at	0	-1		1624662_at	0	1		1626446_a_at	0	-1		1629118_at	0	1
1624191_at	0	-1		1624690_at	0	-1		1626447_at	0	1		1629191_s_at	0	-1
1624233_at	0	-1		1624700_a_at	0	1		1626516_at	0	-1		1629313_at	0	1
1624242_at	0	-1		1624717_s_at	0	1		1626646_s_at	0	1		1629483_at	0	-1
1624375_at	0	-1		1624763_at	0	1		1626699_at	0	1		1631150_at	0	-1
1624381_at	0	-1		1624807_at	0	1		1626700_at	0	-1		1631370_at	0	1
1624439_at	0	-1		1624830_at	0	-1		1626724_at	0	1		1631446_at	0	1
1624471_s_at	0	-1		1624839_at	0	1		1626783_at	0	1		1631670_at	0	-1
1624531_s_at	0	1		1624895_at	0	1		1626813_at	0	-1		1631682_at	0	1
1624560_at	0	1		1624913_s_at	0	-1		1627044_s_at	0	-1		1632584_at	0	1
1624569_at	0	1		1624945_a_at	0	1		1627212_at	0	1		1632633_at	0	-1
1624596_at	0	1		1624950_a_at	0	1		1627312_at	0	1		1632695_at	0	1
1624599_at	0	1		1625024_at	0	-1		1627367_at	0	-1		1633047_at	0	1
1624644_a_at	0	-1		1625071_a_at	0	-1		1627518_at	0	-1		1633082_at	0	1
1624662_at	0	1		1625090_at	0	-1		1627577_at	0	-1		1633206_at	0	1
1624690_at	0	-1		1625144_at	0	-1		1627657_at	0	1		1633499_at	0	-1
1624700_a_at	0	1		1625172_s_at	0	1		1627912_at	0	1		1633660_at	0	-1
1624717_s_at	0	1		1625314_at	0	-1		1627963_s_at	0	-1		1634143_at	0	1
1624763_at	0	1		1625320_at	0	-1		1628013_at	0	1		1634188_a_at	0	1
1624807_at	0	1		1625387_s_at	0	1		1628049_at	0	1		1634207_at	0	1
1624830_at	0	-1		1625392_at	0	-1		1628187_s_at	0	1		1634310_at	0	-1
1624838_a_at	0	1		1625401_at	0	-1		1628235_at	0	-1		1634699_a_at	0	1
1624839_at	0	1		1625409_at	0	-1		1628247_at	0	-1		1634702_at	0	-1
1624895_at	0	1		1625433_at	0	-1		1628298_at	0	-1		1634811_at	0	-1
1624913_s_at	0	-1		1625450_at	0	1		1628422_s_at	0	-1		1635072_at	0	-1
1624945_a_at	0	1		1625489_at	0	-1		1628801_at	0	1		1635185_at	0	1
1624950_a_at	0	1		1625500_at	0	-1		1628823_at	0	1		1635502_at	0	1
1624993_at	0	1		1625512_s_at	0	1		1629111_at	0	-1		1635584_s_at	0	-1
1625024_at	0	-1		1625598_at	0	1		1629118_at	0	1		1635666_at	0	-1
1625065_s_at	0	1		1625629_at	0	-1		1629191_s_at	0	-1		1635886_s_at	0	-1
1625071_a_at	0	-1		1625631_at	0	-1		1629313_at	0	1		1635943_s_at	0	-1
1625090_at	0	-1		1625635_at	0	-1		1629413_at	0	1		1635973_at	0	-1
1625109_at	0	-1		1625648_at	0	1		1629450_at	0	-1		1635987_at	0	1
1625144_at	0	-1		1625655_at	0	-1		1629483_at	0	-1		1636217_at	0	1
1625172_s_at	0	1		1625671_at	0	1		1629515_at	0	1		1636600_a_at	0	-1
1625245_at	0	1		1625751_at	0	-1		1629572_a_at	0	1		1636623_at	0	1
1625280_at	0	1		1625752_at	0	-1		1630221_at	0	-1		1636804_at	0	1
1625314_at	0	-1		1625757_at	0	-1		1630501_a_at	0	-1		1636843_a_at	0	1
1625320_at	0	-1		1625837_at	0	1		1630620_at	0	-1		1636967_a_at	0	1
1625374_at	0	1		1625840_at	0	1		1630844_at	0	1		1637196_at	0	-1
1625387_s_at	0	1		1625901_s_at	0	-1		1631150_at	0	-1		1637385_a_at	0	1
1625392_at	0	-1		1625922_a_at	0	1		1631351_s_at	0	-1		1637444_s_at	0	1
1625401_at	0	-1		1625933_at	0	-1		1631354_x_at	0	-1		1637485_at	0	1
1625409_at	0	-1		1625972_at	0	1		1631370_at	0	1		1637548_at	0	1
1625430_at	0	-1		1625975_at	0	1		1631446_at	0	1		1637626_at	0	-1
1625433_at	0	-1		1625996_s_at	0	-1		1631670_at	0	-1		1637632_at	0	-1
1625450_at	0	1		1626012_at	0	-1		1631682_at	0	1		1637647_at	0	1
1625489_at	0	-1		1626028_at	0	1		1631849_at	0	1		1637778_a_at	0	1
1625500_at	0	-1		1626162_s_at	0	-1		1632168_at	0	-1		1638675_at	0	1
1625512_s_at	0	1		1626231_at	0	-1		1632188_at	0	1		1638763_at	0	-1
1625584_at	0	1		1626251_at	0	1		1632461_at	0	1		1639213_s_at	0	-1
1625598_at	0	1		1626414_at	0	1		1632584_at	0	1		1639487_at	0	1
1625629_at	0	-1		1626446_a_at	0	-1		1632633_at	0	-1		1639642_a_at	0	1
1625631_at	0	-1		1626447_at	0	1		1632695_at	0	1		1640037_at	0	-1
1625635_at	0	-1		1626454_at	0	-1		1633047_at	0	1		1640052_at	0	-1
1625648_at	0	1		1626516_at	0	-1		1633082_at	0	1		1640296_a_at	0	-1
1625655_at	0	-1		1626646_s_at	0	1		1633206_at	0	1		1640339_at	0	-1
1625671_at	0	1		1626662_at	0	-1		1633218_a_at	0	1		1640399_at	0	1
1625751_at	0	-1		1626699_at	0	1		1633272_at	0	-1		1640736_at	0	-1
1625752_at	0	-1		1626700_at	0	-1		1633383_at	0	1		1641053_s_at	0	1
1625757_at	0	-1		1626709_at	0	-1		1633391_at	0	1		1641280_at	0	1
1625837_at	0	1		1626724_at	0	1		1633399_at	0	-1		1641474_s_at	0	-1
1625840_at	0	1		1626749_a_at	0	1		1633499_at	0	-1		1641581_at	0	-1
1625884_at	0	1		1626764_at	0	1		1633660_at	0	-1		1623769_at	0	1
1625901_s_at	0	-1		1626783_at	0	1		1633684_at	0	1		1627206_at	0	1
1625922_a_at	0	1		1626789_at	0	1		1633826_at	0	1		1628309_at	0	1
1625933_at	0	-1		1626813_at	0	-1		1633908_at	0	1		1632386_at	0	1
1625972_at	0	1		1626892_at	0	-1		1634143_at	0	1		1632623_at	0	1
1625975_at	0	1		1626957_at	0	-1		1634188_a_at	0	1		1633592_a_at	0	1
1625981_at	0	1		1627018_s_at	0	-1		1634207_at	0	1		1636724_at	0	-1
1625996_s_at	0	-1		1627033_at	0	-1		1634310_at	0	-1		1638246_at	0	1
1626012_at	0	-1		1627044_s_at	0	-1		1634399_at	0	-1		1641722_at	0	1
1626028_at	0	1		1627212_at	0	1		1634455_at	0	1		1622962_a_at	0	1
1626066_at	0	1		1627235_at	0	-1		1634621_at	0	-1		1636688_at	0	1
1626162_s_at	0	-1		1627256_s_at	0	-1		1634699_a_at	0	1		1635487_at	0	1
1626231_at	0	-1		1627312_at	0	1		1634702_at	0	-1		1636740_at	0	1
1626251_at	0	1		1627325_at	0	-1		1634753_at	0	-1		1624137_at	0	1
1626324_at	0	1		1627354_at	0	1		1634811_at	0	-1		1634972_at	0	1
1626414_at	0	1		1627367_at	0	-1		1634890_at	0	1		1630147_at	0	1
1626446_a_at	0	-1		1627371_at	0	-1		1635072_at	0	-1		1625948_at	0	1
1626447_at	0	1		1627439_at	0	-1		1635089_at	0	-1		1627423_at	0	1
1626454_at	0	-1		1627463_at	0	1		1635185_at	0	1		1639819_at	0	1
1626516_at	0	-1		1627518_at	0	-1		1635502_at	0	1		1640236_at	0	1
1626531_at	0	-1		1627577_at	0	-1		1635548_s_at	0	1		1627178_at	0	-1
1626646_s_at	0	1		1627605_at	0	-1		1635584_s_at	0	-1		1629520_at	0	1
1626662_at	0	-1		1627657_at	0	1		1635666_at	0	-1		1633803_at	0	1
1626699_at	0	1		1627743_at	0	-1		1635886_s_at	0	-1		1631468_a_at	0	1
1626700_at	0	-1		1627799_at	0	-1		1635943_s_at	0	-1		1630934_at	0	1
1626709_at	0	-1		1627828_s_at	0	-1		1635973_at	0	-1		1635471_at	0	-1
1626724_at	0	1		1627831_at	0	-1		1635987_at	0	1		1631474_s_at	0	-1
1626749_a_at	0	1		1627844_at	0	1		1636119_at	0	1		1631561_s_at	0	1
1626764_at	0	1		1627901_a_at	0	-1		1636217_at	0	1		1632960_at	0	-1
1626766_s_at	0	1		1627912_at	0	1		1636564_at	0	-1		1638308_s_at	0	-1
1626767_at	0	1		1627952_a_at	0	-1		1636600_a_at	0	-1		1623963_at	0	1
1626783_at	0	1		1627963_s_at	0	-1		1636623_at	0	1		1631225_at	0	1
1626789_at	0	1		1628013_at	0	1		1636804_at	0	1		1639295_at	0	1
1626813_at	0	-1		1628042_at	0	-1		1636843_a_at	0	1		1637797_at	0	1
1626881_at	0	1		1628049_at	0	1		1636967_a_at	0	1		1625144_at	0	-1
1626885_at	0	-1		1628133_at	0	-1		1636976_at	0	1		1639272_at	0	1
1626892_at	0	-1		1628187_s_at	0	1		1637074_at	0	-1		1639359_at	0	1
1626893_at	0	-1		1628235_at	0	-1		1637154_at	0	1		1626201_at	0	1
1626957_at	0	-1		1628247_at	0	-1		1637156_at	0	-1		1637350_at	0	1
1626968_at	0	1		1628271_at	0	1		1637196_at	0	-1		1639297_at	0	1
1627018_s_at	0	-1		1628296_at	0	1		1637335_at	0	-1		1639737_at	0	1
1627033_at	0	-1		1628297_a_at	0	-1		1637385_a_at	0	1		1640513_a_at	0	-1
1627044_s_at	0	-1		1628298_at	0	-1		1637422_at	0	1		1639494_at	0	-1
1627047_at	0	1		1628342_s_at	0	-1		1637444_s_at	0	1		AFFX-Dros-eIF-4a_5_at	0	1
1627178_at	0	-1		1628398_at	0	1		1637461_at	0	1		1634030_at	0	-1
1627212_at	0	1		1628420_s_at	0	-1		1637485_at	0	1		1639442_a_at	0	1
1627235_at	0	-1		1628421_at	0	1		1637548_at	0	1		1633947_at	0	1
1627256_s_at	0	-1		1628422_s_at	0	-1		1637626_at	0	-1		1629112_at	0	-1
1627287_at	0	1		1628458_at	0	1		1637632_at	0	-1		1630700_at	0	1
1627288_a_at	0	1		1628487_s_at	0	1		1637647_at	0	1		1625172_s_at	0	1
1627312_at	0	1		1628500_at	0	1		1637778_a_at	0	1		1633275_at	0	1
1627315_s_at	0	1		1628525_at	0	-1		1638038_at	0	1		1630130_at	0	1
1627325_at	0	-1		1628567_at	0	1		1638207_at	0	-1		1633834_at	0	-1
1627340_at	0	-1		1628573_a_at	0	-1		1638675_at	0	1		1637407_at	0	1
1627354_at	0	1		1628580_a_at	0	1		1638763_at	0	-1		1624560_at	1e-05	1
1627367_at	0	-1		1628581_at	0	1		1638797_a_at	0	1		1624596_at	1e-05	1
1627371_at	0	-1		1628696_at	0	1		1638868_at	0	-1		1625648_at	1e-05	1
1627399_at	0	-1		1628801_at	0	1		1638988_at	0	-1		1626700_at	1e-05	-1
1627439_at	0	-1		1628823_at	0	1		1639213_s_at	0	-1		1626783_at	1e-05	1
1627463_at	0	1		1628885_at	0	1		1639265_at	0	-1		1627044_s_at	1e-05	-1
1627518_at	0	-1		1629081_at	0	-1		1639286_s_at	0	1		1628801_at	1e-05	1
1627577_at	0	-1		1629111_at	0	-1		1639454_at	0	1		1629413_at	1e-05	1
1627605_at	0	-1		1629118_at	0	1		1639487_at	0	1		1630501_a_at	1e-05	-1
1627657_at	0	1		1629181_at	0	1		1639530_at	0	1		1630844_at	1e-05	1
1627743_at	0	-1		1629191_s_at	0	-1		1639642_a_at	0	1		1633218_a_at	1e-05	1
1627799_at	0	-1		1629201_at	0	1		1639848_at	0	-1		1633272_at	1e-05	-1
1627826_s_at	0	-1		1629217_at	0	-1		1639857_at	0	1		1633684_at	1e-05	1
1627828_s_at	0	-1		1629220_at	0	1		1639983_at	0	1		1634455_at	1e-05	1
1627831_at	0	-1		1629313_at	0	1		1640037_at	0	-1		1634621_at	1e-05	-1
1627844_at	0	1		1629316_at	0	-1		1640052_at	0	-1		1635548_s_at	1e-05	1
1627901_a_at	0	-1		1629317_at	0	-1		1640206_at	0	1		1636119_at	1e-05	1
1627912_at	0	1		1629321_at	0	-1		1640296_a_at	0	-1		1636976_at	1e-05	1
1627952_a_at	0	-1		1629342_s_at	0	-1		1640339_at	0	-1		1637156_at	1e-05	-1
1627963_s_at	0	-1		1629377_at	0	-1		1640357_at	0	-1		1637335_at	1e-05	-1
1628013_at	0	1		1629413_at	0	1		1640379_s_at	0	1		1638038_at	1e-05	1
1628042_at	0	-1		1629450_at	0	-1		1640399_at	0	1		1638868_at	1e-05	-1
1628049_at	0	1		1629483_at	0	-1		1640501_at	0	1		1639265_at	1e-05	-1
1628117_at	0	-1		1629515_at	0	1		1640736_at	0	-1		1639286_s_at	1e-05	1
1628133_at	0	-1		1629572_a_at	0	1		1641025_at	0	1		1639848_at	1e-05	-1
1628187_s_at	0	1		1629577_at	0	-1		1641053_s_at	0	1		1640357_at	1e-05	-1
1628235_at	0	-1		1629581_at	0	-1		1641066_s_at	0	1		1641066_s_at	1e-05	1
1628247_at	0	-1		1629615_at	0	-1		1641148_a_at	0	1		1623817_at	1e-05	1
1628271_at	0	1		1629637_at	0	1		1641280_at	0	1		1626613_at	1e-05	1
1628296_at	0	1		1629647_at	0	-1		1641474_s_at	0	-1		1628080_at	1e-05	1
1628297_a_at	0	-1		1629698_at	0	-1		1641581_at	0	-1		1628682_at	1e-05	1
1628298_at	0	-1		1629703_at	0	1		1623706_at	0	1		1629853_at	1e-05	1
1628318_at	0	-1		1629745_at	0	-1		1623769_at	0	1		1635390_s_at	1e-05	1
1628321_at	0	-1		1629780_at	0	-1		1623817_at	0	1		1635745_a_at	1e-05	1
1628342_s_at	0	-1		1629784_a_at	0	1		1624505_at	0	1		1638285_a_at	1e-05	1
1628364_at	0	1		1629876_at	0	-1		1625613_at	0	1		1638964_at	1e-05	1
1628398_at	0	1		1629919_at	0	-1		1626613_at	0	1		1639118_a_at	1e-05	1
1628420_s_at	0	-1		1629948_at	0	-1		1627060_s_at	0	1		1626248_at	1e-05	1
1628421_at	0	1		1629977_at	0	-1		1627206_at	0	1		1630645_at	1e-05	-1
1628422_s_at	0	-1		1630052_s_at	0	-1		1627741_at	0	1		1640870_s_at	1e-05	1
1628449_at	0	1		1630066_at	0	1		1627773_a_at	0	1		1631873_at	1e-05	1
1628458_at	0	1		1630089_at	0	-1		1628080_at	0	1		1623518_s_at	1e-05	1
1628487_s_at	0	1		1630159_at	0	1		1628309_at	0	1		1632688_s_at	1e-05	1
1628500_at	0	1		1630221_at	0	-1		1628682_at	0	1		1628991_at	1e-05	1
1628525_at	0	-1		1630261_a_at	0	-1		1629853_at	0	1		1635645_at	1e-05	1
1628567_at	0	1		1630273_at	0	-1		1631604_at	0	1		1636932_at	1e-05	1
1628573_a_at	0	-1		1630323_at	0	-1		1632386_at	0	1		1637246_a_at	1e-05	-1
1628580_a_at	0	1		1630340_at	0	-1		1632623_at	0	1		1630614_s_at	1e-05	-1
1628581_at	0	1		1630501_a_at	0	-1		1632911_at	0	1		1628364_at	1e-05	1
1628696_at	0	1		1630524_at	0	1		1633196_at	0	1		1627854_at	1e-05	1
1628721_at	0	1		1630620_at	0	-1		1633592_a_at	0	1		1637403_at	1e-05	1
1628801_at	0	1		1630698_at	0	-1		1633748_at	0	-1		1638861_at	1e-05	-1
1628823_at	0	1		1630786_at	0	-1		1635390_s_at	0	1		1632120_at	1e-05	1
1628885_at	0	1		1630844_at	0	1		1635745_a_at	0	1		1636885_at	1e-05	-1
1628964_at	0	-1		1630938_a_at	0	1		1636724_at	0	-1		1626892_at	1e-05	-1
1629061_s_at	0	1		1631009_at	0	-1		1636990_at	0	1		1628500_at	1e-05	1
1629081_at	0	-1		1631034_at	0	-1		1638246_at	0	1		1629317_at	1e-05	-1
1629095_a_at	0	1		1631146_at	0	-1		1638285_a_at	0	1		1630052_s_at	1e-05	-1
1629111_at	0	-1		1631150_at	0	-1		1638964_at	0	1		1631953_at	1e-05	-1
1629118_at	0	1		1631154_at	0	1		1639079_at	0	1		1637971_a_at	1e-05	1
1629181_at	0	1		1631173_at	0	1		1639118_a_at	0	1		1638049_at	1e-05	1
1629191_s_at	0	-1		1631197_at	0	-1		1623839_at	0	1		1641741_a_at	1e-05	1
1629201_at	0	1		1631344_at	0	-1		1624299_at	0	-1		1626593_at	1e-05	-1
1629217_at	0	-1		1631351_s_at	0	-1		1626248_at	0	1		1630948_s_at	1e-05	1
1629220_at	0	1		1631354_x_at	0	-1		1630645_at	0	-1		1631148_at	1e-05	1
1629313_at	0	1		1631370_at	0	1		1631300_at	0	1		1641627_at	1e-05	1
1629316_at	0	-1		1631446_at	0	1		1634740_at	0	1		1641632_at	1e-05	-1
1629317_at	0	-1		1631458_at	0	-1		1635744_at	0	1		1624310_s_at	1e-05	1
1629321_at	0	-1		1631474_s_at	0	-1		1636180_at	0	1		1637872_at	1e-05	1
1629342_s_at	0	-1		1631520_at	0	-1		1640870_s_at	0	1		1639424_at	1e-05	1
1629367_at	0	1		1631537_at	0	1		1641722_at	0	1		1641488_at	1e-05	1
1629377_at	0	-1		1631543_at	0	-1		1631873_at	0	1		1631127_at	1e-05	1
1629395_at	0	1		1631561_s_at	0	1		1636255_s_at	0	1		1624337_at	1e-05	1
1629413_at	0	1		1631619_a_at	0	1		1622962_a_at	0	1		1629726_at	1e-05	1
1629434_at	0	1		1631630_at	0	-1		1623518_s_at	0	1		1625265_at	1e-05	1
1629441_at	0	-1		1631670_at	0	-1		1630515_s_at	0	1		1627895_at	1e-05	1
1629450_at	0	-1		1631682_at	0	1		1636688_at	0	1		1631382_at	1e-05	1
1629483_at	0	-1		1631750_a_at	0	-1		1632688_s_at	0	1		1639892_at	1e-05	1
1629515_at	0	1		1631785_at	0	-1		1635487_at	0	1		1634515_at	1e-05	1
1629572_a_at	0	1		1631849_at	0	1		1636740_at	0	1		1635086_at	1e-05	1
1629577_at	0	-1		1631911_at	0	-1		1641647_at	0	1		1631230_at	1e-05	-1
1629581_at	0	-1		1631953_at	0	-1		1624137_at	0	1		1636459_s_at	1e-05	-1
1629615_at	0	-1		1631954_at	0	-1		1629026_at	0	1		1623498_at	1e-05	-1
1629637_at	0	1		1631960_at	0	1		1634972_at	0	1		1623746_a_at	1e-05	-1
1629647_at	0	-1		1632024_at	0	-1		1635470_at	0	1		1626749_a_at	1e-05	1
1629698_at	0	-1		1632083_at	0	-1		1625465_a_at	0	1		1629977_at	1e-05	-1
1629703_at	0	1		1632123_at	0	-1		1630147_at	0	1		1636210_at	1e-05	-1
1629745_at	0	-1		1632168_at	0	-1		1625948_at	0	1		1626893_at	1e-05	-1
1629780_at	0	-1		1632188_at	0	1		1627423_at	0	1		1630654_at	1e-05	-1
1629784_a_at	0	1		1632225_a_at	0	-1		1628991_at	0	1		1634017_at	1e-05	1
1629876_at	0	-1		1632259_at	0	1		1635645_at	0	1		1631173_at	1e-05	1
1629919_at	0	-1		1632309_at	0	-1		1640989_at	0	1		1637136_at	1e-05	-1
1629934_at	0	1		1632387_at	0	-1		1639819_at	0	1		1625317_at	1e-05	-1
1629948_at	0	-1		1632392_s_at	0	1		1639180_at	0	1		1630241_at	1e-05	1
1629965_at	0	-1		1632435_at	0	-1		1636932_at	0	1		1628258_at	1e-05	1
1629977_at	0	-1		1632458_at	0	-1		1640236_at	0	1		1640826_at	1e-05	1
1630049_at	0	-1		1632461_at	0	1		1627178_at	0	-1		1624242_at	1e-05	-1
1630052_s_at	0	-1		1632581_at	0	-1		1637246_a_at	0	-1		1639455_at	1e-05	1
1630066_at	0	1		1632584_at	0	1		1628671_a_at	0	-1		1640624_s_at	1e-05	-1
1630089_at	0	-1		1632600_at	0	1		1635423_s_at	0	1		1632317_at	1e-05	1
1630159_at	0	1		1632633_at	0	-1		1635183_at	0	1		1628584_at	1e-05	-1
1630203_at	0	1		1632645_at	0	-1		1640549_at	0	1		1633308_at	1e-05	1
1630221_at	0	-1		1632695_at	0	1		1634574_a_at	0	-1		1632808_at	1e-05	1
1630233_at	0	1		1632783_a_at	0	-1		1625832_at	0	-1		1639995_a_at	1e-05	-1
1630261_a_at	0	-1		1632883_at	0	-1		1632642_a_at	0	1		1633050_at	1e-05	1
1630273_at	0	-1		1632908_s_at	0	1		1641534_at	0	1		1633160_a_at	1e-05	-1
1630323_at	0	-1		1632960_at	0	-1		1626324_at	0	1		1632452_at	1e-05	1
1630340_at	0	-1		1633047_at	0	1		1630614_s_at	0	-1		1637195_at	1e-05	-1
1630501_a_at	0	-1		1633078_at	0	-1		1635065_at	0	1		1630808_at	1e-05	1
1630524_at	0	1		1633082_at	0	1		1635446_at	0	1		1635813_at	1e-05	1
1630614_s_at	0	-1		1633206_at	0	1		1640599_at	0	1		1634591_at	1e-05	1
1630620_at	0	-1		1633211_a_at	0	-1		1633454_s_at	0	1		1630701_at	1e-05	1
1630657_at	0	-1		1633218_a_at	0	1		1641681_s_at	0	1		1637031_at	1e-05	-1
1630660_at	0	-1		1633272_at	0	-1		1629520_at	0	1		1636543_a_at	1e-05	1
1630698_at	0	-1		1633344_at	0	-1		1626832_at	0	1		1624950_a_at	1e-05	1
1630761_at	0	1		1633383_at	0	1		1633803_at	0	1		1638736_at	1e-05	-1
1630786_at	0	-1		1633391_at	0	1		1623714_at	0	1		1631017_at	1e-05	-1
1630844_at	0	1		1633399_at	0	-1		1628364_at	0	1		1627870_at	1e-05	1
1630934_at	0	1		1633499_at	0	-1		1628449_at	0	1		1627271_at	1e-05	1
1630938_a_at	0	1		1633654_s_at	0	1		1629367_at	0	1		1625671_at	1e-05	1
1631009_at	0	-1		1633660_at	0	-1		1637002_at	0	1		1638335_at	1e-05	1
1631021_at	0	-1		1633666_at	0	-1		1638714_at	0	-1		1632207_a_at	1e-05	1
1631034_at	0	-1		1633684_at	0	1		1632103_at	0	1		1633513_a_at	1e-05	-1
1631146_at	0	-1		1633771_s_at	0	-1		1632540_at	0	1		1626082_at	1e-05	-1
1631150_at	0	-1		1633826_at	0	1		1634651_at	0	-1		1641477_at	1e-05	1
1631154_at	0	1		1633866_at	0	1		1641337_at	0	-1		1629754_s_at	1e-05	-1
1631173_at	0	1		1633908_at	0	1		1628668_at	0	-1		1624888_at	1e-05	1
1631197_at	0	-1		1633915_at	0	-1		1630129_at	0	-1		1626287_at	1e-05	-1
1631277_at	0	1		1633926_at	0	-1		1627854_at	0	1		1638523_at	1e-05	1
1631344_at	0	-1		1633953_at	0	-1		1641263_at	0	-1		1638887_a_at	1e-05	1
1631351_s_at	0	-1		1634030_at	0	-1		1635467_a_at	0	1		1633765_at	1e-05	1
1631354_x_at	0	-1		1634079_at	0	-1		1631468_a_at	0	1		1635521_at	1e-05	-1
1631370_at	0	1		1634114_at	0	-1		1637403_at	0	1		1641301_at	1e-05	1
1631408_at	0	1		1634128_at	0	-1		1628321_at	0	-1		1626242_at	1e-05	1
1631446_at	0	1		1634143_at	0	1		1638818_at	0	-1		1632946_at	1e-05	1
1631452_at	0	1		1634188_a_at	0	1		1630934_at	0	1		1624599_at	2e-05	1
1631458_at	0	-1		1634196_at	0	-1		1631806_at	0	1		1626724_at	2e-05	1
1631474_s_at	0	-1		1634207_at	0	1		1638861_at	0	-1		1627963_s_at	2e-05	-1
1631520_at	0	-1		1634270_at	0	-1		1636784_at	0	-1		1628049_at	2e-05	1
1631537_at	0	1		1634310_at	0	-1		1640683_at	0	1		1629450_at	2e-05	-1
1631543_at	0	-1		1634359_a_at	0	-1		1638409_at	0	1		1632461_at	2e-05	1
1631561_s_at	0	1		1634399_at	0	-1		1640594_at	0	1		1633826_at	2e-05	1
1631619_a_at	0	1		1634417_s_at	0	-1		1633237_at	0	1		1637154_at	2e-05	1
1631630_at	0	-1		1634436_at	0	1		1626334_at	0	-1		1638207_at	2e-05	-1
1631670_at	0	-1		1634455_at	0	1		AFFX-Dros-eIF-4a_M_at	0	1		1638797_a_at	2e-05	1
1631682_at	0	1		1634551_at	0	1		1639069_at	0	1		1640206_at	2e-05	1
1631750_a_at	0	-1		1634583_s_at	0	1		1640974_a_at	0	1		1641148_a_at	2e-05	1
1631785_at	0	-1		1634597_a_at	0	1		1625374_at	0	1		1624505_at	2e-05	1
1631806_at	0	1		1634621_at	0	-1		1632120_at	0	1		1631604_at	2e-05	1
1631849_at	0	1		1634699_a_at	0	1		1633401_s_at	0	1		1623839_at	2e-05	1
1631911_at	0	-1		1634702_at	0	-1		1636395_at	0	1		1634740_at	2e-05	1
1631919_at	0	-1		1634727_a_at	0	-1		1626875_at	0	1		1635183_at	2e-05	1
1631953_at	0	-1		1634753_at	0	-1		1633357_at	0	1		1635065_at	2e-05	1
1631954_at	0	-1		1634811_at	0	-1		1640981_at	0	-1		1641681_s_at	2e-05	1
1631960_at	0	1		1634846_a_at	0	-1		1635471_at	0	-1		1626832_at	2e-05	1
1632013_s_at	0	-1		1634890_at	0	1		1629806_a_at	0	1		1634651_at	2e-05	-1
1632023_s_at	0	1		1634892_at	0	1		1641022_a_at	0	1		1633357_at	2e-05	1
1632024_at	0	-1		1635023_at	0	-1		1633079_at	0	-1		1623210_at	2e-05	-1
1632082_at	0	-1		1635072_at	0	-1		1623450_at	0	-1		1623633_at	2e-05	-1
1632083_at	0	-1		1635089_at	0	-1		1631697_at	0	1		1626231_at	2e-05	-1
1632111_at	0	1		1635185_at	0	1		1632659_at	0	1		1630066_at	2e-05	1
1632120_at	0	1		1635230_at	0	-1		1638629_at	0	1		1632259_at	2e-05	1
1632123_at	0	-1		1635252_a_at	0	-1		1625430_at	0	-1		1632645_at	2e-05	-1
1632141_at	0	1		1635285_at	0	-1		1629955_at	0	1		1633771_s_at	2e-05	-1
1632146_a_at	0	1		1635336_at	0	1		1638452_at	0	1		1634359_a_at	2e-05	-1
1632155_at	0	-1		1635340_at	0	1		1634076_at	0	1		1637990_s_at	2e-05	1
1632168_at	0	-1		1635403_at	0	1		1624099_at	0	-1		1638562_a_at	2e-05	1
1632188_at	0	1		1635460_a_at	0	-1		1636829_at	0	-1		1641650_at	2e-05	1
1632225_a_at	0	-1		1635502_at	0	1		1635227_at	0	1		1626720_at	2e-05	-1
1632259_at	0	1		1635523_a_at	0	-1		1628317_at	0	-1		1640249_at	2e-05	1
1632294_at	0	-1		1635548_s_at	0	1		1626075_at	0	-1		1623866_at	2e-05	1
1632309_at	0	-1		1635555_at	0	-1		1636885_at	0	-1		1628657_at	2e-05	1
1632387_at	0	-1		1635584_s_at	0	-1		1623066_at	0	1		1627240_at	2e-05	-1
1632392_s_at	0	1		1635666_at	0	-1		1628561_at	0	-1		1623885_at	2e-05	1
1632435_at	0	-1		1635684_a_at	0	1		1630422_at	0	-1		1625503_at	2e-05	1
1632458_at	0	-1		1635886_s_at	0	-1		1629061_s_at	0	1		1639694_s_at	2e-05	1
1632461_at	0	1		1635943_s_at	0	-1		1637357_at	0	1		1629780_at	2e-05	-1
1632540_at	0	1		1635973_at	0	-1		1637037_at	0	1		1639823_at	2e-05	-1
1632581_at	0	-1		1635987_at	0	1		1623151_a_at	1e-05	-1		1639415_at	2e-05	1
1632584_at	0	1		1635989_at	0	1		1623210_at	1e-05	-1		1639144_a_at	2e-05	-1
1632600_at	0	1		1636119_at	0	1		1623482_at	1e-05	-1		1639338_at	2e-05	1
1632621_at	0	1		1636205_at	0	-1		1623633_at	1e-05	-1		1641268_at	2e-05	1
1632626_at	0	-1		1636210_at	0	-1		1624945_a_at	1e-05	1		1638039_at	2e-05	1
1632633_at	0	-1		1636217_at	0	1		1625387_s_at	1e-05	1		1623558_at	2e-05	-1
1632645_at	0	-1		1636341_at	0	-1		1625629_at	1e-05	-1		1624159_at	2e-05	1
1632659_at	0	1		1636379_a_at	0	-1		1625631_at	1e-05	-1		1625480_at	2e-05	1
1632695_at	0	1		1636407_at	0	1		1625635_at	1e-05	-1		1640695_at	2e-05	1
1632783_a_at	0	-1		1636457_at	0	-1		1626162_s_at	1e-05	-1		1634373_a_at	2e-05	1
1632883_at	0	-1		1636548_at	0	-1		1626231_at	1e-05	-1		1627014_a_at	2e-05	1
1632908_s_at	0	1		1636564_at	0	-1		1626709_at	1e-05	-1		1625082_a_at	2e-05	1
1632960_at	0	-1		1636600_a_at	0	-1		1626892_at	1e-05	-1		1624827_at	2e-05	-1
1632964_at	0	1		1636623_at	0	1		1627033_at	1e-05	-1		1628663_s_at	2e-05	-1
1633009_a_at	0	1		1636804_at	0	1		1627743_at	1e-05	-1		1623960_s_at	2e-05	1
1633047_at	0	1		1636843_a_at	0	1		1627844_at	1e-05	1		1628288_s_at	2e-05	-1
1633078_at	0	-1		1636869_at	0	1		1628500_at	1e-05	1		1636311_at	2e-05	1
1633082_at	0	1		1636871_at	0	-1		1628581_at	1e-05	1		1629549_s_at	2e-05	1
1633206_at	0	1		1636967_a_at	0	1		1629081_at	1e-05	-1		1633793_at	2e-05	1
1633211_a_at	0	-1		1636976_at	0	1		1629317_at	1e-05	-1		1632650_at	2e-05	-1
1633218_a_at	0	1		1637031_at	0	-1		1629615_at	1e-05	-1		1636622_at	2e-05	1
1633272_at	0	-1		1637074_at	0	-1		1629948_at	1e-05	-1		1626916_at	2e-05	-1
1633344_at	0	-1		1637136_at	0	-1		1630052_s_at	1e-05	-1		1634752_a_at	2e-05	-1
1633355_at	0	-1		1637141_at	0	-1		1630066_at	1e-05	1		1623864_at	2e-05	1
1633383_at	0	1		1637154_at	0	1		1630323_at	1e-05	-1		1639566_s_at	2e-05	1
1633391_at	0	1		1637156_at	0	-1		1631154_at	1e-05	1		1625314_at	3e-05	-1
1633399_at	0	-1		1637165_at	0	-1		1631474_s_at	1e-05	-1		1628187_s_at	3e-05	1
1633401_s_at	0	1		1637196_at	0	-1		1631561_s_at	1e-05	1		1629572_a_at	3e-05	1
1633499_at	0	-1		1637335_at	0	-1		1631953_at	1e-05	-1		1630221_at	3e-05	-1
1633651_at	0	1		1637350_at	0	1		1632259_at	1e-05	1		1631354_x_at	3e-05	-1
1633654_s_at	0	1		1637367_at	0	1		1632581_at	1e-05	-1		1637422_at	3e-05	1
1633660_at	0	-1		1637380_s_at	0	1		1632600_at	1e-05	1		1638714_at	3e-05	-1
1633666_at	0	-1		1637385_a_at	0	1		1632645_at	1e-05	-1		1632540_at	3e-05	1
1633684_at	0	1		1637387_s_at	0	-1		1632960_at	1e-05	-1		1623151_a_at	3e-05	-1
1633771_s_at	0	-1		1637397_a_at	0	-1		1633078_at	1e-05	-1		1627743_at	3e-05	-1
1633826_at	0	1		1637417_at	0	-1		1633771_s_at	1e-05	-1		1633915_at	3e-05	-1
1633866_at	0	1		1637422_at	0	1		1633915_at	1e-05	-1		1638414_a_at	3e-05	1
1633908_at	0	1		1637424_at	0	-1		1634359_a_at	1e-05	-1		1638610_at	3e-05	-1
1633915_at	0	-1		1637444_s_at	0	1		1635023_at	1e-05	-1		1637580_at	3e-05	-1
1633926_at	0	-1		1637461_at	0	1		1635460_a_at	1e-05	-1		1629469_s_at	3e-05	1
1633953_at	0	-1		1637485_at	0	1		1637397_a_at	1e-05	-1		1638582_at	3e-05	1
1633958_at	0	1		1637548_at	0	1		1637971_a_at	1e-05	1		1636128_at	3e-05	-1
1634030_at	0	-1		1637626_at	0	-1		1637990_s_at	1e-05	1		1634780_at	3e-05	-1
1634079_at	0	-1		1637632_at	0	-1		1638049_at	1e-05	1		1636356_at	3e-05	-1
1634114_at	0	-1		1637647_at	0	1		1638308_s_at	1e-05	-1		1629046_a_at	3e-05	1
1634128_at	0	-1		1637678_at	0	-1		1638414_a_at	1e-05	1		1623340_at	3e-05	-1
1634140_a_at	0	1		1637737_at	0	-1		1638562_a_at	1e-05	1		1636682_at	3e-05	1
1634143_at	0	1		1637778_a_at	0	1		1638610_at	1e-05	-1		1635878_s_at	3e-05	1
1634188_a_at	0	1		1637960_at	0	-1		1639040_s_at	1e-05	-1		1625450_at	3e-05	1
1634196_at	0	-1		1637971_a_at	0	1		1639927_at	1e-05	-1		1639478_at	3e-05	1
1634207_at	0	1		1637990_s_at	0	1		1640343_at	1e-05	-1		1626168_at	3e-05	-1
1634269_at	0	1		1638038_at	0	1		1640801_at	1e-05	1		1638991_at	3e-05	1
1634270_at	0	-1		1638049_at	0	1		1641212_a_at	1e-05	-1		1636632_at	3e-05	1
1634310_at	0	-1		1638109_s_at	0	-1		1641357_at	1e-05	1		1627605_at	3e-05	-1
1634359_a_at	0	-1		1638207_at	0	-1		1641513_at	1e-05	1		1629647_at	3e-05	-1
1634399_at	0	-1		1638208_at	0	1		1641741_a_at	1e-05	1		1637895_at	3e-05	-1
1634417_s_at	0	-1		1638308_s_at	0	-1		1624663_a_at	1e-05	-1		1637120_at	3e-05	1
1634436_at	0	1		1638335_at	0	1		1626027_at	1e-05	-1		1623775_at	3e-05	1
1634438_at	0	1		1638411_at	0	-1		1626052_at	1e-05	1		1633866_at	3e-05	1
1634439_at	0	-1		1638414_a_at	0	1		1626593_at	1e-05	-1		1623812_at	3e-05	1
1634440_s_at	0	1		1638468_at	0	-1		1627022_at	1e-05	-1		1631285_at	3e-05	-1
1634455_at	0	1		1638562_a_at	0	1		1627847_s_at	1e-05	-1		1625857_at	3e-05	1
1634551_at	0	1		1638610_at	0	-1		1629672_at	1e-05	-1		1636630_s_at	3e-05	1
1634583_s_at	0	1		1638675_at	0	1		1630948_s_at	1e-05	1		1630532_at	3e-05	1
1634594_at	0	-1		1638736_at	0	-1		1630977_at	1e-05	1		1632959_at	3e-05	-1
1634597_a_at	0	1		1638763_at	0	-1		1631148_at	1e-05	1		1623470_at	4e-05	-1
1634621_at	0	-1		1638797_a_at	0	1		1634529_at	1e-05	1		1623687_at	4e-05	1
1634651_at	0	-1		1638827_at	0	1		1637580_at	1e-05	-1		1625757_at	4e-05	-1
1634699_a_at	0	1		1638834_a_at	0	-1		1638799_at	1e-05	-1		1631351_s_at	4e-05	-1
1634702_at	0	-1		1638868_at	0	-1		1639048_a_at	1e-05	1		1635089_at	4e-05	-1
1634727_a_at	0	-1		1638930_s_at	0	-1		1641627_at	1e-05	1		1623706_at	4e-05	1
1634753_at	0	-1		1638988_at	0	-1		1641632_at	1e-05	-1		1625613_at	4e-05	1
1634811_at	0	-1		1638991_at	0	1		1641650_at	1e-05	1		1627060_s_at	4e-05	1
1634846_a_at	0	-1		1639040_s_at	0	-1		1622956_at	1e-05	-1		1633748_at	4e-05	-1
1634890_at	0	1		1639213_s_at	0	-1		1624310_s_at	1e-05	1		1636255_s_at	4e-05	1
1634892_at	0	1		1639265_at	0	-1		1624957_a_at	1e-05	1		1641534_at	4e-05	1
1634988_a_at	0	1		1639286_s_at	0	1		1628623_at	1e-05	1		1628668_at	4e-05	-1
1635023_at	0	-1		1639297_at	0	1		1628777_at	1e-05	1		1638818_at	4e-05	-1
1635065_at	0	1		1639303_at	0	-1		1629469_s_at	1e-05	1		1636784_at	4e-05	-1
1635072_at	0	-1		1639454_at	0	1		1637300_at	1e-05	1		1626709_at	4e-05	-1
1635089_at	0	-1		1639455_at	0	1		1637872_at	1e-05	1		1629081_at	4e-05	-1
1635170_at	0	-1		1639478_at	0	1		1638669_at	1e-05	1		1632581_at	4e-05	-1
1635185_at	0	1		1639487_at	0	1		1626720_at	1e-05	-1		1635023_at	4e-05	-1
1635205_at	0	-1		1639494_at	0	-1		1640249_at	1e-05	1		1634529_at	4e-05	1
1635207_at	0	1		1639507_at	0	-1		1624172_at	1e-05	1		1633958_at	4e-05	1
1635230_at	0	-1		1639530_at	0	1		1629518_at	1e-05	1		1634201_at	4e-05	-1
1635252_a_at	0	-1		1639532_at	0	-1		1639424_at	1e-05	1		1625840_at	4e-05	1
1635285_at	0	-1		1639556_at	0	-1		1640488_a_at	1e-05	1		1630049_at	4e-05	-1
1635336_at	0	1		1639585_a_at	0	-1		1641059_at	1e-05	-1		1628297_a_at	4e-05	-1
1635340_at	0	1		1639642_a_at	0	1		1641488_at	1e-05	1		1638739_at	4e-05	1
1635403_at	0	1		1639700_s_at	0	1		1623866_at	1e-05	1		1630088_at	4e-05	1
1635446_at	0	1		1639737_at	0	1		1628657_at	1e-05	1		1629342_s_at	4e-05	-1
1635460_a_at	0	-1		1639848_at	0	-1		1623963_at	1e-05	1		1637367_at	4e-05	1
1635467_a_at	0	1		1639857_at	0	1		1631127_at	1e-05	1		1622928_at	4e-05	-1
1635502_at	0	1		1639915_at	0	-1		1631225_at	1e-05	1		1627439_at	4e-05	-1
1635523_a_at	0	-1		1639927_at	0	-1		1636269_at	1e-05	-1		1640244_at	4e-05	1
1635548_s_at	0	1		1639940_at	0	1		1634298_at	1e-05	1		1631197_at	4e-05	-1
1635555_at	0	-1		1639962_a_at	0	-1		1624337_at	1e-05	1		1623028_at	4e-05	1
1635583_s_at	0	1		1639983_at	0	1		1625652_s_at	1e-05	1		1630761_at	4e-05	1
1635584_s_at	0	-1		1640037_at	0	-1		1627240_at	1e-05	-1		1623363_at	4e-05	1
1635609_at	0	1		1640052_at	0	-1		1629726_at	1e-05	1		1637257_at	4e-05	1
1635666_at	0	-1		1640206_at	0	1		1627839_at	1e-05	1		1640659_s_at	4e-05	-1
1635684_a_at	0	1		1640278_at	0	-1		1635033_at	1e-05	1		1635596_at	4e-05	-1
1635825_a_at	0	-1		1640281_s_at	0	-1		1623020_at	1e-05	1		1638733_at	4e-05	1
1635875_at	0	-1		1640296_a_at	0	-1		1638582_at	1e-05	1		1623284_at	4e-05	-1
1635886_s_at	0	-1		1640339_at	0	-1		1639295_at	1e-05	1		1623737_a_at	4e-05	-1
1635934_at	0	-1		1640343_at	0	-1		1637797_at	1e-05	1		1632865_s_at	4e-05	1
1635943_s_at	0	-1		1640357_at	0	-1		1625265_at	1e-05	1		1629467_at	4e-05	1
1635973_at	0	-1		1640379_s_at	0	1		1637798_at	1e-05	1		1628208_at	4e-05	-1
1635987_at	0	1		1640399_at	0	1		1636266_at	1e-05	1		1632655_at	4e-05	-1
1635989_at	0	1		1640404_at	0	-1		1623885_at	1e-05	1		1634939_at	4e-05	1
1636119_at	0	1		1640450_at	0	-1		1623838_s_at	1e-05	1		1632665_a_at	4e-05	-1
1636205_at	0	-1		1640501_at	0	1		1632082_at	1e-05	-1		1635483_at	4e-05	-1
1636210_at	0	-1		1640624_s_at	0	-1		1632626_at	1e-05	-1		1625436_at	4e-05	-1
1636217_at	0	1		1640632_at	0	-1		1633958_at	1e-05	1		1641373_at	4e-05	-1
1636341_at	0	-1		1640642_at	0	1		1627742_at	1e-05	1		1628984_s_at	4e-05	1
1636357_at	0	-1		1640659_s_at	0	-1		1630574_at	1e-05	1		1636242_at	4e-05	-1
1636379_a_at	0	-1		1640672_at	0	-1		1637510_s_at	1e-05	1		1624839_at	5e-05	1
1636407_at	0	1		1640736_at	0	-1		1628446_at	1e-05	1		1634399_at	5e-05	-1
1636444_at	0	-1		1640801_at	0	1		1640227_at	1e-05	1		1640501_at	5e-05	1
1636457_at	0	-1		1640830_at	0	-1		1626093_at	1e-05	1		1635467_a_at	5e-05	1
1636461_at	0	-1		1640883_a_at	0	-1		1639457_at	1e-05	1		1625635_at	5e-05	-1
1636548_at	0	-1		1640907_at	0	-1		1627595_at	1e-05	1		1639927_at	5e-05	-1
1636564_at	0	-1		1640938_at	0	-1		1624818_s_at	1e-05	1		1638799_at	5e-05	-1
1636600_a_at	0	-1		1641025_at	0	1		1627895_at	1e-05	1		1638669_at	5e-05	1
1636623_at	0	1		1641026_a_at	0	1		1623355_at	1e-05	1		1640488_a_at	5e-05	1
1636664_at	0	-1		1641053_s_at	0	1		1630291_at	1e-05	1		1634298_at	5e-05	1
1636722_at	0	-1		1641066_s_at	0	1		1632277_a_at	1e-05	1		1627595_at	5e-05	1
1636786_at	0	-1		1641115_at	0	-1		1641259_at	1e-05	1		1628744_s_at	5e-05	1
1636804_at	0	1		1641148_a_at	0	1		1636128_at	1e-05	-1		1624509_at	5e-05	1
1636843_a_at	0	1		1641187_at	0	-1		1624731_s_at	1e-05	-1		1623891_at	5e-05	-1
1636869_at	0	1		1641203_at	0	-1		1631382_at	1e-05	1		1636339_at	5e-05	-1
1636871_at	0	-1		1641212_a_at	0	-1		1631794_at	1e-05	1		1633926_at	5e-05	-1
1636967_a_at	0	1		1641268_at	0	1		1628873_s_at	1e-05	1		1633953_at	5e-05	-1
1636976_at	0	1		1641280_at	0	1		1633639_at	1e-05	1		1623202_at	5e-05	-1
1637002_at	0	1		1641291_at	0	-1		1639892_at	1e-05	1		1625884_at	5e-05	1
1637031_at	0	-1		1641309_s_at	0	-1		1629194_s_at	1e-05	1		1629876_at	5e-05	-1
1637074_at	0	-1		1641357_at	0	1		1634515_at	1e-05	1		1638489_at	5e-05	1
1637136_at	0	-1		1641382_at	0	-1		1627287_at	1e-05	1		1636283_at	5e-05	1
1637141_at	0	-1		1641399_at	0	-1		1623903_at	1e-05	1		1629661_at	5e-05	-1
1637154_at	0	1		1641474_s_at	0	-1		1625503_at	1e-05	1		1622952_at	5e-05	-1
1637156_at	0	-1		1641513_at	0	1		1637512_at	1e-05	1		1629180_at	5e-05	1
1637165_at	0	-1		1641581_at	0	-1		1633956_s_at	1e-05	1		1628421_at	5e-05	1
1637188_s_at	0	1		1641653_at	0	1		1631493_at	1e-05	1		1636205_at	5e-05	-1
1637196_at	0	-1		1641683_at	0	-1		1631228_a_at	1e-05	1		1624549_at	5e-05	1
1637246_a_at	0	-1		1641684_at	0	-1		1628229_at	1e-05	1		1626789_at	5e-05	1
1637335_at	0	-1		1641706_at	0	-1		1639694_s_at	1e-05	1		1632358_at	5e-05	-1
1637350_at	0	1		1641713_a_at	0	-1		1635792_a_at	1e-05	1		1624252_s_at	5e-05	-1
1637367_at	0	1		1641741_a_at	0	1		1635086_at	1e-05	1		1639703_s_at	5e-05	-1
1637380_s_at	0	1		AFFX-Dros-ACTIN_M_f_at	0	-1		1628744_s_at	1e-05	1		1627986_s_at	5e-05	1
1637385_a_at	0	1		AFFX-Dros-ACTIN_M_r_at	0	-1		1632532_s_at	1e-05	1		1637016_at	5e-05	-1
1637387_s_at	0	-1		1623034_at	0	-1		1625245_at	1e-05	1		1624979_at	5e-05	1
1637397_a_at	0	-1		1623124_at	0	-1		1628800_at	1e-05	1		1623591_a_at	5e-05	1
1637417_at	0	-1		1623202_at	0	-1		1625531_at	1e-05	1		1623659_at	5e-05	1
1637422_at	0	1		1623353_at	0	-1		1627910_s_at	1e-05	1		1624812_at	5e-05	-1
1637424_at	0	-1		1623416_at	0	1		1631230_at	1e-05	-1		1640173_at	5e-05	-1
1637444_s_at	0	1		1623558_at	0	-1		1633890_at	1e-05	-1		1629681_x_at	5e-05	1
1637461_at	0	1		1623574_at	0	-1		1629007_at	1e-05	1		1637465_at	5e-05	1
1637485_at	0	1		1623706_at	0	1		1624509_at	1e-05	1		1631849_at	6e-05	1
1637548_at	0	1		1623769_at	0	1		1638529_at	1e-05	1		1636564_at	6e-05	-1
1637626_at	0	-1		1623814_at	0	-1		1640809_at	1e-05	-1		1637461_at	6e-05	1
1637632_at	0	-1		1623817_at	0	1		1641318_at	1e-05	1		1640379_s_at	6e-05	1
1637647_at	0	1		1623851_at	0	-1		1633674_at	1e-05	1		1624299_at	6e-05	-1
1637678_at	0	-1		1623910_at	0	-1		1637847_at	1e-05	1		1641647_at	6e-05	1
1637737_at	0	-1		1624044_at	0	-1		1638472_at	1e-05	-1		1625465_a_at	6e-05	1
1637778_a_at	0	1		1624157_at	0	-1		1639928_a_at	1e-05	-1		1631806_at	6e-05	1
1637958_at	0	1		1624159_at	0	1		1628766_at	1e-05	-1		1633079_at	6e-05	-1
1637960_at	0	-1		1624244_at	0	1		1630105_at	1e-05	-1		1625387_s_at	6e-05	1
1637971_a_at	0	1		1624252_s_at	0	-1		1637491_s_at	1e-05	1		1631154_at	6e-05	1
1637990_s_at	0	1		1624357_at	0	-1		1634201_at	1e-05	-1		1626052_at	6e-05	1
1638038_at	0	1		1624410_at	0	1		1636459_s_at	1e-05	-1		1627022_at	6e-05	-1
1638049_at	0	1		1624442_at	0	1		1627837_at	1e-05	1		1627839_at	6e-05	1
1638050_s_at	0	1		1624505_at	0	1		1637042_a_at	1e-05	1		1623020_at	6e-05	1
1638109_s_at	0	-1		1624514_at	0	-1		1639592_at	1e-05	1		1631794_at	6e-05	1
1638174_at	0	1		1624543_s_at	0	1		1634542_at	1e-05	1		1637512_at	6e-05	1
1638207_at	0	-1		1624609_at	0	-1		1632613_at	1e-05	1		1636457_at	6e-05	-1
1638208_at	0	1		1624663_a_at	0	-1		1630398_at	1e-05	1		1623788_at	6e-05	1
1638260_s_at	0	1		1624827_at	0	-1		1636078_at	1e-05	1		1625828_at	6e-05	1
1638308_s_at	0	-1		1625248_at	0	-1		1634314_s_at	1e-05	1		1626566_at	6e-05	1
1638319_at	0	1		1625317_at	0	-1		1624695_at	1e-05	1		1629906_s_at	6e-05	1
1638335_at	0	1		1625413_s_at	0	-1		1640608_at	1e-05	1		1630273_at	6e-05	-1
1638411_at	0	-1		1625613_at	0	1		1634780_at	1e-05	-1		1639303_at	6e-05	-1
1638414_a_at	0	1		1625692_s_at	0	-1		1623666_at	1e-05	1		1631467_at	6e-05	-1
1638452_at	0	1		1625783_at	0	-1		1629433_at	1e-05	1		1638513_s_at	6e-05	1
1638455_at	0	1		1625953_at	0	-1		1636603_a_at	1e-05	-1		1623481_at	6e-05	1
1638468_at	0	-1		1625954_at	0	1		1633613_at	1e-05	1		1628487_s_at	6e-05	1
1638562_a_at	0	1		1626027_at	0	-1		1627604_at	1e-05	-1		1638164_at	6e-05	1
1638610_at	0	-1		1626052_at	0	1		1624246_s_at	1e-05	1		1641399_at	6e-05	-1
1638675_at	0	1		1626073_a_at	0	-1		1636798_at	1e-05	1		1623298_at	6e-05	1
1638714_at	0	-1		1626168_at	0	-1		1627990_at	1e-05	-1		1637165_at	6e-05	-1
1638736_at	0	-1		1626197_at	0	-1		1623272_at	1e-05	-1		1627952_a_at	6e-05	-1
1638763_at	0	-1		1626291_at	0	-1		1626740_at	1e-05	1		1629965_at	6e-05	-1
1638775_at	0	1		1626580_at	0	-1		1641018_s_at	1e-05	1		1641706_at	6e-05	-1
1638797_a_at	0	1		1626593_at	0	-1		1623498_at	2e-05	-1		1640221_at	6e-05	1
1638827_at	0	1		1626613_at	0	1		1623746_a_at	2e-05	-1		1627999_s_at	6e-05	-1
1638834_a_at	0	-1		1627022_at	0	-1		1623891_at	2e-05	-1		1637949_at	6e-05	-1
1638868_at	0	-1		1627050_at	0	-1		1625144_at	2e-05	-1		1641473_at	6e-05	-1
1638875_at	0	1		1627060_s_at	0	1		1625655_at	2e-05	-1		1624236_at	6e-05	1
1638930_s_at	0	-1		1627147_at	0	-1		1625840_at	2e-05	1		1624256_at	6e-05	-1
1638988_at	0	-1		1627206_at	0	1		1625975_at	2e-05	1		1637517_s_at	6e-05	-1
1638991_at	0	1		1627383_at	0	-1		1626749_a_at	2e-05	1		1639109_a_at	6e-05	1
1639040_s_at	0	-1		1627732_s_at	0	-1		1629780_at	2e-05	-1		1639532_at	6e-05	-1
1639069_at	0	1		1627741_at	0	1		1629977_at	2e-05	-1		1631693_at	6e-05	1
1639169_at	0	-1		1627773_a_at	0	1		1630159_at	2e-05	1		1626927_at	6e-05	1
1639188_at	0	1		1627847_s_at	0	-1		1631009_at	2e-05	-1		1631145_at	6e-05	1
1639213_s_at	0	-1		1627974_at	0	1		1634597_a_at	2e-05	1		1623536_s_at	6e-05	-1
1639265_at	0	-1		1627999_s_at	0	-1		1636210_at	2e-05	-1		1635919_at	6e-05	-1
1639268_at	0	1		1628080_at	0	1		1636379_a_at	2e-05	-1		1631098_at	6e-05	1
1639286_s_at	0	1		1628268_at	0	1		1636457_at	2e-05	-1		1627881_at	6e-05	-1
1639297_at	0	1		1628288_s_at	0	-1		1638930_s_at	2e-05	-1		1639857_at	7e-05	1
1639303_at	0	-1		1628309_at	0	1		1639507_at	2e-05	-1		1636180_at	7e-05	1
1639454_at	0	1		1628507_at	0	-1		1641115_at	2e-05	-1		1637798_at	7e-05	1
1639455_at	0	1		1628593_at	0	-1		1623416_at	2e-05	1		1631228_a_at	7e-05	1
1639478_at	0	1		1628663_s_at	0	-1		1627974_at	2e-05	1		1632430_at	7e-05	1
1639487_at	0	1		1628682_at	0	1		1633004_at	2e-05	-1		1628459_at	7e-05	-1
1639494_at	0	-1		1628814_s_at	0	1		1634924_at	2e-05	1		1637248_at	7e-05	-1
1639500_at	0	1		1629332_at	0	-1		1636356_at	2e-05	-1		1640404_at	7e-05	-1
1639507_at	0	-1		1629420_at	0	-1		1637255_a_at	2e-05	1		1639175_s_at	7e-05	-1
1639530_at	0	1		1629672_at	0	-1		1639918_at	2e-05	-1		1640698_at	7e-05	1
1639532_at	0	-1		1629708_at	0	-1		1640316_at	2e-05	-1		1639346_at	7e-05	1
1639556_at	0	-1		1629741_at	0	1		1623787_at	2e-05	1		1624135_at	7e-05	-1
1639585_a_at	0	-1		1629853_at	0	1		1624128_at	2e-05	1		1634270_at	7e-05	-1
1639642_a_at	0	1		1630067_a_at	0	1		1627015_at	2e-05	1		1640884_at	7e-05	1
1639700_s_at	0	1		1630130_at	0	1		1632548_a_at	2e-05	1		1625972_at	7e-05	1
1639737_at	0	1		1630241_at	0	1		1633392_at	2e-05	-1		1641715_at	7e-05	1
1639848_at	0	-1		1630300_at	0	-1		1639272_at	2e-05	1		1635517_at	7e-05	1
1639857_at	0	1		1630315_at	0	-1		1639823_at	2e-05	-1		1632415_s_at	7e-05	1
1639915_at	0	-1		1630325_at	0	-1		1627514_at	2e-05	-1		1625233_at	7e-05	1
1639923_at	0	1		1630436_at	0	-1		1635862_at	2e-05	1		1629111_at	8e-05	-1
1639927_at	0	-1		1630680_at	0	-1		1636339_at	2e-05	-1		1630620_at	8e-05	-1
1639940_at	0	1		1630689_at	0	-1		1639415_at	2e-05	1		1639454_at	8e-05	1
1639962_a_at	0	-1		1630941_s_at	0	-1		1627180_at	2e-05	1		1625832_at	8e-05	-1
1639983_at	0	1		1630948_s_at	0	1		1640635_a_at	2e-05	1		1641263_at	8e-05	-1
1640037_at	0	-1		1630977_at	0	1		1635757_at	2e-05	1		1638409_at	8e-05	1
1640052_at	0	-1		1631148_at	0	1		1631266_a_at	2e-05	1		1640981_at	8e-05	-1
1640103_s_at	0	1		1631157_at	0	1		1635522_a_at	2e-05	1		1627033_at	8e-05	-1
1640206_at	0	1		1631172_at	0	-1		1623788_at	2e-05	1		1633078_at	8e-05	-1
1640278_at	0	-1		1631195_at	0	-1		1629046_a_at	2e-05	1		1635460_a_at	8e-05	-1
1640281_s_at	0	-1		1631282_at	0	-1		1638695_at	2e-05	1		1626027_at	8e-05	-1
1640296_a_at	0	-1		1631472_at	0	1		1641434_at	2e-05	1		1628777_at	8e-05	1
1640339_at	0	-1		1631604_at	0	1		1639144_a_at	2e-05	-1		1629518_at	8e-05	1
1640343_at	0	-1		1631653_at	0	-1		1639338_at	2e-05	1		1630574_at	8e-05	1
1640357_at	0	-1		1631798_s_at	0	-1		1626881_at	2e-05	1		1638472_at	8e-05	-1
1640379_s_at	0	1		1631815_at	0	-1		1632294_at	2e-05	-1		1634542_at	8e-05	1
1640399_at	0	1		1631889_at	0	-1		1632430_at	2e-05	1		1630398_at	8e-05	1
1640404_at	0	-1		1631931_s_at	0	1		1634142_at	2e-05	1		1638930_s_at	8e-05	-1
1640450_at	0	-1		1632102_a_at	0	-1		1636920_s_at	2e-05	1		1627180_at	8e-05	1
1640501_at	0	1		1632207_a_at	0	1		1623115_at	2e-05	-1		1628133_at	8e-05	-1
1640599_at	0	1		1632247_at	0	-1		1634531_at	2e-05	-1		1628271_at	8e-05	1
1640624_s_at	0	-1		1632325_at	0	-1		1629375_at	2e-05	1		1634196_at	8e-05	-1
1640632_at	0	-1		1632358_at	0	-1		1633227_s_at	2e-05	1		1622975_at	8e-05	-1
1640642_at	0	1		1632386_at	0	1		1638330_at	2e-05	1		1624060_at	8e-05	1
1640659_s_at	0	-1		1632390_at	0	1		1639359_at	2e-05	1		1633860_at	8e-05	-1
1640672_at	0	-1		1632455_at	0	-1		1634041_at	2e-05	1		1637250_at	8e-05	-1
1640673_at	0	-1		1632611_at	0	-1		1638560_a_at	2e-05	1		1641684_at	8e-05	-1
1640736_at	0	-1		1632612_s_at	0	-1		1626857_at	2e-05	1		1629751_at	8e-05	-1
1640801_at	0	1		1632623_at	0	1		1636583_at	2e-05	1		1636726_at	8e-05	-1
1640809_at	0	-1		1632627_at	0	-1		1630892_at	2e-05	1		1623894_a_at	8e-05	-1
1640830_at	0	-1		1632708_at	0	-1		1625828_at	2e-05	1		1628963_at	8e-05	1
1640883_a_at	0	-1		1632835_at	0	-1		1628831_at	2e-05	1		1639930_at	8e-05	1
1640907_at	0	-1		1632875_at	0	-1		1624454_at	2e-05	1		1641042_at	8e-05	1
1640913_at	0	-1		1632911_at	0	1		1628290_s_at	2e-05	1		1623887_at	9e-05	-1
1640938_at	0	-1		1633004_at	0	-1		1626893_at	2e-05	-1		1632188_at	9e-05	1
1640974_a_at	0	1		1633131_s_at	0	-1		1636669_at	2e-05	-1		1632103_at	9e-05	1
1641025_at	0	1		1633194_at	0	-1		1630654_at	2e-05	-1		1623482_at	9e-05	-1
1641026_a_at	0	1		1633196_at	0	1		1640900_at	2e-05	1		1625629_at	9e-05	-1
1641053_s_at	0	1		1633259_a_at	0	-1		1639745_at	2e-05	-1		1640343_at	9e-05	-1
1641066_s_at	0	1		1633592_a_at	0	1		1641614_at	2e-05	1		1641212_a_at	9e-05	-1
1641115_at	0	-1		1633713_at	0	-1		1625584_at	2e-05	1		1624957_a_at	9e-05	1
1641148_a_at	0	1		1633748_at	0	-1		1623510_at	2e-05	1		1632082_at	9e-05	-1
1641187_at	0	-1		1633770_at	0	1		1628717_a_at	2e-05	-1		1623903_at	9e-05	1
1641203_at	0	-1		1633965_at	0	-1		1634095_at	2e-05	1		1625655_at	9e-05	-1
1641212_a_at	0	-1		1634045_at	0	-1		1635137_a_at	2e-05	1		1635862_at	9e-05	1
1641268_at	0	1		1634173_at	0	-1		1637546_at	2e-05	1		1637649_at	9e-05	1
1641280_at	0	1		1634214_a_at	0	-1		1632710_s_at	2e-05	1		1638696_a_at	9e-05	-1
1641291_at	0	-1		1634296_s_at	0	1		1626271_at	2e-05	1		1625489_at	9e-05	-1
1641309_s_at	0	-1		1634388_at	0	1		1634240_at	2e-05	1		1625608_at	9e-05	-1
1641325_s_at	0	-1		1634529_at	0	1		1628105_a_at	2e-05	-1		1623779_at	9e-05	-1
1641337_at	0	-1		1634690_at	0	-1		1639255_s_at	2e-05	1		1635201_at	9e-05	-1
1641357_at	0	1		1634752_a_at	0	-1		1628061_at	2e-05	1		1641504_s_at	9e-05	1
1641382_at	0	-1		1634761_at	0	-1		1624569_at	2e-05	1		1636227_at	9e-05	-1
1641399_at	0	-1		1634786_at	0	1		1629400_at	2e-05	1		1633770_at	9e-05	1
1641474_s_at	0	-1		1634924_at	0	1		1627988_at	2e-05	1		1627267_at	9e-05	1
1641513_at	0	1		1634981_at	0	-1		1626924_a_at	2e-05	1		1626885_at	9e-05	-1
1641581_at	0	-1		1634994_a_at	0	-1		1623428_at	2e-05	1		1626012_at	9e-05	-1
1641624_at	0	-1		1635155_a_at	0	-1		1630740_at	2e-05	1		1628525_at	9e-05	-1
1641653_at	0	1		1635270_at	0	1		1633498_at	2e-05	-1		1623165_at	9e-05	1
1641683_at	0	-1		1635390_s_at	0	1		1639312_at	2e-05	1		1638248_at	9e-05	1
1641684_at	0	-1		1635518_at	0	1		1635583_s_at	2e-05	1		1632123_at	9e-05	-1
1641706_at	0	-1		1635745_a_at	0	1		1637958_at	2e-05	1		1623148_at	9e-05	1
1641713_a_at	0	-1		1635830_at	0	-1		1640492_at	2e-05	1		1637264_at	9e-05	-1
1641741_a_at	0	1		1636039_at	0	-1		1628964_at	2e-05	-1		1638880_at	9e-05	-1
AFFX-Dros-ACTIN_M_f_at	0	-1		1636189_at	0	-1		1639401_at	2e-05	1		1635272_a_at	9e-05	-1
AFFX-Dros-ACTIN_M_r_at	0	-1		1636248_at	0	1		1631588_at	2e-05	1		1630470_s_at	9e-05	-1
1622974_at	1e-05	-1		1636356_at	0	-1		1631584_at	2e-05	-1		1634178_at	9e-05	1
1623034_at	1e-05	-1		1636403_at	0	-1		1641563_at	2e-05	1		1638863_at	9e-05	1
1623086_at	1e-05	-1		1636571_at	0	-1		1630049_at	2e-05	-1		1635298_at	9e-05	1
1623107_at	1e-05	-1		1636698_at	0	-1		1628320_at	2e-05	1		1641025_at	0.0001	1
1623124_at	1e-05	-1		1636724_at	0	-1		1634017_at	2e-05	1		1635744_at	0.0001	1
1623202_at	1e-05	-1		1636990_at	0	1		1630633_at	2e-05	-1		1624099_at	0.0001	-1
1623238_at	1e-05	1		1637248_at	0	-1		1634713_at	2e-05	1		1639048_a_at	0.0001	1
1623353_at	1e-05	-1		1637255_a_at	0	1		1637341_at	2e-05	1		1622956_at	0.0001	-1
1623416_at	1e-05	1		1637264_at	0	-1		1631969_at	2e-05	1		1639928_a_at	0.0001	-1
1623468_at	1e-05	-1		1637346_at	0	1		1625683_at	2e-05	1		1626740_at	0.0001	1
1623484_at	1e-05	-1		1637359_at	0	1		1626066_at	2e-05	1		1630159_at	0.0001	1
1623521_at	1e-05	1		1637475_at	0	-1		1629934_at	2e-05	1		1627015_at	0.0001	1
1623558_at	1e-05	-1		1637522_at	0	-1		1639273_s_at	2e-05	1		1638695_at	0.0001	1
1623574_at	1e-05	-1		1637542_s_at	0	-1		1631392_at	2e-05	1		1639745_at	0.0001	-1
1623706_at	1e-05	1		1637580_at	0	-1		1627645_at	2e-05	-1		1631584_at	0.0001	-1
1623755_at	1e-05	1		1637740_at	0	-1		1640855_at	2e-05	-1		1627645_at	0.0001	-1
1623769_at	1e-05	1		1637775_at	0	-1		1637669_at	2e-05	1		1630131_at	0.0001	1
1623790_at	1e-05	1		1637972_at	0	-1		1628133_at	3e-05	-1		1626216_at	0.0001	-1
1623814_at	1e-05	-1		1638080_at	0	1		1628297_a_at	3e-05	-1		1629014_s_at	0.0001	1
1623817_at	1e-05	1		1638246_at	0	1		1631173_at	3e-05	1		1625190_at	0.0001	-1
1623851_at	1e-05	-1		1638278_s_at	0	1		1631458_at	3e-05	-1		1636546_s_at	0.0001	1
1623881_s_at	1e-05	-1		1638285_a_at	0	1		1633926_at	3e-05	-1		1623040_at	0.0001	-1
1623903_at	1e-05	1		1638511_at	0	-1		1633953_at	3e-05	-1		1632390_at	0.0001	1
1623910_at	1e-05	-1		1638523_at	0	1		1637136_at	3e-05	-1		1627831_at	0.0001	-1
1624044_at	1e-05	-1		1638539_at	0	-1		1638411_at	3e-05	-1		1638481_at	0.0001	1
1624059_at	1e-05	1		1638738_s_at	0	1		1639940_at	3e-05	1		1635616_a_at	0.0001	-1
1624157_at	1e-05	-1		1638799_at	0	-1		1640883_a_at	3e-05	-1		1640303_a_at	0.0001	1
1624159_at	1e-05	1		1638816_at	0	1		1641203_at	3e-05	-1		AFFX-Dros-ACTIN_3_at	0.0001	-1
1624244_at	1e-05	1		1638898_at	0	-1		1623202_at	3e-05	-1		1641639_at	0.0001	-1
1624252_s_at	1e-05	-1		1638964_at	0	1		1625317_at	3e-05	-1		1623669_at	0.0001	1
1624263_at	1e-05	-1		1639048_a_at	0	1		1630241_at	3e-05	1		1631313_at	0.0001	1
1624357_at	1e-05	-1		1639073_at	0	-1		1632247_at	3e-05	-1		1635140_at	0.0001	-1
1624410_at	1e-05	1		1639079_at	0	1		1623340_at	3e-05	-1		1633200_at	0.0001	-1
1624434_at	1e-05	1		1639109_a_at	0	1		1628258_at	3e-05	1		1623579_at	0.0001	1
1624442_at	1e-05	1		1639116_at	0	1		1634697_at	3e-05	1		1626559_s_at	0.0001	-1
1624481_a_at	1e-05	1		1639118_a_at	0	1		1636682_at	3e-05	1		1626565_at	0.0001	-1
1624505_at	1e-05	1		1639178_s_at	0	-1		1640257_at	3e-05	1		1629430_s_at	0.0001	1
1624509_at	1e-05	1		1639246_at	0	-1		1632920_at	3e-05	-1		1635826_s_at	0.0001	1
1624514_at	1e-05	-1		1639252_s_at	0	-1		1639434_at	3e-05	-1		1632908_s_at	0.0001	1
1624543_s_at	1e-05	1		1639322_at	0	1		1638739_at	3e-05	1		1623050_at	0.0001	1
1624587_at	1e-05	1		1639513_at	0	-1		1624685_at	3e-05	1		1627907_at	0.0001	-1
1624609_at	1e-05	-1		1639555_at	0	1		1630640_at	3e-05	1		1627463_at	0.0001	1
1624663_a_at	1e-05	-1		1639662_at	0	-1		1636923_a_at	3e-05	1		1633517_at	0.0001	1
1624772_at	1e-05	1		1639898_at	0	-1		1626201_at	3e-05	1		1624763_at	0.00011	1
1624812_at	1e-05	-1		1639918_at	0	-1		1631473_at	3e-05	-1		1627741_at	0.00011	1
1624827_at	1e-05	-1		1639931_at	0	-1		1633665_at	3e-05	1		1632911_at	0.00011	1
1624914_at	1e-05	1		1639943_at	0	1		1635878_s_at	3e-05	1		1639180_at	0.00011	1
1625053_at	1e-05	1		1639995_a_at	0	-1		1632013_s_at	3e-05	-1		1623714_at	0.00011	1
1625128_a_at	1e-05	-1		1640084_a_at	0	-1		1640720_a_at	3e-05	1		AFFX-Dros-eIF-4a_M_at	0.00011	1
1625235_at	1e-05	1		1640197_at	0	-1		1624090_at	3e-05	1		1638629_at	0.00011	1
1625248_at	1e-05	-1		1640316_at	0	-1		1634600_at	3e-05	-1		1637397_a_at	0.00011	-1
1625317_at	1e-05	-1		1640365_s_at	0	1		1623782_at	3e-05	1		1625652_s_at	0.00011	1
1625413_s_at	1e-05	-1		1640440_at	0	1		1640107_at	3e-05	-1		1631493_at	0.00011	1
1625439_at	1e-05	1		1640505_at	0	1		1626566_at	3e-05	1		1631323_a_at	0.00011	1
1625503_at	1e-05	1		1640525_a_at	0	-1		1634636_at	3e-05	1		1638468_at	0.00011	-1
1625613_at	1e-05	1		1640560_at	0	-1		1641485_at	3e-05	1		1640489_at	0.00011	1
1625692_s_at	1e-05	-1		1640577_a_at	0	1		1635812_at	3e-05	1		1636341_at	0.00011	-1
1625783_at	1e-05	-1		1640653_at	0	1		1632335_at	3e-05	1		1638742_at	0.00011	1
1625953_at	1e-05	-1		1640698_at	0	1		1637982_at	3e-05	1		1632708_at	0.00011	-1
1625954_at	1e-05	1		1640750_at	0	1		1630088_at	3e-05	1		1637424_at	0.00011	-1
1625955_a_at	1e-05	1		1640963_at	0	1		1626747_at	3e-05	-1		1623237_at	0.00011	-1
1626027_at	1e-05	-1		1641004_a_at	0	1		1625449_at	3e-05	-1		1627828_s_at	0.00011	-1
1626052_at	1e-05	1		1641160_s_at	0	-1		1635528_s_at	3e-05	1		1633400_at	0.00011	1
1626073_a_at	1e-05	-1		1641171_at	0	-1		1632952_at	3e-05	1		1641313_at	0.00011	-1
1626168_at	1e-05	-1		1641177_at	0	-1		1640826_at	3e-05	1		1627235_at	0.00011	-1
1626197_at	1e-05	-1		1641373_at	0	-1		1638607_s_at	3e-05	1		1629098_at	0.00011	1
1626271_at	1e-05	1		1641386_at	0	-1		1637571_at	3e-05	1		1634401_at	0.00011	-1
1626291_at	1e-05	-1		1641471_at	0	-1		1634664_at	3e-05	1		1639246_at	0.00011	-1
1626331_at	1e-05	-1		1641627_at	0	1		1636258_at	3e-05	1		1626718_at	0.00011	1
1626367_at	1e-05	-1		1641632_at	0	-1		1636579_s_at	3e-05	1		1631756_at	0.00011	-1
1626377_at	1e-05	1		1641650_at	0	1		1627004_at	3e-05	1		1627824_at	0.00011	1
1626560_at	1e-05	-1		AFFX-Dros-ACTIN_3_at	0	-1		1632109_s_at	3e-05	1		1631548_at	0.00011	-1
1626580_at	1e-05	-1		1622940_at	0	-1		1623901_s_at	3e-05	1		1625257_s_at	0.00011	1
1626593_at	1e-05	-1		1622956_at	0	-1		1630131_at	3e-05	1		1626300_at	0.00011	1
1626613_at	1e-05	1		1623028_at	0	1		1628376_x_at	3e-05	1		1640207_at	0.00011	1
1626619_at	1e-05	1		1623252_a_at	0	-1		1631376_at	3e-05	1		1634890_at	0.00012	1
1626800_at	1e-05	-1		1623340_at	0	-1		1628459_at	3e-05	-1		1634142_at	0.00012	1
1626911_at	1e-05	1		1623350_at	0	-1		1632964_at	3e-05	1		1632013_s_at	0.00012	-1
1627020_at	1e-05	-1		1623717_at	0	-1		1633255_at	3e-05	-1		1641485_at	0.00012	1
1627022_at	1e-05	-1		1623787_at	0	1		1634882_at	3e-05	-1		1623901_s_at	0.00012	1
1627024_s_at	1e-05	1		1623839_at	0	1		1625829_a_at	3e-05	-1		1627799_at	0.00012	-1
1627050_at	1e-05	-1		1623960_s_at	0	1		1624242_at	4e-05	-1		1635784_a_at	0.00012	-1
1627060_s_at	1e-05	1		1624076_at	0	1		1625450_at	4e-05	1		1624644_a_at	0.00012	-1
1627136_at	1e-05	1		1624128_at	0	1		1627901_a_at	4e-05	-1		1629195_at	0.00012	1
1627147_at	1e-05	-1		1624134_a_at	0	-1		1628271_at	4e-05	1		1633398_at	0.00012	-1
1627206_at	1e-05	1		1624201_at	0	-1		1628296_at	4e-05	1		1630315_at	0.00012	-1
1627220_at	1e-05	-1		1624296_at	0	-1		1629342_s_at	4e-05	-1		1632450_at	0.00012	-1
1627383_at	1e-05	-1		1624299_at	0	-1		1630089_at	4e-05	-1		1635752_at	0.00012	-1
1627402_a_at	1e-05	-1		1624310_s_at	0	1		1633211_a_at	4e-05	-1		1630749_at	0.00012	-1
1627462_a_at	1e-05	-1		1624329_at	0	-1		1636407_at	4e-05	1		1637027_s_at	0.00012	1
1627464_at	1e-05	1		1624338_at	0	-1		1637141_at	4e-05	-1		1625657_at	0.00012	1
1627707_at	1e-05	-1		1624420_at	0	-1		1637350_at	4e-05	1		1624692_at	0.00012	1
1627732_s_at	1e-05	-1		1624620_at	0	-1		1637367_at	4e-05	1		1640587_at	0.00012	1
1627741_at	1e-05	1		1624703_at	0	-1		1639297_at	4e-05	1		1630084_at	0.00012	-1
1627742_at	1e-05	1		1624957_a_at	0	1		1639455_at	4e-05	1		1639236_at	0.00012	-1
1627773_a_at	1e-05	1		1625042_at	0	1		1639737_at	4e-05	1		1639019_s_at	0.00012	1
1627829_at	1e-05	1		1625469_at	0	-1		1640624_s_at	4e-05	-1		1636248_at	0.00012	1
1627834_a_at	1e-05	-1		1625608_at	0	-1		1641268_at	4e-05	1		1625942_s_at	0.00012	1
1627847_s_at	1e-05	-1		1626139_at	0	-1		1624157_at	4e-05	-1		1639555_at	0.00012	1
1627861_s_at	1e-05	1		1626216_at	0	-1		1625783_at	4e-05	-1		1623513_at	0.00012	-1
1627974_at	1e-05	1		1626248_at	0	1		1630067_a_at	4e-05	1		1634753_at	0.00013	-1
1627999_s_at	1e-05	-1		1626387_s_at	0	-1		1637248_at	4e-05	-1		1627773_a_at	0.00013	1
1628000_s_at	1e-05	-1		1626988_at	0	1		1637346_at	4e-05	1		1630129_at	0.00013	-1
1628014_at	1e-05	-1		1627273_at	0	-1		1639322_at	4e-05	1		1629948_at	0.00013	-1
1628080_at	1e-05	1		1627699_at	0	-1		1626216_at	4e-05	-1		1632600_at	0.00013	1
1628143_a_at	1e-05	1		1628258_at	0	1		1629960_s_at	4e-05	-1		1639040_s_at	0.00013	-1
1628268_at	1e-05	1		1628373_at	0	-1		1641289_at	4e-05	1		1638330_at	0.00013	1
1628288_s_at	1e-05	-1		1628574_at	0	-1		1628186_at	4e-05	-1		1640107_at	0.00013	-1
1628309_at	1e-05	1		1628623_at	0	1		1636053_s_at	4e-05	-1		1624157_at	0.00013	-1
1628316_at	1e-05	-1		1628777_at	0	1		1640513_a_at	4e-05	-1		1639322_at	0.00013	1
1628401_at	1e-05	-1		1628822_at	0	-1		1628547_at	4e-05	1		1628186_at	0.00013	-1
1628507_at	1e-05	-1		1629469_s_at	0	1		1632317_at	4e-05	1		1636653_at	0.00013	1
1628593_at	1e-05	-1		1629685_at	0	1		1628432_at	4e-05	1		1629199_at	0.00013	1
1628663_s_at	1e-05	-1		1629695_at	0	-1		1629014_s_at	4e-05	1		1631520_at	0.00013	-1
1628671_a_at	1e-05	-1		1629751_at	0	-1		1627047_at	4e-05	1		1639962_a_at	0.00013	-1
1628682_at	1e-05	1		1629754_s_at	0	-1		1638039_at	4e-05	1		1638793_at	0.00013	-1
1628766_at	1e-05	-1		1629787_at	0	-1		1628584_at	4e-05	-1		1626033_at	0.00013	1
1628806_at	1e-05	1		1629870_at	0	-1		1631112_at	4e-05	-1		1641683_at	0.00013	-1
1628814_s_at	1e-05	1		1629960_s_at	0	-1		1628543_a_at	4e-05	-1		1637754_at	0.00013	1
1628973_a_at	1e-05	1		1629973_at	0	1		1634983_s_at	4e-05	1		1632152_at	0.00013	1
1629077_s_at	1e-05	1		1630087_at	0	-1		1638883_at	4e-05	1		1635923_at	0.00013	-1
1629332_at	1e-05	-1		1630645_at	0	-1		1629906_s_at	4e-05	1		1630293_at	0.00013	-1
1629409_s_at	1e-05	1		1630677_at	0	-1		1636971_at	4e-05	-1		1637389_at	0.00013	-1
1629420_at	1e-05	-1		1630749_at	0	-1		1641157_at	4e-05	1		1640525_a_at	0.00013	-1
1629475_at	1e-05	-1		1631223_at	0	-1		1634269_at	4e-05	1		1623983_at	0.00013	1
1629597_a_at	1e-05	-1		1631300_at	0	1		1638974_at	4e-05	1		1640632_at	0.00013	-1
1629672_at	1e-05	-1		1631347_at	0	-1		1641714_at	4e-05	1		1628957_at	0.00013	-1
1629708_at	1e-05	-1		1631367_at	0	-1		1626693_at	4e-05	1		1628907_at	0.00013	1
1629737_at	1e-05	-1		1631467_at	0	-1		1624993_at	4e-05	1		1625320_at	0.00013	-1
1629741_at	1e-05	1		1632202_at	0	-1		1636653_at	4e-05	1		1626222_at	0.00013	1
1629806_a_at	1e-05	1		1632342_a_at	0	1		1635628_s_at	4e-05	1		1629870_at	0.00013	-1
1629820_at	1e-05	-1		1632651_s_at	0	-1		1634869_at	4e-05	1		1634846_a_at	0.00013	-1
1629853_at	1e-05	1		1632725_at	0	-1		1623521_at	4e-05	1		1633273_at	0.00013	-1
1630003_at	1e-05	1		1632727_at	0	-1		1631627_at	4e-05	1		1637857_at	0.00013	1
1630062_a_at	1e-05	-1		1633092_at	0	-1		1636331_at	4e-05	1		1641661_at	0.00013	-1
1630067_a_at	1e-05	1		1633263_at	0	-1		1628194_at	4e-05	1		1634173_at	0.00013	-1
1630130_at	1e-05	1		1633398_at	0	-1		1636659_at	4e-05	-1		1623182_at	0.00013	-1
1630173_a_at	1e-05	1		1633447_at	0	1		1625884_at	4e-05	1		1632393_at	0.00013	1
1630241_at	1e-05	1		1633513_a_at	0	-1		1626560_at	4e-05	-1		1637773_s_at	0.00013	1
1630263_at	1e-05	1		1633851_at	0	-1		1638367_at	4e-05	1		1624578_at	0.00013	1
1630300_at	1e-05	-1		1634097_s_at	0	1		1629199_at	4e-05	1		1626769_s_at	0.00013	1
1630315_at	1e-05	-1		1634373_a_at	0	1		1631323_a_at	4e-05	1		1634892_at	0.00013	1
1630316_a_at	1e-05	-1		1634458_at	0	-1		1634917_at	4e-05	1		1636482_at	0.00013	1
1630325_at	1e-05	-1		1634492_s_at	0	1		1624836_at	4e-05	1		1628541_at	0.00013	1
1630436_at	1e-05	-1		1634615_at	0	-1		1629055_a_at	4e-05	1		1627678_at	0.00013	-1
1630467_a_at	1e-05	1		1634694_at	0	-1		1630634_s_at	4e-05	1		1632168_at	0.00014	-1
1630574_at	1e-05	1		1634697_at	0	1		1626435_at	4e-05	1		1633399_at	0.00014	-1
1630680_at	1e-05	-1		1634740_at	0	1		1636377_at	4e-05	-1		1623450_at	0.00014	-1
1630689_at	1e-05	-1		1634769_at	0	-1		1639135_at	4e-05	1		1632277_a_at	0.00014	1
1630737_at	1e-05	-1		1635168_at	0	-1		1625190_at	4e-05	-1		1635792_a_at	0.00014	1
1630740_at	1e-05	1		1635512_at	0	1		1641654_a_at	4e-05	1		1634531_at	0.00014	-1
1630778_at	1e-05	1		1635547_a_at	0	-1		1630093_at	4e-05	1		1638560_a_at	0.00014	1
1630916_at	1e-05	1		1635744_at	0	1		1635590_a_at	4e-05	-1		1624569_at	0.00014	1
1630941_s_at	1e-05	-1		1635874_at	0	-1		1636559_s_at	4e-05	1		1640257_at	0.00014	1
1630948_s_at	1e-05	1		1636180_at	0	1		1640466_s_at	4e-05	1		1631112_at	0.00014	-1
1630977_at	1e-05	1		1636218_at	0	-1		1632422_s_at	4e-05	-1		1640754_at	0.00014	1
1631085_a_at	1e-05	1		1636591_at	0	-1		1641676_at	4e-05	1		1634158_at	0.00014	1
1631148_at	1e-05	1		1636682_at	0	1		1636766_at	4e-05	1		1629181_at	0.00014	1
1631157_at	1e-05	1		1636753_at	0	-1		1637286_a_at	4e-05	1		1628373_at	0.00014	-1
1631172_at	1e-05	-1		1637300_at	0	1		1622977_at	4e-05	-1		1628868_at	0.00014	-1
1631195_at	1e-05	-1		1637551_at	0	1		1641195_at	4e-05	1		1629750_at	0.00014	-1
1631282_at	1e-05	-1		1637763_a_at	0	-1		1631058_s_at	4e-05	1		1634762_a_at	0.00014	1
1631468_a_at	1e-05	1		1637872_at	0	1		1632986_a_at	4e-05	-1		1635793_at	0.00014	-1
1631472_at	1e-05	1		1637985_at	0	-1		1634657_at	4e-05	1		1635226_at	0.00014	-1
1631525_at	1e-05	-1		1638094_at	0	-1		1633048_at	4e-05	1		1632435_at	0.00014	-1
1631568_a_at	1e-05	1		1638153_at	0	-1		1622928_at	5e-05	-1		1631282_at	0.00014	-1
1631604_at	1e-05	1		1638225_a_at	0	1		1627439_at	5e-05	-1		1634551_at	0.00014	1
1631614_at	1e-05	-1		1638481_at	0	1		1627799_at	5e-05	-1		1640084_a_at	0.00014	-1
1631653_at	1e-05	-1		1638669_at	0	1		1628420_s_at	5e-05	-1		1625214_at	0.00014	-1
1631697_at	1e-05	1		1638696_a_at	0	-1		1628567_at	5e-05	1		1622974_at	0.00014	-1
1631798_s_at	1e-05	-1		1638793_at	0	-1		1629377_at	5e-05	-1		1634351_at	0.00014	-1
1631815_at	1e-05	-1		1638822_at	0	-1		1629784_a_at	5e-05	1		1634436_at	0.00014	1
1631889_at	1e-05	-1		1639138_at	0	-1		1629876_at	5e-05	-1		1627217_at	0.00014	-1
1631931_s_at	1e-05	1		1639175_s_at	0	-1		1630273_at	5e-05	-1		1636358_a_at	0.00014	1
1632102_a_at	1e-05	-1		1639201_at	0	-1		1631520_at	5e-05	-1		1631001_s_at	0.00014	-1
1632207_a_at	1e-05	1		1639251_at	0	-1		1631911_at	5e-05	-1		1632912_s_at	0.00014	-1
1632221_at	1e-05	-1		1640026_at	0	-1		1634114_at	5e-05	-1		1630109_at	0.00014	1
1632247_at	1e-05	-1		1640040_at	0	-1		1634196_at	5e-05	-1		1630298_at	0.00014	-1
1632325_at	1e-05	-1		1640257_at	0	1		1635252_a_at	5e-05	-1		1626687_at	0.00014	-1
1632358_at	1e-05	-1		1640427_at	0	-1		1637380_s_at	5e-05	1		1631801_at	0.00014	1
1632386_at	1e-05	1		1640870_s_at	0	1		1638468_at	5e-05	-1		1626653_a_at	0.00014	1
1632390_at	1e-05	1		1640964_at	0	-1		1639303_at	5e-05	-1		1623910_at	0.00014	-1
1632430_at	1e-05	1		1641104_s_at	0	1		1639478_at	5e-05	1		1630652_at	0.00014	-1
1632455_at	1e-05	-1		1641222_at	0	-1		1639962_a_at	5e-05	-1		1624945_a_at	0.00015	1
1632457_s_at	1e-05	1		1641289_at	0	1		1640404_at	5e-05	-1		1631266_a_at	0.00015	1
1632478_a_at	1e-05	1		1641313_at	0	-1		1640642_at	5e-05	1		1632710_s_at	0.00015	1
1632611_at	1e-05	-1		1641722_at	0	1		1641309_s_at	5e-05	-1		1639481_at	0.00015	-1
1632612_s_at	1e-05	-1		1622892_s_at	0	-1		1623558_at	5e-05	-1		1629095_a_at	0.00015	1
1632623_at	1e-05	1		1623128_at	0	-1		1624159_at	5e-05	1		1627371_at	0.00015	-1
1632627_at	1e-05	-1		1623650_a_at	0	1		1626291_at	5e-05	-1		1632102_a_at	0.00015	-1
1632708_at	1e-05	-1		1623992_at	0	-1		1628268_at	5e-05	1		1634530_at	0.00015	-1
1632712_s_at	1e-05	1		1624347_s_at	0	-1		1632627_at	5e-05	-1		1636910_at	0.00015	1
1632752_at	1e-05	1		1624630_at	0	-1		1638278_s_at	5e-05	1		1629745_at	0.00015	-1
1632835_at	1e-05	-1		1624680_a_at	0	-1		1639943_at	5e-05	1		1633599_a_at	0.00015	1
1632865_s_at	1e-05	1		1624692_at	0	1		1628574_at	5e-05	-1		1626308_s_at	0.00015	1
1632875_at	1e-05	-1		1624697_at	0	-1		1638793_at	5e-05	-1		1626580_at	0.00015	-1
1632911_at	1e-05	1		1625170_at	0	-1		1639175_s_at	5e-05	-1		1631537_at	0.00015	1
1632917_at	1e-05	-1		1626155_at	0	-1		1640754_at	5e-05	1		1629789_at	0.00015	1
1633004_at	1e-05	-1		1626328_at	0	-1		1626033_at	5e-05	1		1639093_s_at	0.00015	-1
1633131_s_at	1e-05	-1		1626720_at	0	-1		1630776_at	5e-05	-1		1632139_at	0.00015	-1
1633194_at	1e-05	-1		1627015_at	0	1		1640489_at	5e-05	1		1637172_at	0.00015	-1
1633196_at	1e-05	1		1627275_at	0	-1		1632114_at	5e-05	1		1624537_s_at	0.00015	-1
1633259_a_at	1e-05	-1		1627323_at	0	-1		1640244_at	5e-05	1		1639320_a_at	0.00015	-1
1633446_s_at	1e-05	1		1627437_at	0	-1		1635125_a_at	5e-05	1		1627860_at	0.00015	-1
1633582_at	1e-05	1		1627891_at	0	-1		1641428_at	5e-05	1		1624381_at	0.00016	-1
1633592_a_at	1e-05	1		1628021_at	0	-1		1640657_at	5e-05	-1		1626251_at	0.00016	1
1633626_at	1e-05	-1		1628186_at	0	-1		1627733_at	5e-05	-1		1639983_at	0.00016	1
1633646_at	1e-05	1		1628277_at	0	-1		1625826_at	5e-05	-1		1640549_at	0.00016	1
1633673_a_at	1e-05	-1		1628416_s_at	0	1		1628028_s_at	5e-05	1		1640683_at	0.00016	1
1633713_at	1e-05	-1		1628922_s_at	0	-1		1627464_at	5e-05	1		1625374_at	0.00016	1
1633727_s_at	1e-05	1		1629113_a_at	0	-1		1635784_a_at	5e-05	-1		1630323_at	0.00016	-1
1633748_at	1e-05	-1		1630700_at	0	1		1623291_at	5e-05	1		1630977_at	0.00016	1
1633770_at	1e-05	1		1630746_at	0	-1		1636351_at	5e-05	1		1626093_at	0.00016	1
1633772_at	1e-05	1		1631069_a_at	0	-1		1640126_at	5e-05	1		1636379_a_at	0.00016	-1
1633773_s_at	1e-05	1		1631555_at	0	-1		1623484_at	5e-05	-1		1638411_at	0.00016	-1
1633793_at	1e-05	1		1631873_at	0	1		1634276_a_at	5e-05	-1		1632247_at	0.00016	-1
1633797_at	1e-05	1		1632262_at	0	-1		1635769_at	5e-05	1		1624966_at	0.00016	-1
1633904_at	1e-05	1		1632548_a_at	0	1		1638373_at	5e-05	-1		1637775_at	0.00016	-1
1633965_at	1e-05	-1		1632655_at	0	-1		1640507_s_at	5e-05	-1		1638996_at	0.00016	-1
1634016_at	1e-05	1		1632870_at	0	-1		1628440_at	5e-05	-1		1636591_at	0.00016	-1
1634045_at	1e-05	-1		1632912_s_at	0	-1		1637649_at	5e-05	1		1633092_at	0.00016	-1
1634054_at	1e-05	1		1632920_at	0	-1		1633308_at	5e-05	1		1638788_at	0.00016	-1
1634142_at	1e-05	1		1633070_at	0	-1		1630031_at	5e-05	1		1628814_s_at	0.00016	1
1634158_at	1e-05	1		1633392_at	0	-1		1626931_a_at	5e-05	1		1638816_at	0.00016	1
1634173_at	1e-05	-1		1633578_a_at	0	-1		1626886_at	5e-05	1		1637871_at	0.00016	-1
1634214_a_at	1e-05	-1		1633860_at	0	-1		1626430_at	5e-05	-1		1636572_at	0.00016	-1
1634276_a_at	1e-05	-1		1634127_a_at	0	-1		1626473_a_at	5e-05	1		1623345_at	0.00016	1
1634296_s_at	1e-05	1		1634371_at	0	-1		1625480_at	5e-05	1		1637606_at	0.00016	1
1634388_at	1e-05	1		1635363_a_at	0	-1		1623045_at	5e-05	1		1633383_at	0.00017	1
1634409_at	1e-05	-1		1635572_at	0	-1		1629597_a_at	5e-05	-1		1640974_a_at	0.00017	1
1634529_at	1e-05	1		1635793_at	0	-1		1632808_at	5e-05	1		1631697_at	0.00017	1
1634690_at	1e-05	-1		1636053_s_at	0	-1		1626209_a_at	5e-05	1		1641357_at	0.00017	1
1634695_at	1e-05	-1		1636192_at	0	-1		1630845_at	5e-05	1		1623510_at	0.00017	1
1634752_a_at	1e-05	-1		1636227_at	0	-1		1629886_s_at	5e-05	1		1628320_at	0.00017	1
1634761_at	1e-05	-1		1636255_s_at	0	1		1622921_at	5e-05	-1		1638883_at	0.00017	1
1634786_at	1e-05	1		1636280_s_at	0	-1		1628257_s_at	5e-05	1		1635590_a_at	0.00017	-1
1634855_s_at	1e-05	1		1636980_s_at	0	-1		1626377_at	5e-05	1		1629637_at	0.00017	1
1634922_s_at	1e-05	1		1637517_s_at	0	-1		1638174_at	5e-05	1		1635340_at	0.00017	1
1634924_at	1e-05	1		1638164_at	0	1		1636507_at	5e-05	1		1630575_at	0.00017	1
1634981_at	1e-05	-1		1638788_at	0	-1		1623853_at	5e-05	1		1625892_a_at	0.00017	-1
1634994_a_at	1e-05	-1		1638828_a_at	0	-1		1627448_at	5e-05	1		1633836_a_at	0.00017	1
1635013_s_at	1e-05	-1		1639011_a_at	0	-1		1635383_at	5e-05	1		1630436_at	0.00017	-1
1635016_at	1e-05	-1		1639063_at	0	-1		1638875_at	5e-05	1		1638033_at	0.00017	1
1635155_a_at	1e-05	-1		1639272_at	0	1		1624660_at	5e-05	-1		1637960_at	0.00017	-1
1635270_at	1e-05	1		1639823_at	0	-1		1635492_at	5e-05	-1		1624134_a_at	0.00017	-1
1635286_at	1e-05	-1		1639874_at	0	-1		1628408_at	5e-05	-1		1628485_at	0.00017	-1
1635293_s_at	1e-05	-1		1640111_s_at	0	-1		1624644_a_at	6e-05	-1		1640687_at	0.00017	-1
1635383_at	1e-05	1		1640249_at	0	1		1629637_at	6e-05	1		1634253_at	0.00017	1
1635390_s_at	1e-05	1		1640512_at	0	-1		1632387_at	6e-05	-1		1625626_at	0.00017	-1
1635430_a_at	1e-05	-1		1640618_at	0	-1		1632458_at	6e-05	-1		1633263_at	0.00017	-1
1635442_a_at	1e-05	1		1640754_at	0	1		1635285_at	6e-05	-1		1633523_at	0.00017	1
1635518_at	1e-05	1		1640792_at	0	-1		1635336_at	6e-05	1		1623216_s_at	0.00017	1
1635601_at	1e-05	1		1640966_at	0	-1		1635340_at	6e-05	1		1639645_at	0.00017	-1
1635745_a_at	1e-05	1		1641197_at	0	-1		1636341_at	6e-05	-1		1626968_at	0.00017	1
1635812_at	1e-05	1		1622962_a_at	0	1		1639494_at	6e-05	-1		1636757_at	0.00017	-1
1635830_at	1e-05	-1		1623013_s_at	0	1		1624244_at	6e-05	1		1623068_at	0.00017	1
1635893_at	1e-05	1		1623518_s_at	0	1		1626168_at	6e-05	-1		1636240_at	0.00017	1
1636005_at	1e-05	1		1623925_at	0	-1		1633713_at	6e-05	-1		1631688_at	0.00017	1
1636029_s_at	1e-05	-1		1624015_at	0	-1		1630778_at	6e-05	1		1633391_at	0.00018	1
1636039_at	1e-05	-1		1624172_at	0	1		1634596_at	6e-05	-1		1626747_at	0.00018	-1
1636052_at	1e-05	-1		1624694_at	0	-1		1636546_s_at	6e-05	1		1630071_at	0.00018	-1
1636189_at	1e-05	-1		1624756_at	0	1		1629195_at	6e-05	1		1624584_at	0.00018	-1
1636248_at	1e-05	1		1625212_at	0	1		1639481_at	6e-05	-1		1629869_s_at	0.00018	1
1636302_s_at	1e-05	1		1625214_at	0	-1		1634158_at	6e-05	1		1629332_at	0.00018	-1
1636356_at	1e-05	-1		1625352_s_at	0	1		1641693_s_at	6e-05	1		1632870_at	0.00018	-1
1636382_at	1e-05	1		1625639_at	0	-1		1633503_at	6e-05	1		1631195_at	0.00018	-1
1636403_at	1e-05	-1		1625857_at	0	1		1638664_s_at	6e-05	1		1641471_at	0.00018	-1
1636483_at	1e-05	-1		1626033_at	0	1		1623695_a_at	6e-05	1		1631420_at	0.00018	1
1636502_at	1e-05	-1		1626622_at	0	-1		1622975_at	6e-05	-1		1635494_at	0.00018	1
1636571_at	1e-05	-1		1627166_at	0	-1		1641721_a_at	6e-05	1		1626343_at	0.00018	-1
1636659_at	1e-05	-1		1627469_at	0	-1		1638489_at	6e-05	1		1624263_at	0.00018	-1
1636669_at	1e-05	-1		1627514_at	0	-1		1624342_at	6e-05	1		1626710_at	0.00018	-1
1636698_at	1e-05	-1		1628469_a_at	0	1		1624232_at	6e-05	-1		1640478_at	0.00018	1
1636724_at	1e-05	-1		1628942_at	0	1		1622960_at	6e-05	1		1631172_at	0.00018	-1
1636798_at	1e-05	1		1628979_at	0	-1		1636557_a_at	6e-05	-1		1629905_s_at	0.00018	1
1636809_at	1e-05	-1		1629408_s_at	0	1		1633622_at	6e-05	1		1623517_at	0.00018	-1
1636813_s_at	1e-05	-1		1629518_at	0	1		1634219_a_at	6e-05	1		1628021_at	0.00018	-1
1636910_at	1e-05	1		1629862_at	0	-1		1636257_at	6e-05	1		1625588_s_at	0.00018	1
1636920_s_at	1e-05	1		1630109_at	0	1		1638325_at	6e-05	1		1634742_at	0.00018	1
1636990_at	1e-05	1		1630359_at	0	1		1626727_at	6e-05	1		1628449_at	0.00019	1
1637018_at	1e-05	-1		1630515_s_at	0	1		1629963_at	6e-05	1		1626162_s_at	0.00019	-1
1637248_at	1e-05	-1		1630776_at	0	-1		1630270_s_at	6e-05	1		1640316_at	0.00019	-1
1637255_a_at	1e-05	1		1632740_at	0	-1		1635827_s_at	6e-05	1		1636583_at	0.00019	1
1637264_at	1e-05	-1		1634113_at	0	-1		1635283_at	6e-05	1		1630067_a_at	0.00019	1
1637285_s_at	1e-05	-1		1634446_at	0	-1		AFFX-Dros-eIF-4a_5_at	6e-05	1		1631911_at	0.00019	-1
1637290_at	1e-05	1		1635801_at	0	-1		1629327_at	6e-05	-1		1632458_at	0.00019	-1
1637346_at	1e-05	1		1635862_at	0	1		1638615_s_at	6e-05	1		1624232_at	0.00019	-1
1637357_at	1e-05	1		1636339_at	0	-1		1629222_at	6e-05	1		1641187_at	0.00019	-1
1637359_at	1e-05	1		1636688_at	0	1		1638742_at	6e-05	1		1622940_at	0.00019	-1
1637389_at	1e-05	-1		1636773_a_at	0	-1		1631302_at	6e-05	-1		1632725_at	0.00019	-1
1637475_at	1e-05	-1		1637121_at	0	-1		1630788_at	6e-05	1		1635447_at	0.00019	1
1637510_s_at	1e-05	1		1637901_at	0	-1		1630229_at	6e-05	1		1631619_a_at	0.00019	1
1637522_at	1e-05	-1		1638693_s_at	0	-1		1627512_at	6e-05	1		1631543_at	0.00019	-1
1637542_s_at	1e-05	-1		1639128_at	0	-1		1631158_at	6e-05	-1		1636189_at	0.00019	-1
1637580_at	1e-05	-1		1639415_at	0	1		1640609_at	6e-05	-1		1635917_at	0.00019	1
1637740_at	1e-05	-1		1639424_at	0	1		1639418_at	6e-05	1		1635947_at	0.00019	1
1637771_s_at	1e-05	1		1640477_at	0	-1		1623040_at	7e-05	-1		1623128_at	0.00019	-1
1637775_at	1e-05	-1		1640488_a_at	0	1		1624060_at	7e-05	1		1627147_at	0.00019	-1
1637807_at	1e-05	1		1640513_a_at	0	-1		1626957_at	7e-05	-1		1626313_at	0.00019	1
1637830_s_at	1e-05	1		1640555_at	0	-1		1627354_at	7e-05	1		1629577_at	0.00019	-1
1637972_at	1e-05	-1		1640782_at	0	-1		1629181_at	7e-05	1		1632024_at	0.00019	-1
1638080_at	1e-05	1		1641059_at	0	-1		1631197_at	7e-05	-1		1641027_at	0.00019	-1
1638147_at	1e-05	-1		1641488_at	0	1		1635403_at	7e-05	1		1627855_at	0.00019	-1
1638246_at	1e-05	1		1622909_at	0	1		1641683_at	7e-05	-1		1640509_s_at	0.00019	-1
1638276_at	1e-05	-1		1623646_at	0	-1		1623814_at	7e-05	-1		1636683_at	0.00019	-1
1638278_s_at	1e-05	1		1623866_at	0	1		1632390_at	7e-05	1		1631009_at	0.0002	-1
1638285_a_at	1e-05	1		1624396_at	0	-1		1632708_at	7e-05	-1		1623115_at	0.0002	-1
1638305_at	1e-05	1		1624457_at	0	-1		1640963_at	7e-05	1		1636669_at	0.0002	-1
1638511_at	1e-05	-1		1625020_at	0	-1		1623350_at	7e-05	-1		1635252_a_at	0.0002	-1
1638523_at	1e-05	1		1625082_a_at	0	1		1626139_at	7e-05	-1		1628268_at	0.0002	1
1638539_at	1e-05	-1		1626195_at	0	-1		1628373_at	7e-05	-1		1623695_a_at	0.0002	1
1638738_s_at	1e-05	1		1626313_at	0	1		1634458_at	7e-05	-1		1630261_a_at	0.0002	-1
1638799_at	1e-05	-1		1627172_s_at	0	-1		1636283_at	7e-05	1		1632611_at	0.0002	-1
1638816_at	1e-05	1		1627725_at	0	-1		1630575_at	7e-05	1		1624690_at	0.0002	-1
1638898_at	1e-05	-1		1628657_at	0	1		1640695_at	7e-05	1		1624757_at	0.0002	-1
1638903_at	1e-05	1		1628768_at	0	-1		1625854_at	7e-05	-1		1627099_at	0.0002	-1
1638964_at	1e-05	1		1628818_at	0	1		1624966_at	7e-05	-1		1633830_at	0.0002	1
1638974_at	1e-05	1		1628907_at	0	1		1627208_at	7e-05	-1		1641143_s_at	0.0002	1
1638980_at	1e-05	-1		1629885_at	0	-1		1641659_s_at	7e-05	1		1630537_a_at	0.0002	-1
1639048_a_at	1e-05	1		1629904_at	0	-1		1630754_at	7e-05	1		1630300_at	0.0002	-1
1639073_at	1e-05	-1		1629947_at	0	-1		1629391_at	7e-05	1		1637521_at	0.0002	-1
1639079_at	1e-05	1		1630071_at	0	-1		1638973_s_at	7e-05	1		1636664_at	0.0002	-1
1639102_at	1e-05	-1		1630834_at	0	-1		1627055_at	7e-05	-1		1635874_at	0.0002	-1
1639109_a_at	1e-05	1		1631654_at	0	-1		1626906_at	7e-05	-1		1640356_a_at	0.0002	1
1639116_at	1e-05	1		1632688_s_at	0	1		1632761_at	7e-05	-1		1629541_at	0.0002	-1
1639118_a_at	1e-05	1		1633057_at	0	-1		1639893_s_at	7e-05	1		1636730_at	0.0002	-1
1639178_s_at	1e-05	-1		1633686_at	0	-1		1628603_at	7e-05	1		1639440_at	0.0002	1
1639195_a_at	1e-05	-1		1633912_at	0	-1		1640372_at	7e-05	1		1636915_at	0.0002	-1
1639246_at	1e-05	-1		1634624_at	0	-1		1638890_at	7e-05	1		1624717_s_at	0.00021	1
1639252_s_at	1e-05	-1		1635487_at	0	1		1633545_at	7e-05	1		1635470_at	0.00021	1
1639262_at	1e-05	1		1635621_at	0	-1		1635355_a_at	7e-05	1		1636659_at	0.00021	-1
1639322_at	1e-05	1		1636334_at	0	-1		1634844_at	7e-05	1		1628574_at	0.00021	-1
1639401_at	1e-05	1		1636740_at	0	1		1641129_at	7e-05	1		1628408_at	0.00021	-1
1639477_s_at	1e-05	-1		1637521_at	0	-1		1637125_at	7e-05	1		1633503_at	0.00021	1
1639513_at	1e-05	-1		1637942_at	0	-1		1636474_at	7e-05	1		1629327_at	0.00021	-1
1639524_at	1e-05	1		1638140_at	0	-1		1634672_at	7e-05	1		1630368_at	0.00021	-1
1639555_at	1e-05	1		1639190_at	0	-1		1639980_s_at	7e-05	-1		1639073_at	0.00021	-1
1639662_at	1e-05	-1		1639369_at	0	-1		1637754_at	7e-05	1		1623796_at	0.00021	-1
1639703_s_at	1e-05	-1		1639612_s_at	0	-1		1636121_at	7e-05	1		1630629_at	0.00021	-1
1639744_at	1e-05	1		1639894_at	0	-1		1624191_at	8e-05	-1		1628416_s_at	0.00021	1
1639762_at	1e-05	1		1640489_at	0	1		1627831_at	8e-05	-1		1635393_s_at	0.00021	1
1639766_at	1e-05	-1		1640661_at	0	-1		1630261_a_at	8e-05	-1		1629047_at	0.00021	-1
1639853_at	1e-05	-1		1640703_at	0	-1		1637424_at	8e-05	-1		1628284_at	0.00021	1
1639898_at	1e-05	-1		1640776_at	0	-1		1638208_at	8e-05	1		1639534_at	0.00021	1
1639918_at	1e-05	-1		1640789_a_at	0	-1		1638991_at	8e-05	1		1640025_at	0.00021	-1
1639931_at	1e-05	-1		1641426_at	0	-1		1639556_at	8e-05	-1		1631876_at	0.00021	-1
1639934_at	1e-05	1		1641664_at	0	1		1640450_at	8e-05	-1		1626696_at	0.00021	-1
1639943_at	1e-05	1		1623456_at	0	-1		1640830_at	8e-05	-1		1629515_at	0.00022	1
1639995_a_at	1e-05	-1		1623542_at	0	-1		1630680_at	8e-05	-1		1639079_at	0.00022	1
1640032_a_at	1e-05	1		1623689_a_at	0	-1		1633194_at	8e-05	-1		1627910_s_at	0.00022	1
1640084_a_at	1e-05	-1		1623963_at	0	1		1635155_a_at	8e-05	-1		1635522_a_at	0.00022	1
1640197_at	1e-05	-1		1626528_at	0	-1		1639995_a_at	8e-05	-1		1626886_at	0.00022	1
1640316_at	1e-05	-1		1626858_a_at	0	-1		1640698_at	8e-05	1		1631302_at	0.00022	-1
1640344_at	1e-05	1		1627133_at	0	-1		1623028_at	8e-05	1		1635551_at	0.00022	1
1640365_s_at	1e-05	1		1627180_at	0	1		1624338_at	8e-05	-1		1625910_at	0.00022	1
1640440_at	1e-05	1		1628238_at	0	-1		1632342_a_at	8e-05	1		1624703_at	0.00022	-1
1640505_at	1e-05	1		1628547_at	0	1		1634373_a_at	8e-05	1		1628458_at	0.00022	1
1640525_a_at	1e-05	-1		1628984_s_at	0	1		1638481_at	8e-05	1		1637399_at	0.00022	-1
1640560_at	1e-05	-1		1629467_at	0	1		1638696_a_at	8e-05	-1		1626441_at	0.00022	-1
1640577_a_at	1e-05	1		1630264_at	0	-1		1624457_at	8e-05	-1		1628348_at	0.00022	-1
1640653_at	1e-05	1		1630293_at	0	-1		1633912_at	8e-05	-1		1638774_at	0.00022	1
1640698_at	1e-05	1		1632087_at	0	1		1639190_at	8e-05	-1		1640344_at	0.00022	1
1640720_a_at	1e-05	1		1632317_at	0	1		1623542_at	8e-05	-1		1634694_at	0.00022	-1
1640750_at	1e-05	1		1632615_at	0	-1		1635811_at	8e-05	-1		1632446_at	0.00022	-1
1640755_at	1e-05	1		1634595_at	0	-1		1623979_at	8e-05	-1		1630025_at	0.00022	-1
1640963_at	1e-05	1		1634717_at	0	-1		1629661_at	8e-05	-1		1629026_at	0.00023	1
1641004_a_at	1e-05	1		1634801_at	0	-1		1633050_at	8e-05	1		1639507_at	0.00023	-1
1641027_at	1e-05	-1		1636055_at	0	-1		1629095_a_at	8e-05	1		1640883_a_at	0.00023	-1
1641038_at	1e-05	1		1636251_at	0	-1		1630203_at	8e-05	1		1635285_at	0.00023	-1
1641105_at	1e-05	-1		1636652_a_at	0	-1		1623238_at	8e-05	1		1634045_at	0.00023	-1
1641160_s_at	1e-05	-1		1637016_at	0	-1		1635616_a_at	8e-05	-1		1633447_at	0.00023	1
1641171_at	1e-05	-1		1637027_s_at	0	1		1636515_at	8e-05	-1		1640281_s_at	0.00023	-1
1641177_at	1e-05	-1		1638618_a_at	0	-1		1624939_at	8e-05	1		1627074_at	0.00023	-1
1641372_at	1e-05	1		1639434_at	0	-1		1628868_at	8e-05	-1		1641197_at	0.00023	-1
1641373_at	1e-05	-1		1640635_a_at	0	1		1639346_at	8e-05	1		1629698_at	0.00023	-1
1641386_at	1e-05	-1		1641647_at	0	1		1629750_at	8e-05	-1		1636647_s_at	0.00023	1
1641424_at	1e-05	-1		1623591_a_at	0	1		1623237_at	8e-05	-1		1638511_at	0.00023	-1
1641471_at	1e-05	-1		1624137_at	0	1		1622952_at	8e-05	-1		1637602_at	0.00023	1
1641520_at	1e-05	1		1624736_a_at	0	1		1629180_at	8e-05	1		1624353_at	0.00023	1
1641627_at	1e-05	1		1624860_at	0	-1		1625835_at	8e-05	1		1633522_at	0.00023	-1
1641632_at	1e-05	-1		1625284_at	0	-1		1641365_s_at	8e-05	-1		1626540_at	0.00023	-1
1641650_at	1e-05	1		1625388_at	0	1		1631533_at	8e-05	1		1627462_a_at	0.00023	-1
1641693_s_at	1e-05	1		1626106_a_at	0	1		1633160_a_at	8e-05	-1		1627034_a_at	0.00023	-1
AFFX-Dros-ACTIN_3_at	1e-05	-1		1626943_at	0	-1		1630094_at	8e-05	1		1629275_at	0.00023	-1
1622940_at	2e-05	-1		1628638_at	0	-1		1634762_a_at	8e-05	1		1636266_at	0.00024	1
1622956_at	2e-05	-1		1629026_at	0	1		1632452_at	8e-05	1		1636078_at	0.00024	1
1623018_at	2e-05	1		1630684_at	0	-1		1626298_at	8e-05	-1		1641386_at	0.00024	-1
1623028_at	2e-05	1		1631756_at	0	-1		1640532_at	8e-05	-1		1639612_s_at	0.00024	-1
1623041_at	2e-05	-1		1631812_at	0	-1		1631834_at	8e-05	1		1634898_a_at	0.00024	-1
1623115_at	2e-05	-1		1632139_at	0	-1		1641355_a_at	8e-05	1		1631469_at	0.00024	-1
1623252_a_at	2e-05	-1		1632910_at	0	-1		1631523_at	8e-05	1		1630689_at	0.00024	-1
1623284_at	2e-05	-1		1633761_at	0	-1		1631984_at	8e-05	1		1641382_at	0.00024	-1
1623340_at	2e-05	-1		1633835_s_at	0	-1		1624559_a_at	8e-05	-1		1632313_at	0.00024	1
1623350_at	2e-05	-1		1633947_at	0	1		1625085_at	8e-05	-1		1638157_at	0.00024	1
1623573_s_at	2e-05	1		1634739_a_at	0	-1		1634072_s_at	8e-05	1		1633516_at	0.00024	-1
1623717_at	2e-05	-1		1634972_at	0	1		1627613_at	8e-05	1		1638903_at	0.00024	1
1623787_at	2e-05	1		1635470_at	0	1		1630761_at	8e-05	1		1626454_at	0.00024	-1
1623839_at	2e-05	1		1636098_at	0	-1		1635910_at	8e-05	1		1625992_s_at	0.00024	1
1623858_at	2e-05	-1		1638739_at	0	1		1632200_s_at	8e-05	1		1636334_at	0.00024	-1
1623874_at	2e-05	-1		1639017_at	0	-1		1626442_at	8e-05	1		1628638_at	0.00024	-1
1623933_at	2e-05	1		1640212_at	0	-1		1625489_at	9e-05	-1		1634064_at	0.00024	1
1623960_s_at	2e-05	1		1640766_at	0	-1		1625751_at	9e-05	-1		1632699_s_at	0.00024	1
1623993_at	2e-05	-1		1641204_at	0	-1		1626764_at	9e-05	1		1638618_a_at	0.00024	-1
1624037_s_at	2e-05	1		1641747_s_at	0	1		1627371_at	9e-05	-1		1636853_at	0.00024	-1
1624076_at	2e-05	1		1625465_a_at	0	1		1634030_at	9e-05	-1		1641337_at	0.00025	-1
1624128_at	2e-05	1		1625728_at	0	1		1625248_at	9e-05	-1		1628229_at	0.00025	1
1624134_a_at	2e-05	-1		1626732_at	0	-1		1631798_s_at	9e-05	-1		1637255_a_at	0.00025	1
1624201_at	2e-05	-1		1626846_s_at	0	1		1631815_at	9e-05	-1		1624454_at	0.00025	1
1624296_at	2e-05	-1		1628030_at	0	-1		1632102_a_at	9e-05	-1		1637546_at	0.00025	1
1624299_at	2e-05	-1		1628256_at	0	-1		1632611_at	9e-05	-1		1636923_a_at	0.00025	1
1624310_s_at	2e-05	1		1629285_at	0	1		1634045_at	9e-05	-1		1634869_at	0.00025	1
1624329_at	2e-05	-1		1631127_at	0	1		1641386_at	9e-05	-1		1637380_s_at	0.00025	1
1624338_at	2e-05	-1		1631225_at	0	1		1625608_at	9e-05	-1		1641309_s_at	0.00025	-1
1624420_at	2e-05	-1		1631319_at	0	-1		1629695_at	9e-05	-1		1628257_s_at	0.00025	1
1624555_at	2e-05	-1		1633100_a_at	0	1		1633398_at	9e-05	-1		1630754_at	0.00025	1
1624620_at	2e-05	-1		1633819_at	0	-1		1624347_s_at	9e-05	-1		1635155_a_at	0.00025	-1
1624703_at	2e-05	-1		1634898_a_at	0	-1		1633860_at	9e-05	-1		1625248_at	0.00025	-1
1624957_a_at	2e-05	1		1635596_at	0	-1		1635793_at	9e-05	-1		1634505_at	0.00025	-1
1624981_a_at	2e-05	-1		1636269_at	0	-1		1624736_a_at	9e-05	1		1623745_at	0.00025	-1
1625042_at	2e-05	1		1636647_s_at	0	1		1631319_at	9e-05	-1		1623717_at	0.00025	-1
1625219_at	2e-05	1		1637834_at	0	1		1630811_at	9e-05	-1		1627301_s_at	0.00025	-1
1625299_at	2e-05	-1		1638884_at	0	1		1634976_at	9e-05	-1		1638094_at	0.00025	-1
1625469_at	2e-05	-1		1638995_at	0	-1		1630368_at	9e-05	-1		1625863_at	0.00025	-1
1625564_at	2e-05	-1		1639112_s_at	0	-1		1627014_a_at	9e-05	1		1639328_at	0.00025	1
1625608_at	2e-05	-1		1623173_at	0	-1		1632077_at	9e-05	-1		1627246_at	0.00025	1
1626068_at	2e-05	1		1624685_at	0	1		1633009_a_at	9e-05	1		1627402_a_at	0.00025	-1
1626074_at	2e-05	1		1625457_at	0	1		1626068_at	9e-05	1		1624502_a_at	0.00025	-1
1626088_at	2e-05	1		1626167_at	0	-1		1626965_at	9e-05	1		1635547_a_at	0.00025	-1
1626139_at	2e-05	-1		1626559_s_at	0	-1		1624949_at	9e-05	-1		1630677_at	0.00025	-1
1626216_at	2e-05	-1		1630811_at	0	-1		1638403_at	9e-05	-1		1629666_at	0.00025	-1
1626248_at	2e-05	1		1631081_a_at	0	-1		1637881_at	9e-05	1		1624296_at	0.00025	-1
1626387_s_at	2e-05	-1		1631602_at	0	-1		1626808_s_at	9e-05	1		1623027_s_at	0.00025	1
1626511_at	2e-05	-1		1633960_at	0	-1		1639982_at	9e-05	1		1631118_s_at	0.00025	1
1626867_at	2e-05	-1		1634298_at	0	1		1640303_a_at	9e-05	1		1629961_s_at	0.00025	1
1626875_at	2e-05	1		1636996_at	0	-1		1636632_at	9e-05	1		1631782_at	0.00025	-1
1626986_at	2e-05	-1		1637899_at	0	-1		1625394_at	9e-05	-1		1625624_at	0.00025	-1
1626988_at	2e-05	1		1639095_at	0	-1		1624518_at	9e-05	1		1637074_at	0.00026	-1
1627009_at	2e-05	-1		1624366_at	0	-1		1634505_at	9e-05	-1		1638988_at	0.00026	-1
1627056_a_at	2e-05	-1		1624985_at	0	-1		1631486_at	9e-05	1		1641059_at	0.00026	-1
1627101_at	2e-05	1		1625365_at	0	-1		1639442_a_at	9e-05	1		1640492_at	0.00026	1
1627119_at	2e-05	1		1627313_at	0	-1		1637195_at	9e-05	-1		1634114_at	0.00026	-1
1627219_at	2e-05	1		1629066_at	0	1		1623900_a_at	9e-05	1		1633545_at	0.00026	1
1627267_at	2e-05	1		1629911_at	0	-1		1626766_s_at	9e-05	1		1639556_at	0.00026	-1
1627273_at	2e-05	-1		1630147_at	0	1		1624508_at	9e-05	-1		1633194_at	0.00026	-1
1627376_at	2e-05	1		1631731_at	0	-1		1631783_at	9e-05	1		1623542_at	0.00026	-1
1627489_a_at	2e-05	1		1632090_at	0	-1		1625991_s_at	9e-05	1		1623979_at	0.00026	-1
1627493_at	2e-05	1		1633687_at	0	-1		1628539_at	9e-05	-1		1634976_at	0.00026	-1
1627674_at	2e-05	1		1634496_at	0	-1		1634439_at	9e-05	-1		1624846_at	0.00026	-1
1627699_at	2e-05	-1		1635330_at	0	1		1637650_at	9e-05	1		1640964_at	0.00026	-1
1627731_at	2e-05	-1		1635418_at	0	-1		1639394_at	9e-05	1		1632783_a_at	0.00026	-1
1628040_at	2e-05	-1		1640168_at	0	-1		1641660_at	9e-05	1		1637164_at	0.00026	1
1628103_at	2e-05	1		1640358_at	0	-1		1623242_at	9e-05	-1		1628020_at	0.00026	1
1628208_at	2e-05	-1		1640640_at	0	1		1623377_at	0.0001	-1		1641004_a_at	0.00026	1
1628258_at	2e-05	1		1640699_at	0	-1		1627828_s_at	0.0001	-1		1625392_at	0.00026	-1
1628275_at	2e-05	1		1623737_a_at	0	-1		1628421_at	0.0001	1		1641103_at	0.00026	-1
1628373_at	2e-05	-1		1625947_at	0	1		1637387_s_at	0.0001	-1		1623146_at	0.00026	-1
1628446_at	2e-05	1		1625948_at	0	1		1641187_at	0.0001	-1		1632876_a_at	0.00026	-1
1628463_at	2e-05	-1		1628019_a_at	0	-1		1636403_at	0.0001	-1		1623007_a_at	0.00026	-1
1628574_at	2e-05	-1		1628079_at	0	-1		1636698_at	0.0001	-1		1635815_at	0.00026	1
1628623_at	2e-05	1		1630124_at	0	-1		1637522_at	0.0001	-1		1640608_at	0.00027	1
1628668_at	2e-05	-1		1631088_at	0	-1		1638898_at	0.0001	-1		1628717_a_at	0.00027	-1
1628777_at	2e-05	1		1631192_at	0	-1		1622940_at	0.0001	-1		1629960_s_at	0.00027	-1
1628822_at	2e-05	-1		1633691_at	0	-1		1641204_at	0.0001	-1		1629784_a_at	0.00027	1
1629431_at	2e-05	1		1635752_at	0	-1		1630808_at	0.0001	1		1640963_at	0.00027	1
1629469_s_at	2e-05	1		1635757_at	0	1		1623779_at	0.0001	-1		1632761_at	0.00027	-1
1629685_at	2e-05	1		1636673_s_at	0	1		1632146_a_at	0.0001	1		1638786_at	0.00027	1
1629695_at	2e-05	-1		1636771_at	0	1		1626074_at	0.0001	1		1633100_a_at	0.00027	1
1629751_at	2e-05	-1		1637120_at	0	1		1640269_at	0.0001	-1		1640103_s_at	0.00027	1
1629754_s_at	2e-05	-1		1638734_at	0	-1		1625640_a_at	0.0001	1		1640672_at	0.00027	-1
1629787_at	2e-05	-1		1639775_at	0	-1		1637250_at	0.0001	-1		1635518_at	0.00027	1
1629788_at	2e-05	-1		1640751_at	0	-1		1629614_at	0.0001	1		1635313_at	0.00027	1
1629848_s_at	2e-05	-1		1624337_at	0	1		1634614_at	0.0001	1		1628885_at	0.00027	1
1629870_at	2e-05	-1		1625626_at	0	-1		1630375_at	0.0001	1		1635358_at	0.00027	1
1629902_at	2e-05	-1		1625652_s_at	0	1		1627376_at	0.0001	1		1625434_at	0.00027	1
1629960_s_at	2e-05	-1		1627240_at	0	-1		1627926_at	0.0001	1		1630072_a_at	0.00027	1
1629973_at	2e-05	1		1628746_at	0	-1		1627982_at	0.0001	1		1638612_at	0.00027	1
1630087_at	2e-05	-1		1628829_at	0	-1		1635894_at	0.0001	1		1634437_at	0.00027	1
1630343_at	2e-05	-1		1628838_at	0	-1		1633277_at	0.0001	1		1627270_at	0.00027	1
1630645_at	2e-05	-1		1630314_at	0	-1		1635813_at	0.0001	1		1629433_at	0.00028	1
1630677_at	2e-05	-1		1631266_a_at	0	1		1633400_at	0.0001	1		1640635_a_at	0.00028	1
1630695_at	2e-05	-1		1632019_s_at	0	1		1639441_at	0.0001	1		1624347_s_at	0.00028	-1
1630729_at	2e-05	1		1633275_at	0	1		1628169_at	0.0001	1		1636403_at	0.00028	-1
1630749_at	2e-05	-1		1634976_at	0	-1		1625892_a_at	0.0001	-1		1622892_s_at	0.00028	-1
1630765_at	2e-05	-1		1635522_a_at	0	1		1632517_at	0.0001	1		1628507_at	0.00028	-1
1630860_at	2e-05	1		1635765_at	0	-1		1634185_at	0.0001	-1		1640907_at	0.00028	-1
1631001_s_at	2e-05	-1		1635811_at	0	-1		1623745_at	0.00011	-1		1623989_at	0.00028	1
1631223_at	2e-05	-1		1626126_at	0	-1		1625409_at	0.00011	-1		1633532_at	0.00028	1
1631300_at	2e-05	1		1627217_at	0	-1		1631467_at	0.00011	-1		1638354_at	0.00028	1
1631308_at	2e-05	1		1629726_at	0	1		1632725_at	0.00011	-1		1625560_at	0.00028	-1
1631318_at	2e-05	-1		1630640_at	0	1		1622892_s_at	0.00011	-1		1628351_at	0.00028	1
1631347_at	2e-05	-1		1631869_at	0	-1		1633947_at	0.00011	1		1630515_s_at	0.00029	1
1631367_at	2e-05	-1		1632138_at	0	-1		1637899_at	0.00011	-1		1641259_at	0.00029	1
1631417_s_at	2e-05	1		1636283_at	0	1		1634591_at	0.00011	1		1629007_at	0.00029	1
1631467_at	2e-05	-1		1636923_a_at	0	1		1630701_at	0.00011	1		1640720_a_at	0.00029	1
1631627_at	2e-05	1		1641049_at	0	-1		1623884_at	0.00011	1		1634600_at	0.00029	-1
1631699_at	2e-05	-1		1641685_at	0	1		1630802_at	0.00011	1		1634458_at	0.00029	-1
1631969_at	2e-05	1		1623439_at	0	-1		1628925_at	0.00011	-1		1624939_at	0.00029	1
1632202_at	2e-05	-1		1623788_at	0	1		1640240_s_at	0.00011	1		1623884_at	0.00029	1
1632342_a_at	2e-05	1		1625874_at	0	-1		1639722_s_at	0.00011	-1		1635609_at	0.00029	1
1632466_at	2e-05	-1		1626308_s_at	0	1		1632152_at	0.00011	1		1629434_at	0.00029	1
1632651_s_at	2e-05	-1		1627798_at	0	-1		1640446_s_at	0.00011	1		1635830_at	0.00029	-1
1632725_at	2e-05	-1		1629852_at	0	-1		1623363_at	0.00011	1		1624908_at	0.00029	-1
1632727_at	2e-05	-1		1630368_at	0	-1		1630421_at	0.00011	-1		1623034_at	0.00029	-1
1633092_at	2e-05	-1		1634958_at	0	-1		1634433_at	0.00011	1		1640068_at	0.00029	1
1633263_at	2e-05	-1		1636533_at	0	-1		1632636_at	0.00011	1		1629904_at	0.00029	-1
1633398_at	2e-05	-1		1636730_at	0	-1		1631925_at	0.00011	-1		1631714_a_at	0.00029	-1
1633439_at	2e-05	1		1641477_at	0	1		1624587_at	0.00011	1		1622909_at	0.00029	1
1633447_at	2e-05	1		1623799_a_at	0	-1		1629857_at	0.00011	-1		1627409_at	0.00029	-1
1633513_a_at	2e-05	-1		1626462_at	0	-1		1634237_at	0.00011	1		1631399_a_at	0.00029	1
1633645_at	2e-05	-1		1627014_a_at	0	1		1635130_a_at	0.00011	1		1626452_at	0.00029	-1
1633844_at	2e-05	1		1627034_a_at	0	-1		1637479_at	0.00011	1		1624481_a_at	0.00029	1
1633851_at	2e-05	-1		1627423_at	0	1		1628389_at	0.00011	1		1632601_at	0.00029	-1
1633941_a_at	2e-05	-1		1628848_at	0	-1		1638466_a_at	0.00011	1		1631640_a_at	0.00029	-1
1634097_s_at	2e-05	1		1628957_at	0	-1		1628531_at	0.00011	1		1624348_a_at	0.00029	-1
1634159_s_at	2e-05	-1		1628991_at	0	1		1633256_at	0.00011	-1		1623243_at	0.00029	-1
1634239_at	2e-05	1		1629119_at	0	-1		1635989_at	0.00012	1		1625985_at	0.00029	1
1634240_at	2e-05	1		1630629_at	0	-1		1630315_at	0.00012	-1		1634076_at	0.0003	1
1634293_at	2e-05	1		1630986_s_at	0	-1		1634214_a_at	0.00012	-1		1636829_at	0.0003	-1
1634373_a_at	2e-05	1		1631451_at	0	-1		AFFX-Dros-ACTIN_3_at	0.00012	-1		1627901_a_at	0.0003	-1
1634385_at	2e-05	-1		1631786_at	0	-1		1641313_at	0.00012	-1		1630776_at	0.0003	-1
1634458_at	2e-05	-1		1632035_at	0	-1		1623013_s_at	0.00012	1		1638373_at	0.0003	-1
1634492_s_at	2e-05	1		1632114_at	0	1		1632740_at	0.00012	-1		1626473_a_at	0.0003	1
1634596_at	2e-05	-1		1634434_at	0	-1		1625082_a_at	0.00012	1		1633713_at	0.0003	-1
1634615_at	2e-05	-1		1640920_at	0	-1		1630071_at	0.00012	-1		1640450_at	0.0003	-1
1634694_at	2e-05	-1		1627189_a_at	0	-1		1639612_s_at	0.00012	-1		1638109_s_at	0.0003	-1
1634697_at	2e-05	1		1630792_at	0	-1		1624860_at	0.00012	-1		1640699_at	0.0003	-1
1634740_at	2e-05	1		1640649_at	0	-1		1623430_at	0.00012	1		1641363_at	0.0003	-1
1634769_at	2e-05	-1		1641012_at	0	-1		1627119_at	0.00012	1		1625953_at	0.0003	-1
1634861_at	2e-05	1		1623844_at	0	-1		1625120_at	0.00012	1		1634615_at	0.0003	-1
1634904_s_at	2e-05	1		1627307_at	0	-1		1635447_at	0.00012	1		1631152_at	0.0003	-1
1634991_at	2e-05	1		1627839_at	0	1		1635551_at	0.00012	1		1629033_at	0.0003	-1
1635044_at	2e-05	-1		1628963_at	0	1		1632450_at	0.00012	-1		1641171_at	0.0003	-1
1635125_a_at	2e-05	1		1633464_at	0	-1		1624287_at	0.00012	-1		1631440_at	0.0003	-1
1635168_at	2e-05	-1		1634591_at	0	1		1624584_at	0.00012	-1		1639317_at	0.0003	-1
1635423_s_at	2e-05	1		1636726_at	0	-1		1640566_at	0.00012	1		1633454_s_at	0.00031	1
1635512_at	2e-05	1		1636925_at	0	-1		1640956_at	0.00012	1		1627844_at	0.00031	1
1635547_a_at	2e-05	-1		1623979_at	0	-1		1634530_at	0.00012	-1		1637847_at	0.00031	1
1635616_a_at	2e-05	-1		1626841_s_at	0	1		1634918_a_at	0.00012	1		1641115_at	0.00031	-1
1635744_at	2e-05	1		1624622_at	0	-1		1641038_at	0.00012	1		1641203_at	0.00031	-1
1635784_a_at	2e-05	-1		1625806_at	0	1		1638513_s_at	0.00012	1		1636053_s_at	0.00031	-1
1635874_at	2e-05	-1		1629426_s_at	0	1		1638050_s_at	0.00012	1		1631627_at	0.00031	1
1636078_at	2e-05	1		1640244_at	0	1		1623486_at	0.00012	1		1624700_a_at	0.00031	1
1636180_at	2e-05	1		1641380_a_at	0	1		1626689_at	0.00012	1		1628979_at	0.00031	-1
1636218_at	2e-05	-1		1625853_at	0	-1		1633962_a_at	0.00012	1		1625439_at	0.00031	1
1636474_at	2e-05	1		1628179_at	0	-1		1623481_at	0.00012	1		1628149_a_at	0.00031	1
1636515_at	2e-05	-1		1628570_at	0	-1		1639262_at	0.00012	1		1624059_at	0.00031	1
1636591_at	2e-05	-1		1629044_at	0	1		1624742_a_at	0.00012	1		1628953_at	0.00031	-1
1636682_at	2e-05	1		1634064_at	0	1		1625910_at	0.00012	1		1627702_at	0.00031	1
1636753_at	2e-05	-1		1635201_at	0	-1		1634390_s_at	0.00012	1		1628746_at	0.00031	-1
1636853_at	2e-05	-1		1637056_s_at	0	1		1638415_at	0.00012	1		1629633_at	0.00031	1
1636930_at	2e-05	-1		1638294_at	0	-1		1630813_at	0.00012	1		1639522_at	0.00031	-1
1636947_at	2e-05	1		1641003_at	0	-1		1635099_at	0.00012	1		1641580_at	0.00031	-1
1637300_at	2e-05	1		1628432_at	0	1		1627795_at	0.00012	1		1633894_a_at	0.00031	-1
1637499_s_at	2e-05	1		1628660_at	0	1		1637257_at	0.00012	1		1630065_at	0.00031	1
1637551_at	2e-05	1		1629046_a_at	0	1		1630233_at	0.00012	1		1626404_a_at	0.00031	1
1637703_a_at	2e-05	1		1638395_at	0	-1		1633746_s_at	0.00012	1		1640473_at	0.00031	-1
1637763_a_at	2e-05	-1		1640601_at	0	-1		1627588_at	0.00012	-1		1637680_at	0.00031	1
1637773_s_at	2e-05	1		1641446_s_at	0	1		1623613_at	0.00013	-1		1632289_at	0.00031	-1
1637872_at	2e-05	1		1623886_at	0	-1		1624690_at	0.00013	-1		1623329_at	0.00031	1
1637985_at	2e-05	-1		1626201_at	0	1		1624700_a_at	0.00013	1		1639950_at	0.00031	1
1638094_at	2e-05	-1		1629905_s_at	0	1		1628487_s_at	0.00013	1		1641508_s_at	0.00031	1
1638153_at	2e-05	-1		1637654_at	0	-1		1631619_a_at	0.00013	1		1633237_at	0.00032	1
1638225_a_at	2e-05	1		1638248_at	0	1		1631785_at	0.00013	-1		1623355_at	0.00032	1
1638472_at	2e-05	-1		1623590_s_at	0	-1		1636205_at	0.00013	-1		1633639_at	0.00032	1
1638481_at	2e-05	1		1635218_at	0	1		1637031_at	0.00013	-1		1628547_at	0.00032	1
1638545_at	2e-05	-1		1639782_at	0	-1		1638109_s_at	0.00013	-1		1624342_at	0.00032	1
1638669_at	2e-05	1		1640954_at	0	-1		1640659_s_at	0.00013	-1		1639389_at	0.00032	-1
1638696_a_at	2e-05	-1		1631526_s_at	0	1		1633259_a_at	0.00013	-1		1626841_s_at	0.00032	1
1638793_at	2e-05	-1		1636109_at	0	-1		1623717_at	0.00013	-1		1623650_a_at	0.00032	1
1638822_at	2e-05	-1		1640484_at	0	-1		1624703_at	0.00013	-1		1635765_at	0.00032	-1
1638933_at	2e-05	-1		1635033_at	0	1		1638164_at	0.00013	1		1641367_at	0.00032	1
1639002_s_at	2e-05	-1		1635650_at	0	-1		1625352_s_at	0.00013	1		1636108_at	0.00032	-1
1639037_at	2e-05	-1		1640412_at	0	1		1634898_a_at	0.00013	-1		1634170_a_at	0.00032	-1
1639138_at	2e-05	-1		1631313_at	0	1		1636996_at	0.00013	-1		1640539_a_at	0.00032	1
1639175_s_at	2e-05	-1		1637895_at	0	-1		1625947_at	0.00013	1		1632504_at	0.00032	1
1639201_at	2e-05	-1		1640422_a_at	0	-1		1633464_at	0.00013	-1		1624663_a_at	0.00033	-1
1639251_at	2e-05	-1		1627028_at	0	-1		1628570_at	0.00013	-1		1634924_at	0.00033	1
1639716_at	2e-05	-1		1629661_at	0	-1		1630804_at	0.00013	1		1637341_at	0.00033	1
1640026_at	2e-05	-1		1632703_at	0	-1		1631872_at	0.00013	-1		1628296_at	0.00033	1
1640040_at	2e-05	-1		1635032_a_at	0	-1		1631469_at	0.00013	-1		1628543_a_at	0.00033	-1
1640227_at	2e-05	1		1623020_at	0	1		1633836_a_at	0.00013	1		1640507_s_at	0.00033	-1
1640257_at	2e-05	1		1623802_at	0	-1		1627221_at	0.00013	1		1640532_at	0.00033	-1
1640371_a_at	2e-05	1		1626849_at	0	-1		1625005_s_at	0.00013	-1		1625394_at	0.00033	-1
1640427_at	2e-05	-1		1629961_s_at	0	1		1623286_at	0.00013	-1		1641038_at	0.00033	1
1640637_at	2e-05	-1		1623894_a_at	0	-1		1628103_at	0.00013	1		1625855_at	0.00033	-1
1640774_a_at	2e-05	1		1624348_a_at	0	-1		1639960_at	0.00013	-1		1637542_s_at	0.00033	-1
1640870_s_at	2e-05	1		1625351_at	0	-1		1639489_at	0.00013	1		1641511_at	0.00033	-1
1640944_at	2e-05	1		1635067_at	0	-1		1630729_at	0.00013	1		1635512_at	0.00033	1
1640962_s_at	2e-05	1		1636202_s_at	0	1		1639327_at	0.00013	-1		1626106_a_at	0.00033	1
1640964_at	2e-05	-1		1637871_at	0	-1		1623102_at	0.00013	1		1626219_s_at	0.00033	1
1641018_s_at	2e-05	1		1626219_s_at	0	1		1637064_at	0.00013	1		1638126_at	0.00033	1
1641104_s_at	2e-05	1		1635645_at	0	1		1640898_at	0.00013	1		1636902_at	0.00033	-1
1641131_at	2e-05	1		1636050_at	0	-1		1630265_at	0.00013	-1		1641713_a_at	0.00034	-1
1641210_s_at	2e-05	1		1636602_at	0	-1		1633870_at	0.00013	1		1632651_s_at	0.00034	-1
1641222_at	2e-05	-1		1633669_at	0	-1		1636461_at	0.00013	-1		1640803_at	0.00034	-1
1641289_at	2e-05	1		1634969_at	0	-1		1624478_at	0.00013	1		1634128_at	0.00034	-1
1641313_at	2e-05	-1		1641384_a_at	0	-1		1624447_s_at	0.00013	1		1632095_at	0.00034	-1
1641408_at	2e-05	1		1639911_at	0	1		1624914_at	0.00013	1		1632816_at	0.00034	-1
1641722_at	2e-05	1		1640989_at	0	1		1637997_at	0.00013	1		1630845_at	0.00035	1
1622892_s_at	3e-05	-1		1627144_at	0	1		1624092_at	0.00013	1		1634596_at	0.00035	-1
1622894_at	3e-05	1		1628693_at	0	-1		1630547_at	0.00013	1		1640628_at	0.00035	-1
1623128_at	3e-05	-1		1632077_at	0	-1		1629207_at	0.00013	1		1631877_a_at	0.00035	1
1623179_at	3e-05	-1		1623531_at	0	-1		1630577_at	0.00013	-1		1638995_at	0.00035	-1
1623199_a_at	3e-05	1		1623775_at	0	1		1624595_a_at	0.00013	1		1632854_s_at	0.00035	-1
1623650_a_at	3e-05	1		1626458_at	0	-1		1628938_at	0.00013	1		1636202_s_at	0.00035	1
1623669_at	3e-05	1		1630075_s_at	0	1		1633654_s_at	0.00014	1		1625284_at	0.00035	-1
1623811_at	3e-05	-1		1632816_at	0	-1		1636871_at	0.00014	-1		1640365_s_at	0.00035	1
1623895_at	3e-05	-1		1634129_at	0	1		1641713_a_at	0.00014	-1		1627720_at	0.00035	-1
1623992_at	3e-05	-1		1634815_at	0	1		1630689_at	0.00014	-1		1635684_a_at	0.00035	1
1624090_at	3e-05	1		1640470_s_at	0	1		1633797_at	0.00014	1		1629322_at	0.00035	1
1624214_at	3e-05	-1		1635939_a_at	0	-1		1629648_s_at	0.00014	-1		1638527_a_at	0.00035	1
1624347_s_at	3e-05	-1		1624738_at	0	-1		1640628_at	0.00014	-1		1628800_at	0.00036	1
1624412_at	3e-05	1		1628149_a_at	0	1		1628281_at	0.00014	1		1638403_at	0.00036	-1
1624502_a_at	3e-05	-1		1628953_at	0	-1		1635923_at	0.00014	-1		1632146_a_at	0.00036	1
1624503_at	3e-05	1		1639819_at	0	1		1629869_s_at	0.00014	1		1639730_at	0.00036	1
1624578_at	3e-05	1		1625986_at	0	-1		1638260_s_at	0.00014	1		1630737_at	0.00036	-1
1624630_at	3e-05	-1		1635122_at	0	-1		1636543_a_at	0.00014	1		1630102_at	0.00036	-1
1624680_a_at	3e-05	-1		1631047_at	0	-1		1639730_at	0.00014	1		1639654_at	0.00036	1
1624692_at	3e-05	1		1628041_a_at	0	1		1636524_at	0.00014	1		1627383_at	0.00036	-1
1624697_at	3e-05	-1		1630025_at	0	-1		1640290_at	0.00014	1		1625887_at	0.00036	-1
1624779_at	3e-05	-1		1640147_at	0	-1		1641213_s_at	0.00014	1		1628318_at	0.00036	-1
1624842_at	3e-05	-1		1627080_at	0	1		1634048_a_at	0.00014	1		1631320_at	0.00036	-1
1624939_at	3e-05	1		1629535_at	0	-1		1635226_at	0.00014	-1		1626680_at	0.00036	-1
1624978_at	3e-05	-1		1631473_at	0	-1		1631665_at	0.00014	-1		1626984_at	0.00036	1
1625170_at	3e-05	-1		1633665_at	0	1		1635070_at	0.00014	1		1627166_at	0.00036	-1
1625412_at	3e-05	-1		1638695_at	0	1		1635983_a_at	0.00014	1		1625414_at	0.00036	1
1625688_at	3e-05	-1		1641434_at	0	1		1639526_a_at	0.00014	1		1625212_at	0.00036	1
1625748_s_at	3e-05	1		1635878_s_at	0	1		1623566_at	0.00014	1		1639842_at	0.00036	-1
1625835_at	3e-05	1		1636834_at	0	-1		1633439_at	0.00014	1		1627019_s_at	0.00036	1
1625875_at	3e-05	-1		1639307_at	0	-1		1632790_at	0.00014	1		1629615_at	0.00037	-1
1625919_at	3e-05	-1		1641504_s_at	0	1		1636826_at	0.00014	-1		1637286_a_at	0.00037	1
1626093_at	3e-05	1		1638582_at	0	1		1633363_at	0.00014	1		1636251_at	0.00037	-1
1626155_at	3e-05	-1		1623165_at	0	1		1625933_at	0.00015	-1		1634645_at	0.00037	-1
1626172_at	3e-05	1		1638527_a_at	0	1		1627235_at	0.00015	-1		1632282_s_at	0.00037	-1
1626328_at	3e-05	-1		1639180_at	0	1		1628458_at	0.00015	1		1625670_at	0.00037	-1
1626666_s_at	3e-05	1		1639781_at	0	-1		1632083_at	0.00015	-1		1638550_s_at	0.00037	1
1626720_at	3e-05	-1		1640478_at	0	1		1632435_at	0.00015	-1		1628256_at	0.00037	-1
1626835_at	3e-05	1		1628427_a_at	0	1		1641382_at	0.00015	-1		1635330_at	0.00037	1
1627015_at	3e-05	1		1633778_at	0	-1		1641399_at	0.00015	-1		1625651_at	0.00037	-1
1627239_s_at	3e-05	1		1629014_s_at	0	1		1624514_at	0.00015	-1		1631146_at	0.00037	-1
1627247_at	3e-05	-1		1631769_at	0	1		1630436_at	0.00015	-1		1629581_at	0.00037	-1
1627275_at	3e-05	-1		1624438_at	0	-1		1631931_s_at	0.00015	1		1636869_at	0.00037	1
1627301_s_at	3e-05	-1		1627120_at	0	-1		1637359_at	0.00015	1		1638465_at	0.00037	-1
1627323_at	3e-05	-1		1624549_at	0	1		1637740_at	0.00015	-1		1632757_a_at	0.00037	-1
1627437_at	3e-05	-1		1630038_at	0	1		1637775_at	0.00015	-1		1632642_a_at	0.00038	1
1627457_at	3e-05	-1		1639295_at	0	1		1639898_at	0.00015	-1		1632532_s_at	0.00038	1
1627646_at	3e-05	-1		1637721_at	0	1		1633447_at	0.00015	1		1630633_at	0.00038	-1
1627683_at	3e-05	-1		1630575_at	0	1		1630293_at	0.00015	-1		1641693_s_at	0.00038	1
1627802_s_at	3e-05	1		1637797_at	0	1		1636652_a_at	0.00015	-1		1630811_at	0.00038	-1
1627891_at	3e-05	-1		1625588_s_at	0	1		1635201_at	0.00015	-1		1632202_at	0.00038	-1
1628021_at	3e-05	-1		1635914_at	0	1		1624549_at	0.00015	1		1624198_at	0.00038	1
1628161_at	3e-05	-1		1641413_s_at	0	-1		1631452_at	0.00015	1		1637901_at	0.00038	-1
1628186_at	3e-05	-1		1638912_s_at	0	1		1626713_at	0.00015	-1		1624366_at	0.00038	-1
1628277_at	3e-05	-1		1632095_at	0	-1		1624306_at	0.00015	-1		1633128_at	0.00038	-1
1628376_x_at	3e-05	1		1639771_at	0	1		1629098_at	0.00015	1		1632034_at	0.00038	1
1628416_s_at	3e-05	1		1624521_a_at	0	1		1630643_at	0.00015	1		1637777_at	0.00038	-1
1628670_at	3e-05	1		1626769_s_at	0	1		1624846_at	0.00015	-1		1630855_s_at	0.00038	-1
1628890_at	3e-05	-1		1636932_at	0	1		1624757_at	0.00015	-1		1624731_s_at	0.00039	-1
1628922_s_at	3e-05	-1		1638801_at	0	-1		1623757_at	0.00015	1		1624128_at	0.00039	1
1629082_at	3e-05	-1		1631174_at	0	-1		1640070_a_at	0.00015	1		1634713_at	0.00039	1
1629113_a_at	3e-05	-1		1634182_at	0	1		1637399_at	0.00015	-1		1627055_at	0.00039	-1
1629167_at	3e-05	-1		1639144_a_at	0	-1		1641359_at	0.00015	1		1626808_s_at	0.00039	1
1629184_at	3e-05	1		1625265_at	0	1		1626719_a_at	0.00015	-1		1624756_at	0.00039	1
1629235_s_at	3e-05	-1		1628716_at	0	1		1631335_a_at	0.00015	-1		1635207_at	0.00039	1
1629325_at	3e-05	1		1637606_at	0	1		1624950_a_at	0.00016	1		1625124_at	0.00039	1
1629733_at	3e-05	1		1641367_at	0	1		1627605_at	0.00016	-1		1630124_at	0.00039	-1
1630229_at	3e-05	1		1633076_at	0	1		1629647_at	0.00016	-1		1624369_at	0.00039	-1
1630375_at	3e-05	1		1637798_at	0	1		1634583_s_at	0.00016	1		1638654_at	0.00039	1
1630471_at	3e-05	1		1639566_s_at	0	1		1638736_at	0.00016	-1		1631367_at	0.00039	-1
1630700_at	3e-05	1		1634607_at	0	1		1641684_at	0.00016	-1		1636395_at	0.0004	1
1630746_at	3e-05	-1		1624326_at	0	1		1624827_at	0.00016	-1		1630422_at	0.0004	-1
1631069_a_at	3e-05	-1		1640748_at	0	1		1629332_at	0.00016	-1		1633498_at	0.0004	-1
1631125_at	3e-05	-1		1626092_at	0	-1		1631282_at	0.00016	-1		1633211_a_at	0.0004	-1
1631486_at	3e-05	1		1635003_at	0	-1		1639073_at	0.00016	-1		1627354_at	0.0004	1
1631523_at	3e-05	1		1635960_at	0	1		1639662_at	0.00016	-1		1633009_a_at	0.0004	1
1631555_at	3e-05	-1		1641540_a_at	0	1		1623925_at	0.00016	-1		1634433_at	0.0004	1
1631856_a_at	3e-05	-1		1623864_at	0	1		1628979_at	0.00016	-1		1623286_at	0.0004	-1
1631861_at	3e-05	-1		1633050_at	0	1		1635596_at	0.00016	-1		1639622_at	0.0004	1
1631873_at	3e-05	1		1636266_at	0	1		1625986_at	0.00016	-1		1628696_at	0.0004	1
1631973_at	3e-05	-1		1636466_s_at	0	-1		1635205_at	0.00016	-1		1625413_s_at	0.0004	-1
1632262_at	3e-05	-1		1623430_at	0	1		1641325_s_at	0.00016	-1		1625728_at	0.0004	1
1632477_s_at	3e-05	1		1641427_at	0	1		1630737_at	0.00016	-1		1633070_at	0.0004	-1
1632548_a_at	3e-05	1		1632327_at	0	-1		1627301_s_at	0.00016	-1		1638734_at	0.0004	-1
1632575_at	3e-05	1		1632282_s_at	0	-1		1627099_at	0.00016	-1		1628076_at	0.0004	1
1632613_at	3e-05	1		1628368_at	0	1		1626143_a_at	0.00016	-1		1640703_at	0.0004	-1
1632655_at	3e-05	-1		1632359_at	0	1		1623796_at	0.00016	-1		1622912_at	0.0004	-1
1632683_s_at	3e-05	1		1633108_at	0	1		1638996_at	0.00016	-1		1633632_at	0.0004	-1
1632790_at	3e-05	1		1627870_at	0	1		1638074_at	0.00016	1		1634607_at	0.0004	1
1632870_at	3e-05	-1		1640355_at	0	1		1636910_at	0.00016	1		1629194_s_at	0.00041	1
1632912_s_at	3e-05	-1		1627368_at	0	1		1632350_at	0.00016	1		1638529_at	0.00041	1
1632920_at	3e-05	-1		1631556_at	0	1		1624841_s_at	0.00016	1		1632548_a_at	0.00041	1
1633064_at	3e-05	-1		1640695_at	0	1		1638033_at	0.00016	1		1627514_at	0.00041	-1
1633070_at	3e-05	-1		1633765_at	0	1		1631296_at	0.00016	1		1638607_s_at	0.00041	1
1633143_s_at	3e-05	1		1630532_at	0	1		1637440_at	0.00016	-1		1626291_at	0.00041	-1
1633392_at	3e-05	-1		1631688_at	0	1		1627013_at	0.00016	1		1625826_at	0.00041	-1
1633578_a_at	3e-05	-1		1636153_at	0	1		1639364_at	0.00016	1		1637522_at	0.00041	-1
1633860_at	3e-05	-1		1623536_s_at	0	-1		1623997_s_at	0.00016	1		1631630_at	0.00041	-1
1634017_at	3e-05	1		1640236_at	0	1		1636490_at	0.00016	1		1632392_s_at	0.00041	1
1634078_at	3e-05	-1		1633517_at	0	1		1624953_at	0.00016	1		1625646_at	0.00041	-1
1634094_a_at	3e-05	-1		1639648_at	0	1		1629578_at	0.00016	1		1637417_at	0.00041	-1
1634127_a_at	3e-05	-1		1634178_at	0	1		1632444_at	0.00016	1		1623086_at	0.00041	-1
1634371_at	3e-05	-1		1638624_at	0	1		1623644_s_at	0.00016	1		1630611_at	0.00041	-1
1634552_at	3e-05	1		1631098_at	0	1		1635303_at	0.00016	1		1622969_at	0.00041	-1
1634557_at	3e-05	1		1628202_at	0	1		1633830_at	0.00016	1		1640233_at	0.00041	1
1634657_at	3e-05	1		1627956_x_at	0	1		1637645_at	0.00016	1		1641330_at	0.00041	-1
1634660_at	3e-05	1		1630084_at	0	-1		1640352_at	0.00016	1		1631472_at	0.00041	1
1634734_at	3e-05	-1		1630808_at	0	1		1628117_at	0.00016	-1		1626654_a_at	0.00041	1
1635281_at	3e-05	-1		1627109_at	0	1		1623544_at	0.00016	1		1637622_s_at	0.00041	1
1635363_a_at	3e-05	-1		1626513_at	0	1		1624135_at	0.00017	-1		1636990_at	0.00042	1
1635572_at	3e-05	-1		1639162_at	0	1		1626789_at	0.00017	1		1634574_a_at	0.00042	-1
1635703_s_at	3e-05	1		1629003_at	0	-1		1629745_at	0.00017	-1		1628561_at	0.00042	-1
1635793_at	3e-05	-1		1627723_at	0	1		1634551_at	0.00017	1		1636269_at	0.00042	-1
1635983_a_at	3e-05	1		1640395_a_at	0	1		1632455_at	0.00017	-1		1641318_at	0.00042	1
1636009_at	3e-05	1		1623885_at	0	1		1634994_a_at	0.00017	-1		1636920_s_at	0.00042	1
1636053_s_at	3e-05	-1		1629941_a_at	0	1		1640084_a_at	0.00017	-1		1637346_at	0.00042	1
1636061_at	3e-05	1		1626940_at	0	1		1624201_at	0.00017	-1		1626430_at	0.00042	-1
1636192_at	3e-05	-1		1629112_at	0	-1		1624756_at	0.00017	1		1638973_s_at	0.00042	1
1636227_at	3e-05	-1		1623145_s_at	0	1		1631047_at	0.00017	-1		1628051_at	0.00042	-1
1636255_s_at	3e-05	1		1631668_at	0	1		1641504_s_at	0.00017	1		1631867_at	0.00042	1
1636280_s_at	3e-05	-1		1636106_s_at	0	1		1625091_at	0.00017	-1		1636367_at	0.00042	-1
1636585_a_at	3e-05	1		1635564_at	0	1		1640156_at	0.00017	-1		1627551_s_at	0.00042	1
1636886_at	3e-05	-1		1630701_at	0	1		1638708_s_at	0.00017	-1		1625469_at	0.00042	-1
1636980_s_at	3e-05	-1		1639338_at	0	1		1635422_s_at	0.00017	-1		1633844_at	0.00042	1
1637042_a_at	3e-05	1		1633060_at	0	1		1633772_at	0.00017	1		1637298_at	0.00042	1
1637150_at	3e-05	1		1636262_at	0	1		1628051_at	0.00017	-1		1635109_at	0.00042	-1
1637233_at	3e-05	-1		1627881_at	0	-1		1635609_at	0.00017	1		1628573_a_at	0.00042	-1
1637512_at	3e-05	1		1639375_a_at	0	1		1636850_at	0.00017	-1		1627732_s_at	0.00042	-1
1637517_s_at	3e-05	-1		1640380_a_at	0	1		1628492_at	0.00017	1		1632215_at	0.00042	1
1638022_at	3e-05	1		1624483_at	0	1		1636900_at	0.00017	1		1636384_at	0.00042	-1
1638164_at	3e-05	1		1630528_at	0	1		1640280_at	0.00017	1		1635525_at	0.00042	1
1638264_at	3e-05	1		1629601_at	0	1		1629107_at	0.00017	1		1627700_at	0.00042	-1
1638286_at	3e-05	-1		1628351_at	0	1		1631800_at	0.00017	-1		1630922_at	0.00042	-1
1638788_at	3e-05	-1		1635314_at	0	1		1628721_at	0.00017	1		1633464_at	0.00043	-1
1638828_a_at	3e-05	-1		1635028_s_at	0	-1		1629184_at	0.00017	1		1639925_at	0.00043	-1
1638861_at	3e-05	-1		1629148_a_at	0	1		1623298_at	0.00018	1		1632846_at	0.00043	1
1638872_at	3e-05	-1		1630080_at	0	1		1629919_at	0.00018	-1		1633432_at	0.00043	-1
1639011_a_at	3e-05	-1		1625297_at	0	1		1637165_at	0.00018	-1		1641183_a_at	0.00043	-1
1639063_at	3e-05	-1		1637561_at	0	-1		1628663_s_at	0.00018	-1		1628751_at	0.00043	-1
1639272_at	3e-05	1		1634437_at	0	1		1631157_at	0.00018	1		1630429_s_at	0.00043	1
1639457_at	3e-05	1		1637407_at	0	1		1623960_s_at	0.00018	1		1625282_at	0.00043	-1
1639535_at	3e-05	1		1623953_at	0	-1		1636591_at	0.00018	-1		1624514_at	0.00044	-1
1639645_at	3e-05	-1		1627270_at	0	1		1639138_at	0.00018	-1		1631740_at	0.00044	-1
1639823_at	3e-05	-1		1639981_at	0	1		1633578_a_at	0.00018	-1		1636153_at	0.00044	1
1639874_at	3e-05	-1		1628610_at	0	1		1636227_at	0.00018	-1		1623574_at	0.00044	-1
1640075_a_at	3e-05	1		1640068_at	0	1		1634113_at	0.00018	-1		1629867_a_at	0.00044	1
1640111_s_at	3e-05	-1		1626806_at	0	1		1634958_at	0.00018	-1		1628179_at	0.00044	-1
1640249_at	3e-05	1		1636984_at	0	-1		1627315_s_at	0.00018	1		1634005_at	0.00044	-1
1640269_at	3e-05	-1		1623867_at	0	-1		1625439_at	0.00018	1		1636728_at	0.00044	1
1640361_at	3e-05	-1		1623191_at	1e-05	1		1627031_at	0.00018	-1		1622893_at	0.00044	1
1640491_at	3e-05	-1		1623779_at	1e-05	-1		1623634_at	0.00018	-1		1628332_at	0.00044	1
1640512_at	3e-05	-1		1623812_at	1e-05	1		1637873_at	0.00018	-1		1634584_at	0.00044	1
1640566_at	3e-05	1		1623838_s_at	1e-05	1		1632980_at	0.00018	1		1640989_at	0.00045	1
1640587_at	3e-05	1		1623884_at	1e-05	1		1626880_at	0.00018	1		1628432_at	0.00045	1
1640618_at	3e-05	-1		1625109_at	1e-05	-1		1626782_at	0.00018	1		1635628_s_at	0.00045	1
1640754_at	3e-05	1		1625280_at	1e-05	1		1640918_at	0.00018	1		1632627_at	0.00045	-1
1640792_at	3e-05	-1		1626531_at	1e-05	-1		1641481_at	0.00018	1		1623814_at	0.00045	-1
1640881_at	3e-05	1		1626881_at	1e-05	1		1632670_at	0.00018	1		1630680_at	0.00045	-1
1640917_at	3e-05	1		1626885_at	1e-05	-1		1625686_s_at	0.00018	1		1635811_at	0.00045	-1
1640929_at	3e-05	-1		1627047_at	1e-05	1		1625024_at	0.00019	-1		1631815_at	0.00045	-1
1640948_at	3e-05	-1		1627178_at	1e-05	-1		1623851_at	0.00019	-1		1626068_at	0.00045	1
1640966_at	3e-05	-1		1627315_s_at	1e-05	1		1639931_at	0.00019	-1		1635130_a_at	0.00045	1
1641197_at	3e-05	-1		1628318_at	1e-05	-1		1629751_at	0.00019	-1		1631335_a_at	0.00045	-1
1641343_at	3e-05	1		1629095_a_at	1e-05	1		1632870_at	0.00019	-1		1623925_at	0.00045	-1
1641352_at	3e-05	-1		1629965_at	1e-05	-1		1626462_at	0.00019	-1		1637440_at	0.00045	-1
1641428_at	3e-05	1		1630203_at	1e-05	1		1632155_at	0.00019	-1		1641568_a_at	0.00045	1
1641605_at	3e-05	1		1631452_at	1e-05	1		1626441_at	0.00019	-1		1630314_at	0.00045	-1
1641660_at	3e-05	1		1632013_s_at	1e-05	-1		1623446_a_at	0.00019	-1		1640278_at	0.00045	-1
1641714_at	3e-05	1		1632082_at	1e-05	-1		1634866_at	0.00019	-1		1636975_at	0.00045	-1
1622912_at	4e-05	-1		1632146_a_at	1e-05	1		1630410_at	0.00019	-1		1641446_s_at	0.00045	1
1622920_at	4e-05	1		1632155_at	1e-05	-1		1623914_at	0.00019	1		1629113_a_at	0.00045	-1
1622962_a_at	4e-05	1		1632294_at	1e-05	-1		1636009_at	0.00019	1		1636055_at	0.00045	-1
1623007_a_at	4e-05	-1		1632626_at	1e-05	-1		1630814_s_at	0.00019	1		1634417_s_at	0.00045	-1
1623013_s_at	4e-05	1		1633009_a_at	1e-05	1		1636071_a_at	0.00019	1		1623874_at	0.00045	-1
1623118_s_at	4e-05	1		1633651_at	1e-05	1		1634720_at	0.00019	1		1639894_at	0.00045	-1
1623160_at	4e-05	1		1633958_at	1e-05	1		1641372_at	0.00019	1		1623773_at	0.00045	-1
1623518_s_at	4e-05	1		1634438_at	1e-05	1		1634641_a_at	0.00019	1		1625821_at	0.00045	-1
1623666_at	4e-05	1		1634440_s_at	1e-05	1		1625966_at	0.00019	-1		1623688_at	0.00045	1
1623685_at	4e-05	-1		1634594_at	1e-05	-1		1631531_at	0.00019	1		1641362_at	0.00045	-1
1623925_at	4e-05	-1		1635205_at	1e-05	-1		1630925_at	0.00019	1		1623042_at	0.00045	-1
1623945_at	4e-05	-1		1635875_at	1e-05	-1		1627620_at	0.00019	-1		1635558_s_at	0.00045	1
1624015_at	4e-05	-1		1636444_at	1e-05	-1		1640964_at	0.0002	-1		1636293_at	0.00045	1
1624033_at	4e-05	1		1636786_at	1e-05	-1		1639874_at	0.0002	-1		1624109_s_at	0.00045	1
1624172_at	4e-05	1		1637246_a_at	1e-05	-1		1627469_at	0.0002	-1		1627464_at	0.00046	1
1624670_at	4e-05	1		1638775_at	1e-05	1		1629119_at	0.0002	-1		1631925_at	0.00046	-1
1624694_at	4e-05	-1		1639188_at	1e-05	1		1628348_at	0.0002	-1		1626713_at	0.00046	-1
1624756_at	4e-05	1		1640103_s_at	1e-05	1		1639602_s_at	0.0002	1		1634786_at	0.00046	1
1625212_at	4e-05	1		1641325_s_at	1e-05	-1		1638733_at	0.0002	1		1625184_at	0.00046	-1
1625214_at	4e-05	-1		1622974_at	1e-05	-1		1633135_s_at	0.0002	1		1638238_at	0.00046	1
1625258_at	4e-05	-1		1623107_at	1e-05	-1		1625122_at	0.0002	1		1632694_at	0.00046	-1
1625278_s_at	4e-05	1		1623238_at	1e-05	1		1638661_at	0.0002	1		1634442_at	0.00046	1
1625352_s_at	4e-05	1		1624263_at	1e-05	-1		1641143_s_at	0.0002	1		1627837_at	0.00047	1
1625639_at	4e-05	-1		1624812_at	1e-05	-1		1629791_at	0.0002	1		1628831_at	0.00047	1
1625717_s_at	4e-05	-1		1625128_a_at	1e-05	-1		1631017_at	0.0002	-1		1639255_s_at	0.00047	1
1625847_at	4e-05	-1		1625439_at	1e-05	1		1623995_at	0.0002	1		1625783_at	0.00047	-1
1625854_at	4e-05	-1		1626367_at	1e-05	-1		1630187_a_at	0.0002	1		1633048_at	0.00047	1
1625857_at	4e-05	1		1627020_at	1e-05	-1		1626309_at	0.0002	1		1631834_at	0.00047	1
1626033_at	4e-05	1		1627220_at	1e-05	-1		1625078_at	0.0002	1		1636539_at	0.00047	1
1626143_a_at	4e-05	-1		1627402_a_at	1e-05	-1		1629797_at	0.0002	1		1640348_at	0.00047	-1
1626622_at	4e-05	-1		1627707_at	1e-05	-1		1627642_at	0.0002	-1		1640751_at	0.00047	-1
1626734_at	4e-05	1		1627742_at	1e-05	1		1637804_at	0.0002	1		1625044_at	0.00047	1
1626759_at	4e-05	1		1627834_a_at	1e-05	-1		1629606_at	0.0002	1		1623761_at	0.00047	1
1626927_at	4e-05	1		1627861_s_at	1e-05	1		1639622_at	0.0002	1		1637506_at	0.00047	1
1626983_at	4e-05	-1		1628000_s_at	1e-05	-1		1627952_a_at	0.00021	-1		1632231_a_at	0.00047	-1
1627166_at	4e-05	-1		1628671_a_at	1e-05	-1		1631543_at	0.00021	-1		1629941_a_at	0.00047	1
1627302_at	4e-05	1		1630003_at	1e-05	1		1632783_a_at	0.00021	-1		1630342_s_at	0.00047	1
1627419_at	4e-05	1		1630574_at	1e-05	1		1632883_at	0.00021	-1		1625090_at	0.00048	-1
1627469_at	4e-05	-1		1630737_at	1e-05	-1		1638827_at	0.00021	1		1633908_at	0.00048	1
1627514_at	4e-05	-1		1630778_at	1e-05	1		1639700_s_at	0.00021	1		1639530_at	0.00048	1
1627595_at	4e-05	1		1631614_at	1e-05	-1		1636251_at	0.00021	-1		1625531_at	0.00048	1
1627736_at	4e-05	1		1632430_at	1e-05	1		1629911_at	0.00021	-1		1625683_at	0.00048	1
1627941_at	4e-05	-1		1632457_s_at	1e-05	1		1629965_at	0.00021	-1		1627469_at	0.00048	-1
1628191_at	4e-05	-1		1632865_s_at	1e-05	1		1633893_at	0.00021	1		1624630_at	0.00048	-1
1628469_a_at	4e-05	1		1633673_a_at	1e-05	-1		1625497_at	0.00021	-1		1636280_s_at	0.00048	-1
1628763_at	4e-05	1		1633727_s_at	1e-05	1		1636286_at	0.00021	-1		1627707_at	0.00048	-1
1628942_at	4e-05	1		1633773_s_at	1e-05	1		1634645_at	0.00021	-1		1628342_s_at	0.00048	-1
1628979_at	4e-05	-1		1633793_at	1e-05	1		1628401_at	0.00021	-1		1636980_s_at	0.00048	-1
1629047_at	4e-05	-1		1633797_at	1e-05	1		1637389_at	0.00021	-1		1638583_at	0.00048	-1
1629064_at	4e-05	1		1634142_at	1e-05	1		1641639_at	0.00021	-1		1641714_at	0.00049	1
1629229_a_at	4e-05	1		1634409_at	1e-05	-1		1633354_at	0.00021	1		1636557_a_at	0.00049	-1
1629408_s_at	4e-05	1		1634695_at	1e-05	-1		1635079_at	0.00021	1		1631798_s_at	0.00049	-1
1629417_s_at	4e-05	1		1635013_s_at	1e-05	-1		1628928_s_at	0.00021	1		1635983_a_at	0.00049	1
1629480_at	4e-05	1		1635016_at	1e-05	-1		1633543_s_at	0.00021	1		1630096_at	0.00049	-1
1629518_at	4e-05	1		1635286_at	1e-05	-1		1635088_at	0.00021	1		1623297_at	0.00049	-1
1629541_at	4e-05	-1		1636005_at	1e-05	1		1638786_at	0.00021	1		1637733_at	0.00049	1
1629633_at	4e-05	1		1636302_s_at	1e-05	1		1633086_s_at	0.00021	1		1628861_at	0.00049	-1
1629862_at	4e-05	-1		1636502_at	1e-05	-1		1636742_at	0.00021	1		1634739_a_at	0.00049	-1
1630016_at	4e-05	-1		1636813_s_at	1e-05	-1		1624160_at	0.00022	-1		1630781_at	0.00049	1
1630109_at	4e-05	1		1636920_s_at	1e-05	1		1629220_at	0.00022	1		1640957_at	0.00049	1
1630359_at	4e-05	1		1637018_at	1e-05	-1		1640281_s_at	0.00022	-1		1629062_at	0.00049	1
1630372_s_at	4e-05	1		1637285_s_at	1e-05	-1		1625954_at	0.00022	1		1634477_at	0.00049	1
1630487_s_at	4e-05	-1		1637510_s_at	1e-05	1		1625214_at	0.00022	-1		1632498_at	0.00049	-1
1630515_s_at	4e-05	1		1638147_at	1e-05	-1		1640699_at	0.00022	-1		1637359_at	0.0005	1
1630568_at	4e-05	1		1638980_at	1e-05	-1		1630629_at	0.00022	-1		1635013_s_at	0.0005	-1
1630752_at	4e-05	-1		1639102_at	1e-05	-1		1634440_s_at	0.00022	1		1626801_at	0.0005	1
1630768_s_at	4e-05	-1		1639477_s_at	1e-05	-1		1627876_at	0.00022	-1		1629955_at	0.00051	1
1630776_at	4e-05	-1		1639703_s_at	1e-05	-1		1634401_at	0.00022	-1		1637491_s_at	0.00051	1
1630802_at	4e-05	1		1639762_at	1e-05	1		1631919_at	0.00022	-1		1626881_at	0.00051	1
1630804_at	4e-05	1		1639766_at	1e-05	-1		1635293_s_at	0.00022	-1		1626924_a_at	0.00051	1
1630961_at	4e-05	1		1640344_at	1e-05	1		1636708_at	0.00022	1		1627733_at	0.00051	-1
1631387_at	4e-05	1		1640720_a_at	1e-05	1		1630529_at	0.00022	-1		1628440_at	0.00051	-1
1632482_at	4e-05	-1		1640755_at	1e-05	1		1639744_at	0.00022	1		1624244_at	0.00051	1
1632740_at	4e-05	-1		1641424_at	1e-05	-1		1637164_at	0.00022	1		1634048_a_at	0.00051	1
1632753_a_at	4e-05	-1		1623115_at	1e-05	-1		1634319_at	0.00022	-1		1636652_a_at	0.00051	-1
1632807_at	4e-05	1		1623284_at	1e-05	-1		1625041_at	0.00022	1		1639662_at	0.00051	-1
1633281_at	4e-05	1		1625299_at	1e-05	-1		1633001_at	0.00022	1		1639700_s_at	0.00051	1
1633598_at	4e-05	-1		1626068_at	1e-05	1		1623569_at	0.00022	1		1632090_at	0.00051	-1
1633893_at	4e-05	1		1626074_at	1e-05	1		1627074_at	0.00022	-1		1639251_at	0.00051	-1
1634113_at	4e-05	-1		1626511_at	1e-05	-1		1628382_at	0.00022	1		1626949_at	0.00051	1
1634446_at	4e-05	-1		1627009_at	1e-05	-1		1637567_at	0.00022	1		1623439_at	0.00051	-1
1634696_at	4e-05	-1		1627119_at	1e-05	1		1627646_at	0.00022	-1		1627834_a_at	0.00051	-1
1635137_a_at	4e-05	1		1627731_at	1e-05	-1		1623813_at	0.00022	1		1636211_at	0.00051	-1
1635183_at	4e-05	1		1628040_at	1e-05	-1		1629848_s_at	0.00022	-1		1631786_at	0.00051	-1
1635517_at	4e-05	1		1628208_at	1e-05	-1		1635230_at	0.00023	-1		1637527_at	0.00051	-1
1635801_at	4e-05	-1		1628446_at	1e-05	1		1636189_at	0.00023	-1		1637540_at	0.00051	-1
1635803_s_at	4e-05	1		1629788_at	1e-05	-1		1640525_a_at	0.00023	-1		1624375_at	0.00051	-1
1635862_at	4e-05	1		1632466_at	1e-05	-1		1629112_at	0.00023	-1		1635237_at	0.00051	-1
1635901_at	4e-05	-1		1634385_at	1e-05	-1		1639762_at	0.00023	1		1637114_at	0.00051	-1
1636163_at	4e-05	1		1634596_at	1e-05	-1		1631077_at	0.00023	-1		1635381_a_at	0.00051	1
1636339_at	4e-05	-1		1634904_s_at	1e-05	1		1637848_at	0.00023	-1		1637300_at	0.00052	1
1636557_a_at	4e-05	-1		1635125_a_at	1e-05	1		1623832_a_at	0.00023	-1		1628290_s_at	0.00052	1
1636576_s_at	4e-05	1		1635423_s_at	1e-05	1		1630555_at	0.00023	1		1627448_at	0.00052	1
1636645_at	4e-05	-1		1635616_a_at	1e-05	-1		1636717_at	0.00023	-1		1635555_at	0.00052	-1
1636688_at	4e-05	1		1636515_at	1e-05	-1		1629303_at	0.00023	-1		1632425_at	0.00052	-1
1636773_a_at	4e-05	-1		1637773_s_at	1e-05	1		1632927_at	0.00023	-1		1631588_at	0.00053	1
1637121_at	4e-05	-1		1638545_at	1e-05	-1		1623983_at	0.00023	1		1624836_at	0.00053	1
1637166_at	4e-05	-1		1640227_at	1e-05	1		1624555_at	0.00023	-1		1632730_at	0.00053	-1
1637484_at	4e-05	-1		1622894_at	1e-05	1		1630630_at	0.00023	1		1632194_at	0.00053	-1
1637507_at	4e-05	-1		1623669_at	1e-05	1		1630637_s_at	0.00023	1		1626331_at	0.00053	-1
1637684_at	4e-05	1		1623895_at	1e-05	-1		1625250_at	0.00023	1		1632602_s_at	0.00053	1
1637901_at	4e-05	-1		1624090_at	1e-05	1		1627869_at	0.00023	1		1640599_at	0.00054	1
1638142_at	4e-05	-1		1624412_at	1e-05	1		1638882_at	0.00023	1		1632387_at	0.00054	-1
1638670_a_at	4e-05	-1		1624502_a_at	1e-05	-1		1641291_at	0.00024	-1		1640372_at	0.00054	1
1638693_s_at	4e-05	-1		1624939_at	1e-05	1		1632358_at	0.00024	-1		1634214_a_at	0.00054	-1
1638973_s_at	4e-05	1		1624978_at	1e-05	-1		1632651_s_at	0.00024	-1		1626782_at	0.00054	1
1639128_at	4e-05	-1		1625412_at	1e-05	-1		1624630_at	0.00024	-1		1633168_at	0.00054	-1
1639415_at	4e-05	1		1626093_at	1e-05	1		1641197_at	0.00024	-1		1626511_at	0.00054	-1
1639424_at	4e-05	1		1626835_at	1e-05	1		1635801_at	0.00024	-1		1627080_at	0.00054	1
1639663_at	4e-05	-1		1627247_at	1e-05	-1		1630834_at	0.00024	-1		1628581_at	0.00055	1
1640465_at	4e-05	1		1627301_s_at	1e-05	-1		1636726_at	0.00024	-1		1633956_s_at	0.00055	1
1640477_at	4e-05	-1		1627457_at	1e-05	-1		1632703_at	0.00024	-1		1624685_at	0.00055	1
1640488_a_at	4e-05	1		1627802_s_at	1e-05	1		1628149_a_at	0.00024	1		1635769_at	0.00055	1
1640513_a_at	4e-05	-1		1629167_at	1e-05	-1		1623284_at	0.00024	-1		1640269_at	0.00055	-1
1640549_at	4e-05	1		1629235_s_at	1e-05	-1		1623225_s_at	0.00024	1		1631800_at	0.00055	-1
1640555_at	4e-05	-1		1637233_at	1e-05	-1		1638870_at	0.00024	-1		1639680_at	0.00055	-1
1640782_at	4e-05	-1		1639457_at	1e-05	1		1627340_at	0.00024	-1		1629163_at	0.00055	-1
1640827_at	4e-05	1		1639645_at	1e-05	-1		1627046_at	0.00024	1		1623807_a_at	0.00055	-1
1641022_a_at	4e-05	1		1640075_a_at	1e-05	1		1628677_at	0.00024	-1		1623113_at	0.00055	-1
1641059_at	4e-05	-1		1640269_at	1e-05	-1		1624821_at	0.00024	1		1640555_at	0.00055	-1
1641083_at	4e-05	1		1640361_at	1e-05	-1		1638120_at	0.00024	1		1628848_at	0.00055	-1
1641234_at	4e-05	1		1640491_at	1e-05	-1		1638295_s_at	0.00024	1		1634085_at	0.00055	-1
1641488_at	4e-05	1		1640917_at	1e-05	1		1625607_s_at	0.00024	1		1625767_at	0.00055	-1
1622909_at	5e-05	1		1640948_at	1e-05	-1		1628696_at	0.00025	1		1630640_at	0.00056	1
1623066_at	5e-05	1		1641428_at	1e-05	1		1629321_at	0.00025	-1		1624457_at	0.00056	-1
1623446_a_at	5e-05	-1		1622912_at	1e-05	-1		1637960_at	0.00025	-1		1641204_at	0.00056	-1
1623646_at	5e-05	-1		1625278_s_at	1e-05	1		1631889_at	0.00025	-1		1631785_at	0.00056	-1
1623866_at	5e-05	1		1625854_at	1e-05	-1		1626988_at	0.00025	1		1639771_at	0.00056	1
1623983_at	5e-05	1		1627419_at	1e-05	1		1638094_at	0.00025	-1		1632789_at	0.00056	-1
1624260_at	5e-05	1		1627595_at	1e-05	1		1639201_at	0.00025	-1		1638387_at	0.00056	-1
1624396_at	5e-05	-1		1628191_at	1e-05	-1		1632019_s_at	0.00025	1		1626943_at	0.00056	-1
1624457_at	5e-05	-1		1629541_at	1e-05	-1		1640361_at	0.00025	-1		1635523_a_at	0.00056	-1
1624715_at	5e-05	-1		1630016_at	1e-05	-1		1630537_a_at	0.00025	-1		1636351_at	0.00057	1
1624802_at	5e-05	-1		1630768_s_at	1e-05	-1		1633599_a_at	0.00025	1		1638898_at	0.00057	-1
1624818_s_at	5e-05	1		1630802_at	1e-05	1		1638551_at	0.00025	-1		1625352_s_at	0.00057	1
1624846_at	5e-05	-1		1630804_at	1e-05	1		1641363_at	0.00025	-1		1632444_at	0.00057	1
1625020_at	5e-05	-1		1632753_a_at	1e-05	-1		1633940_at	0.00025	-1		1630988_at	0.00057	-1
1625082_a_at	5e-05	1		1633598_at	1e-05	-1		1637124_at	0.00025	1		1636244_s_at	0.00057	1
1625640_a_at	5e-05	1		1633893_at	1e-05	1		1626602_at	0.00025	1		1640594_at	0.00058	1
1625942_s_at	5e-05	1		1634696_at	1e-05	-1		1638036_at	0.00025	1		1639874_at	0.00058	-1
1625999_at	5e-05	-1		1635183_at	1e-05	1		1634086_a_at	0.00025	1		1640358_at	0.00058	-1
1626195_at	5e-05	-1		1635517_at	1e-05	1		1640032_a_at	0.00025	1		1630916_at	0.00058	1
1626313_at	5e-05	1		1640549_at	1e-05	1		1639949_s_at	0.00025	1		1624678_at	0.00058	-1
1626577_at	5e-05	1		1624802_at	1e-05	-1		1626456_at	0.00025	1		1630340_at	0.00058	-1
1626684_at	5e-05	1		1624818_s_at	1e-05	1		1635965_at	0.00025	-1		1625128_a_at	0.00058	-1
1626722_at	5e-05	-1		1625640_a_at	1e-05	1		1626759_at	0.00025	1		1640491_at	0.00058	-1
1627172_s_at	5e-05	-1		1626722_at	1e-05	-1		1623770_at	0.00025	1		1625427_at	0.00058	-1
1627408_at	5e-05	1		1627895_at	1e-05	1		1638101_at	0.00025	-1		1623802_at	0.00058	-1
1627436_s_at	5e-05	1		1628868_at	1e-05	-1		1641645_at	0.00025	1		1640877_at	0.00058	1
1627725_at	5e-05	-1		1632324_at	1e-05	-1		1635555_at	0.00026	-1		1628368_at	0.00058	1
1627895_at	5e-05	1		1633506_s_at	1e-05	-1		1640632_at	0.00026	-1		1640380_a_at	0.00058	1
1628092_at	5e-05	-1		1634600_at	1e-05	-1		1641706_at	0.00026	-1		1623176_at	0.00058	-1
1628393_at	5e-05	1		1638039_at	1e-05	1		1638140_at	0.00026	-1		1637635_at	0.00058	-1
1628657_at	5e-05	1		1638483_at	1e-05	-1		1636098_at	0.00026	-1		1628925_at	0.00059	-1
1628768_at	5e-05	-1		1639986_at	1e-05	-1		1639771_at	0.00026	1		1633893_at	0.00059	1
1628818_at	5e-05	1		1623782_at	1e-05	1		1627731_at	0.00026	-1		1639782_at	0.00059	-1
1628868_at	5e-05	-1		1624801_at	1e-05	-1		1635207_at	0.00026	1		1634385_at	0.00059	-1
1628907_at	5e-05	1		1625524_at	1e-05	-1		1631267_at	0.00026	-1		1626092_at	0.00059	-1
1629007_at	5e-05	1		1626418_a_at	1e-05	-1		1639169_at	0.00026	-1		1638262_at	0.00059	-1
1629542_at	5e-05	1		1632772_at	1e-05	1		1627072_at	0.00026	-1		1632322_at	0.00059	1
1629885_at	5e-05	-1		1638315_s_at	1e-05	-1		1631637_a_at	0.00026	1		1641352_at	0.00059	-1
1629904_at	5e-05	-1		1639996_at	1e-05	-1		1637193_at	0.00026	1		1637560_at	0.00059	1
1629947_at	5e-05	-1		1640368_at	1e-05	-1		1631867_at	0.00026	1		1627656_at	0.00059	1
1630034_at	5e-05	-1		1640497_at	1e-05	-1		1641723_a_at	0.00026	1		1641291_at	0.0006	-1
1630071_at	5e-05	-1		1641103_at	1e-05	-1		1634503_at	0.00026	-1		1630403_s_at	0.0006	1
1630105_at	5e-05	-1		1623355_at	1e-05	1		1640358_at	0.00027	-1		1629779_at	0.0006	1
1630129_at	5e-05	-1		1625091_at	1e-05	-1		1625874_at	0.00027	-1		1638775_at	0.0006	1
1630277_at	5e-05	-1		1625120_at	1e-05	1		1637895_at	0.00027	-1		1633849_at	0.0006	-1
1630834_at	5e-05	-1		1626370_at	1e-05	-1		1625299_at	0.00027	-1		1626209_a_at	0.00061	1
1631554_at	5e-05	1		1630291_at	1e-05	1		1623669_at	0.00027	1		1634072_s_at	0.00061	1
1631654_at	5e-05	-1		1631077_at	1e-05	-1		1635143_at	0.00027	1		1636021_at	0.00061	-1
1631676_at	5e-05	1		1631384_at	1e-05	-1		1634608_at	0.00027	-1		1629201_at	0.00061	1
1631765_at	5e-05	1		1631872_at	1e-05	-1		1630685_at	0.00027	-1		1636218_at	0.00061	-1
1632067_at	5e-05	1		1632590_at	1e-05	-1		1635917_at	0.00027	1		1631238_at	0.00061	-1
1632324_at	5e-05	-1		1634057_at	1e-05	-1		1641568_a_at	0.00027	1		1639986_at	0.00061	-1
1632688_s_at	5e-05	1		1634464_at	1e-05	-1		1638929_at	0.00027	-1		1629542_at	0.00061	1
1632699_s_at	5e-05	1		1634499_at	1e-05	-1		1630519_at	0.00027	1		1638294_at	0.00061	-1
1633057_at	5e-05	-1		1634927_at	1e-05	-1		1639680_at	0.00027	-1		1633129_at	0.00061	-1
1633067_at	5e-05	1		1636013_at	1e-05	-1		1634626_at	0.00027	-1		1625430_at	0.00062	-1
1633379_s_at	5e-05	1		1636546_s_at	1e-05	1		1637115_at	0.00027	-1		1634240_at	0.00062	1
1633506_s_at	5e-05	-1		1637250_at	1e-05	-1		1636793_at	0.00027	1		1629377_at	0.00062	-1
1633686_at	5e-05	-1		1638456_at	1e-05	-1		1630455_at	0.00027	1		1627208_at	0.00062	-1
1633857_at	5e-05	1		1640657_at	1e-05	-1		1628775_s_at	0.00027	1		1623013_s_at	0.00062	1
1633912_at	5e-05	-1		1641708_at	1e-05	-1		1638774_at	0.00027	1		1639775_at	0.00062	-1
1633949_at	5e-05	1		1623663_a_at	1e-05	-1		1636056_at	0.00027	1		1626073_a_at	0.00062	-1
1634600_at	5e-05	-1		1625497_at	1e-05	-1		1624913_s_at	0.00028	-1		1637843_at	0.00062	1
1634624_at	5e-05	-1		1626365_at	1e-05	-1		1625413_s_at	0.00028	-1		1636684_at	0.00062	-1
1635047_s_at	5e-05	1		1626965_at	1e-05	1		1630300_at	0.00028	-1		1630089_at	0.00063	-1
1635487_at	5e-05	1		1628826_at	1e-05	1		1631195_at	0.00028	-1		1632910_at	0.00063	-1
1635621_at	5e-05	-1		1628842_s_at	1e-05	1		1633770_at	0.00028	1		1641315_at	0.00063	-1
1636267_at	5e-05	-1		1629644_s_at	1e-05	-1		1633691_at	0.00028	-1		1627273_at	0.00063	-1
1636334_at	5e-05	-1		1630251_at	1e-05	-1		1630096_at	0.00028	-1		1623708_at	0.00063	-1
1636579_s_at	5e-05	1		1632277_a_at	1e-05	1		1631015_s_at	0.00028	1		1633061_at	0.00063	-1
1636740_at	5e-05	1		1634531_at	1e-05	-1		1625370_s_at	0.00028	1		1625628_at	0.00063	-1
1636784_at	5e-05	-1		1634553_at	1e-05	-1		1629395_at	0.00028	1		1629672_at	0.00064	-1
1637115_at	5e-05	-1		1635447_at	1e-05	1		1625468_at	0.00028	-1		1634095_at	0.00064	1
1637521_at	5e-05	-1		1637617_at	1e-05	-1		1625995_a_at	0.00028	1		1624287_at	0.00064	-1
1637746_at	5e-05	-1		1638447_s_at	1e-05	-1		1640979_at	0.00028	1		1631872_at	0.00064	-1
1637942_at	5e-05	-1		1638651_a_at	1e-05	-1		1632325_at	0.00029	-1		1627013_at	0.00064	1
1637994_at	5e-05	-1		1641259_at	1e-05	1		1634786_at	0.00029	1		1632615_at	0.00064	-1
1638039_at	5e-05	1		1641511_at	1e-05	-1		1637521_at	0.00029	-1		1641566_s_at	0.00064	1
1638140_at	5e-05	-1		1624908_at	1e-05	-1		1641664_at	0.00029	1		1632081_s_at	0.00064	1
1638216_at	5e-05	-1		1627697_at	1e-05	-1		1625728_at	0.00029	1		1626693_at	0.00065	1
1638463_at	5e-05	-1		1629125_at	1e-05	1		1632090_at	0.00029	-1		1641359_at	0.00065	1
1638483_at	5e-05	-1		1629375_at	1e-05	1		1626486_at	0.00029	-1		1638140_at	0.00065	-1
1638489_at	5e-05	1		1633642_at	1e-05	1		1634692_at	0.00029	-1		1623799_a_at	0.00065	-1
1639190_at	5e-05	-1		1636128_at	1e-05	-1		1626399_at	0.00029	-1		1625197_at	0.00065	-1
1639369_at	5e-05	-1		1636211_at	1e-05	-1		1631740_at	0.00029	-1		1637319_at	0.00065	-1
1639508_a_at	5e-05	1		1636286_at	1e-05	-1		1631028_s_at	0.00029	1		1624543_s_at	0.00065	1
1639612_s_at	5e-05	-1		1636630_s_at	1e-05	1		1627267_at	0.00029	1		1640126_at	0.00066	1
1639722_s_at	5e-05	-1		1638937_at	1e-05	1		1624170_at	0.00029	-1		1631319_at	0.00066	-1
1639839_s_at	5e-05	1		1640025_at	1e-05	-1		1640221_at	0.00029	1		1626991_at	0.00066	-1
1639894_at	5e-05	-1		1623225_s_at	1e-05	1		1632216_at	0.00029	-1		1630601_at	0.00066	-1
1639986_at	5e-05	-1		1624731_s_at	1e-05	-1		1640088_at	0.00029	1		1633108_at	0.00066	1
1640489_at	5e-05	1		1625032_s_at	1e-05	-1		1629538_s_at	0.00029	-1		1624949_at	0.00067	-1
1640661_at	5e-05	-1		1627106_a_at	1e-05	1		1627325_at	0.0003	-1		1634496_at	0.00067	-1
1640703_at	5e-05	-1		1629062_at	1e-05	1		1624252_s_at	0.0003	-1		1640544_a_at	0.00067	-1
1640715_at	5e-05	-1		1629648_s_at	1e-05	-1		1628277_at	0.0003	-1		1626155_at	0.00067	-1
1640776_at	5e-05	-1		1630244_s_at	1e-05	1		1623737_a_at	0.0003	-1		1627672_at	0.00067	1
1640789_a_at	5e-05	-1		1636589_s_at	1e-05	-1		1638585_at	0.0003	1		1633392_at	0.00068	-1
1641426_at	5e-05	-1		1638503_at	1e-05	-1		1635318_at	0.0003	1		1630892_at	0.00068	1
1641654_a_at	5e-05	1		1640426_at	1e-05	-1		1628524_at	0.0003	-1		1629321_at	0.00068	-1
1641664_at	5e-05	1		1640967_at	1e-05	-1		1630539_at	0.0003	-1		1626793_at	0.00068	1
1623201_at	6e-05	1		1624949_at	1e-05	-1		1636536_at	0.0003	-1		1629862_at	0.00068	-1
1623456_at	6e-05	-1		1627099_at	1e-05	-1		1627493_at	0.0003	1		1639160_at	0.00068	-1
1623542_at	6e-05	-1		1632246_at	1e-05	-1		1625919_at	0.0003	-1		1634653_a_at	0.00068	-1
1623689_a_at	6e-05	-1		1633343_at	1e-05	-1		1627842_at	0.0003	-1		1627004_at	0.00069	1
1623782_at	6e-05	1		1634171_at	1e-05	-1		1636382_at	0.0003	1		1638278_s_at	0.00069	1
1623963_at	6e-05	1		1639093_s_at	1e-05	-1		1638216_at	0.0003	-1		1623291_at	0.00069	1
1624187_at	6e-05	-1		1626260_at	1e-05	-1		1638312_at	0.0003	1		1632077_at	0.00069	-1
1624287_at	6e-05	-1		1626713_at	1e-05	-1		1624410_at	0.00031	1		1623851_at	0.00069	-1
1624801_at	6e-05	-1		1631382_at	1e-05	1		1625953_at	0.00031	-1		1623832_a_at	0.00069	-1
1625127_at	6e-05	1		1633268_s_at	1e-05	1		1628957_at	0.00031	-1		1623225_s_at	0.00069	1
1625370_s_at	6e-05	1		1634574_a_at	1e-05	-1		1631313_at	0.00031	1		1625874_at	0.00069	-1
1625524_at	6e-05	-1		1640988_at	1e-05	-1		1626885_at	0.00031	-1		1628191_at	0.00069	-1
1626120_at	6e-05	1		1641002_at	1e-05	-1		1622974_at	0.00031	-1		1640977_at	0.00069	1
1626418_a_at	6e-05	-1		1624562_s_at	1e-05	-1		1636589_s_at	0.00031	-1		1631569_s_at	0.00069	1
1626468_a_at	6e-05	1		1630258_at	1e-05	1		1627658_s_at	0.00031	-1		1627256_s_at	0.00069	-1
1626528_at	6e-05	-1		1635076_at	1e-05	-1		1634351_at	0.00031	-1		1640895_at	0.00069	-1
1626858_a_at	6e-05	-1		1636298_at	1e-05	-1		1639268_at	0.00031	1		1624170_at	0.0007	-1
1627133_at	6e-05	-1		1638028_at	1e-05	-1		1630916_at	0.00031	1		1638651_a_at	0.0007	-1
1627180_at	6e-05	1		1640959_at	1e-05	-1		1631820_at	0.00031	-1		1638394_at	0.0007	-1
1627221_at	6e-05	1		1641150_at	1e-05	-1		1626385_s_at	0.00031	1		1633018_at	0.0007	-1
1627227_at	6e-05	-1		1641519_at	1e-05	-1		1636149_at	0.00031	1		1624267_at	0.0007	-1
1627236_s_at	6e-05	-1		1624966_at	1e-05	-1		1635947_at	0.00031	1		1629642_a_at	0.0007	1
1627277_s_at	6e-05	1		1626486_at	1e-05	-1		1627087_at	0.00031	1		1624172_at	0.00071	1
1627866_at	6e-05	-1		1628690_at	1e-05	-1		1638910_at	0.00031	-1		1626139_at	0.00071	-1
1628238_at	6e-05	-1		1631469_at	1e-05	-1		1637556_at	0.00031	1		1625751_at	0.00071	-1
1628419_a_at	6e-05	1		1635141_at	1e-05	-1		1635450_a_at	0.00031	1		1637387_s_at	0.00071	-1
1628547_at	6e-05	1		1635794_a_at	1e-05	-1		1628020_at	0.00031	1		1636996_at	0.00071	-1
1628800_at	6e-05	1		1636367_at	1e-05	-1		1626891_at	0.00031	1		1630804_at	0.00071	1
1628984_s_at	6e-05	1		1636510_a_at	1e-05	1		1629698_at	0.00032	-1		1632883_at	0.00071	-1
1629134_at	6e-05	-1		1638870_at	1e-05	-1		1634436_at	0.00032	1		1630746_at	0.00071	-1
1629215_at	6e-05	-1		1639346_at	1e-05	1		1624357_at	0.00032	-1		1634243_a_at	0.00071	-1
1629358_s_at	6e-05	1		1625913_at	1e-05	-1		1629787_at	0.00032	-1		1634210_at	0.00071	1
1629405_s_at	6e-05	1		1626890_at	1e-05	-1		1628907_at	0.00032	1		1625692_s_at	0.00071	-1
1629467_at	6e-05	1		1628541_at	1e-05	1		1634717_at	0.00032	-1		1627552_at	0.00071	1
1629886_s_at	6e-05	1		1630313_a_at	1e-05	-1		1633100_a_at	0.00032	1		1634306_at	0.00071	1
1630156_at	6e-05	-1		1625799_a_at	1e-05	-1		1636647_s_at	0.00032	1		1626158_s_at	0.00071	1
1630264_at	6e-05	-1		1630566_at	1e-05	-1		1623799_a_at	0.00032	-1		1627212_at	0.00072	1
1630293_at	6e-05	-1		1631210_at	1e-05	-1		1638980_at	0.00032	-1		1624191_at	0.00072	-1
1630539_at	6e-05	-1		1632474_at	1e-05	-1		1623895_at	0.00032	-1		1636504_a_at	0.00072	-1
1630555_at	6e-05	1		1637527_at	1e-05	-1		1625278_s_at	0.00032	1		1633851_at	0.00072	-1
1630611_at	6e-05	-1		1638011_a_at	1e-05	-1		1628826_at	0.00032	1		1640497_at	0.00072	-1
1630774_s_at	6e-05	1		1641015_at	1e-05	-1		1625855_at	0.00032	-1		1633955_at	0.00072	1
1630923_at	6e-05	-1		1624970_s_at	1e-05	-1		1636664_at	0.00032	-1		1624076_at	0.00072	1
1631280_at	6e-05	-1		1636197_at	1e-05	-1		1627829_at	0.00032	1		1625174_at	0.00072	1
1631665_at	6e-05	-1		1636311_at	1e-05	1		1626768_at	0.00032	1		1629270_at	0.00072	1
1632087_at	6e-05	1		1639636_at	1e-05	-1		1632482_at	0.00032	-1		1627642_at	0.00073	-1
1632317_at	6e-05	1		1640728_at	1e-05	-1		1626016_s_at	0.00032	-1		1638870_at	0.00073	-1
1632350_at	6e-05	1		1625605_at	1e-05	-1		1638648_at	0.00032	-1		1631637_a_at	0.00073	1
1632516_at	6e-05	-1		1626429_at	1e-05	-1		1631962_at	0.00032	1		1627658_s_at	0.00073	-1
1632615_at	6e-05	-1		1626751_at	1e-05	-1		1633074_a_at	0.00032	1		1625426_at	0.00073	1
1632772_at	6e-05	1		1628584_at	1e-05	-1		1638663_at	0.00032	1		1639269_a_at	0.00073	-1
1633044_at	6e-05	-1		1632730_at	1e-05	-1		1626012_at	0.00033	-1		1627133_at	0.00073	-1
1633238_at	6e-05	1		1638262_at	1e-05	-1		1628507_at	0.00033	-1		1631051_at	0.00073	-1
1633359_a_at	6e-05	1		1638403_at	1e-05	-1		1630700_at	0.00033	1		1632752_at	0.00073	1
1633370_s_at	6e-05	1		1640628_at	1e-05	-1		1636280_s_at	0.00033	-1		1625290_at	0.00073	1
1633843_at	6e-05	-1		1625855_at	1e-05	-1		1637056_s_at	0.00033	1		1623572_at	0.00073	-1
1634076_at	6e-05	1		1628700_at	1e-05	-1		1633778_at	0.00033	-1		1638264_at	0.00073	1
1634530_at	6e-05	-1		1629750_at	1e-05	-1		1639636_at	0.00033	-1		1640395_a_at	0.00073	1
1634595_at	6e-05	-1		1633227_s_at	1e-05	1		1638762_at	0.00033	-1		1635033_at	0.00074	1
1634717_at	6e-05	-1		1633943_at	1e-05	-1		1624059_at	0.00033	1		1634692_at	0.00074	-1
1634801_at	6e-05	-1		1636271_a_at	1e-05	-1		1632185_s_at	0.00033	-1		1630231_at	0.00074	-1
1635636_at	6e-05	1		1637881_at	1e-05	1		1636021_at	0.00033	-1		1634449_at	0.00074	1
1636055_at	6e-05	-1		1640107_at	1e-05	-1		1629163_at	0.00033	-1		1634182_at	0.00074	1
1636251_at	6e-05	-1		1640485_at	1e-05	-1		1640086_at	0.00033	-1		1636023_at	0.00074	1
1636414_at	6e-05	-1		1641096_s_at	1e-05	-1		1637448_s_at	0.00033	1		1634314_s_at	0.00075	1
1636566_at	6e-05	1		1624306_at	1e-05	-1		1627566_a_at	0.00033	1		1641289_at	0.00075	1
1636652_a_at	6e-05	-1		1629098_at	1e-05	1		1635868_at	0.00033	1		1639201_at	0.00075	-1
1636684_at	6e-05	-1		1635188_at	1e-05	-1		1629854_at	0.00033	1		1635280_at	0.00075	1
1636949_s_at	6e-05	1		1635269_at	1e-05	-1		1629431_at	0.00033	1		1630944_s_at	0.00075	1
1637016_at	6e-05	-1		1623030_at	1e-05	-1		1623942_at	0.00033	1		1624985_at	0.00075	-1
1637022_at	6e-05	-1		1624946_at	1e-05	-1		1635872_at	0.00033	1		1633965_at	0.00075	-1
1637027_s_at	6e-05	1		1625832_at	1e-05	-1		1629316_at	0.00034	-1		1625467_at	0.00075	1
1638088_at	6e-05	1		1628925_at	1e-05	-1		1623124_at	0.00034	-1		1632262_at	0.00075	-1
1638185_at	6e-05	-1		1631794_at	1e-05	1		1637475_at	0.00034	-1		1625965_a_at	0.00075	1
1638315_s_at	6e-05	-1		1633966_at	1e-05	-1		1639246_at	0.00034	-1		1633657_at	0.00076	-1
1638556_s_at	6e-05	1		1634645_at	1e-05	-1		1635752_at	0.00034	-1		1630715_at	0.00076	-1
1638618_a_at	6e-05	-1		1634778_at	1e-05	-1		1630314_at	0.00034	-1		1633020_at	0.00076	1
1638929_at	6e-05	-1		1636822_s_at	1e-05	-1		1627870_at	0.00034	1		1633255_at	0.00077	-1
1639434_at	6e-05	-1		1637652_a_at	1e-05	-1		1634464_at	0.00034	-1		1635283_at	0.00077	1
1639632_at	6e-05	-1		1638138_at	1e-05	-1		1636367_at	0.00034	-1		1628570_at	0.00077	-1
1639996_at	6e-05	-1		1641209_at	1e-05	-1		1622939_at	0.00034	1		1631157_at	0.00077	1
1640173_at	6e-05	-1		1626698_at	1e-05	-1		1630102_at	0.00034	-1		1634086_a_at	0.00077	1
1640368_at	6e-05	-1		1627733_at	1e-05	-1		1632691_at	0.00034	1		1624357_at	0.00077	-1
1640497_at	6e-05	-1		1628348_at	1e-05	-1		1623447_a_at	0.00034	-1		1636918_a_at	0.00077	-1
1640582_at	6e-05	1		1637282_at	1e-05	-1		1625863_at	0.00034	-1		1631727_at	0.00077	-1
1640635_a_at	6e-05	1		1638330_at	1e-05	1		1624529_at	0.00034	1		1630003_at	0.00077	1
1641103_at	6e-05	-1		1641580_at	1e-05	-1		1639328_at	0.00034	1		1628838_at	0.00077	-1
1641152_at	6e-05	1		1628997_at	1e-05	-1		1633023_at	0.00034	-1		1623155_at	0.00077	-1
1641328_at	6e-05	-1		1629195_at	1e-05	1		1625172_s_at	0.00035	1		1634190_a_at	0.00077	-1
1641582_at	6e-05	1		1636084_at	1e-05	-1		1634270_at	0.00035	-1		1636822_s_at	0.00077	-1
1641647_at	6e-05	1		1636504_a_at	1e-05	-1		1641004_a_at	0.00035	1		1624926_at	0.00077	-1
1623355_at	7e-05	1		1640113_at	1e-05	-1		1634615_at	0.00035	-1		1635960_at	0.00077	1
1623591_a_at	7e-05	1		1624916_a_at	1e-05	-1		1639251_at	0.00035	-1		1634831_at	0.00077	-1
1624137_at	7e-05	1		1631112_at	1e-05	-1		1640040_at	0.00035	-1		1625634_at	0.00077	1
1624154_at	7e-05	-1		1633282_at	1e-05	-1		1628416_s_at	0.00035	1		1639990_at	0.00077	1
1624212_at	7e-05	-1		1633467_a_at	1e-05	-1		1625388_at	0.00035	1		1632299_at	0.00077	-1
1624292_a_at	7e-05	1		1639974_a_at	1e-05	-1		1632910_at	0.00035	-1		1641129_at	0.00078	1
1624342_at	7e-05	1		1640487_at	1e-05	-1		1628953_at	0.00035	-1		1626143_a_at	0.00078	-1
1624353_at	7e-05	1		1640509_s_at	1e-05	-1		1632865_s_at	0.00035	1		1639602_s_at	0.00078	1
1624533_s_at	7e-05	1		1626566_at	1e-05	1		1640344_at	0.00035	1		1637848_at	0.00078	-1
1624655_at	7e-05	-1		1627409_at	1e-05	-1		1624624_at	0.00035	-1		1636717_at	0.00078	-1
1624736_a_at	7e-05	1		1628811_at	1e-05	-1		1635740_at	0.00035	1		1626399_at	0.00078	-1
1624856_at	7e-05	-1		1628873_s_at	1e-05	1		1629434_at	0.00035	1		1639128_at	0.00078	-1
1624860_at	7e-05	-1		1632716_at	1e-05	-1		1633557_at	0.00035	1		1629852_at	0.00078	-1
1624989_s_at	7e-05	1		1633487_at	1e-05	-1		1629814_at	0.00035	-1		1632487_at	0.00078	-1
1625041_at	7e-05	1		1634501_at	1e-05	-1		1626718_at	0.00035	1		1627504_at	0.00078	-1
1625091_at	7e-05	-1		1634636_at	1e-05	1		1632313_at	0.00035	1		1638834_a_at	0.00078	-1
1625120_at	7e-05	1		1635639_a_at	1e-05	1		1640277_s_at	0.00035	-1		1638944_at	0.00078	-1
1625284_at	7e-05	-1		1639628_at	1e-05	-1		1632028_a_at	0.00035	1		1636067_at	0.00078	-1
1625388_at	7e-05	1		1627208_at	1e-05	-1		1625219_at	0.00035	1		1641325_s_at	0.00079	-1
1626106_a_at	7e-05	1		1633184_at	1e-05	-1		1623134_at	0.00035	-1		1628818_at	0.00079	1
1626178_s_at	7e-05	1		1640194_a_at	1e-05	1		1627551_s_at	0.00035	1		1637166_at	0.00079	-1
1626370_at	7e-05	-1		1626108_at	1e-05	-1		1634079_at	0.00036	-1		1634293_at	0.00079	1
1626943_at	7e-05	-1		1628281_at	1e-05	1		1641471_at	0.00036	-1		1638256_at	0.00079	1
1627072_at	7e-05	-1		1631235_at	1e-05	-1		1624134_a_at	0.00036	-1		1633964_at	0.00079	1
1627258_at	7e-05	1		1630780_a_at	1e-05	-1		1625469_at	0.00036	-1		1628427_a_at	0.00079	1
1627360_at	7e-05	1		1633906_at	1e-05	-1		1633092_at	0.00036	-1		1637650_at	0.0008	1
1627527_s_at	7e-05	-1		1635521_at	1e-05	-1		1628716_at	0.00036	1		1633259_a_at	0.0008	-1
1628638_at	7e-05	-1		1637643_at	1e-05	-1		1632282_s_at	0.00036	-1		1631034_at	0.0008	-1
1629026_at	7e-05	1		1639359_at	1e-05	1		1630818_at	0.00036	-1		1629027_at	0.0008	-1
1629302_at	7e-05	-1		1624551_at	1e-05	-1		1640313_s_at	0.00036	1		1635623_at	0.0008	-1
1629378_at	7e-05	-1		1640884_at	1e-05	1		1634135_at	0.00036	1		1633143_s_at	0.0008	1
1629507_a_at	7e-05	1		1623784_at	1e-05	-1		1623043_s_at	0.00036	-1		1635567_s_at	0.0008	1
1629907_at	7e-05	1		1627658_s_at	1e-05	-1		1639374_s_at	0.00036	1		1624090_at	0.00081	1
1630291_at	7e-05	1		1640156_at	1e-05	-1		1623289_at	0.00036	1		1637997_at	0.00081	1
1630581_at	7e-05	-1		1624624_at	1e-05	-1		1638511_at	0.00037	-1		1632325_at	0.00081	-1
1630684_at	7e-05	-1		1629952_at	1e-05	-1		1624396_at	0.00037	-1		1623915_at	0.00081	1
1630885_at	7e-05	-1		1636384_at	1e-05	-1		1640103_s_at	0.00037	1		1627334_at	0.00081	1
1631077_at	7e-05	-1		1638838_at	1e-05	-1		1627697_at	0.00037	-1		1629367_at	0.00082	1
1631384_at	7e-05	-1		1630512_at	1e-05	-1		1636504_a_at	0.00037	-1		1624818_s_at	0.00082	1
1631756_at	7e-05	-1		1635923_at	1e-05	-1		1627282_at	0.00037	-1		1629708_at	0.00082	-1
1631812_at	7e-05	-1		1640373_at	1e-05	-1		1638375_at	0.00037	-1		1624620_at	0.00082	-1
1631872_at	7e-05	-1		1629888_at	1e-05	-1		1639957_s_at	0.00037	1		1625108_a_at	0.00082	-1
1632139_at	7e-05	-1		1636108_at	1e-05	-1		1625264_s_at	0.00037	1		1640782_at	0.00082	-1
1632212_at	7e-05	1		1638359_s_at	1e-05	1		1636837_at	0.00037	1		1623145_s_at	0.00082	1
1632335_at	7e-05	1		1631316_a_at	1e-05	-1		1632541_at	0.00037	1		1641245_a_at	0.00082	1
1632399_at	7e-05	-1		1632236_at	1e-05	-1		1630487_s_at	0.00037	-1		1634636_at	0.00083	1
1632497_a_at	7e-05	1		1635322_a_at	1e-05	-1		1629708_at	0.00038	-1		1633912_at	0.00083	-1
1632570_at	7e-05	1		1637351_at	1e-05	-1		1630746_at	0.00038	-1		1624742_a_at	0.00083	1
1632590_at	7e-05	-1		1639740_a_at	1e-05	-1		1626858_a_at	0.00038	-1		1638661_at	0.00083	1
1632854_s_at	7e-05	-1		1626572_at	1e-05	-1		1627707_at	0.00038	-1		1626309_at	0.00083	1
1632897_at	7e-05	-1		1628543_a_at	1e-05	-1		1630988_at	0.00038	-1		1628393_at	0.00083	1
1632910_at	7e-05	-1		1629352_at	1e-05	1		1627246_at	0.00038	1		1630877_a_at	0.00083	-1
1633147_at	7e-05	1		1629789_at	1e-05	1		1640803_at	0.00038	-1		1640764_at	0.00083	1
1633454_s_at	7e-05	1		1637313_at	1e-05	-1		1637507_at	0.00038	-1		1636131_at	0.00083	1
1633761_at	7e-05	-1		1638800_a_at	1e-05	-1		1634945_at	0.00038	1		1636383_at	0.00083	-1
1633835_s_at	7e-05	-1		1640483_at	1e-05	-1		1623606_at	0.00038	1		1625986_at	0.00084	-1
1633947_at	7e-05	1		1632826_at	1e-05	-1		1629759_at	0.00038	1		1626988_at	0.00084	1
1634057_at	7e-05	-1		1637187_at	1e-05	-1		1624444_at	0.00038	-1		1638800_a_at	0.00084	-1
1634069_at	7e-05	-1		1623155_at	1e-05	-1		1626666_s_at	0.00038	1		1624697_at	0.00084	-1
1634463_at	7e-05	1		1633639_at	1e-05	1		1628649_at	0.00038	-1		1633131_s_at	0.00084	-1
1634464_at	7e-05	-1		1640348_at	1e-05	-1		1636732_at	0.00038	1		1635168_at	0.00084	-1
1634481_at	7e-05	1		1630601_at	1e-05	-1		1640278_at	0.00039	-1		1638738_s_at	0.00084	1
1634499_at	7e-05	-1		1641659_s_at	1e-05	1		1624609_at	0.00039	-1		1630351_at	0.00084	-1
1634739_a_at	7e-05	-1		1631644_at	1e-05	-1		1633851_at	0.00039	-1		1640264_at	0.00084	-1
1634927_at	7e-05	-1		1633836_a_at	1e-05	1		1629467_at	0.00039	1		1640653_at	0.00084	1
1634972_at	7e-05	1		1634041_at	1e-05	1		1639775_at	0.00039	-1		1636559_s_at	0.00085	1
1634977_at	7e-05	1		1627656_at	1e-05	1		1625670_at	0.00039	-1		1627613_at	0.00085	1
1635143_at	7e-05	1		1636731_at	1e-05	-1		1633844_at	0.00039	1		1640297_at	0.00085	-1
1635251_at	7e-05	1		1636760_a_at	1e-05	-1		1626147_s_at	0.00039	1		1632813_at	0.00085	1
1635410_at	7e-05	1		1624958_a_at	1e-05	-1		1633150_a_at	0.00039	-1		1626236_at	0.00085	-1
1635470_at	7e-05	1		1632650_at	1e-05	-1		1627271_at	0.00039	1		1634041_at	0.00086	1
1635831_at	7e-05	-1		1633872_at	1e-05	1		1627278_s_at	0.00039	-1		1641614_at	0.00086	1
1635968_at	7e-05	1		1625201_s_at	1e-05	-1		1638550_s_at	0.00039	1		1638664_s_at	0.00086	1
1636013_at	7e-05	-1		1631025_at	1e-05	-1		1628393_at	0.00039	1		1641721_a_at	0.00086	1
1636098_at	7e-05	-1		1627876_at	1e-05	-1		1631420_at	0.00039	1		1630729_at	0.00086	1
1636395_at	7e-05	1		1630781_at	1e-05	1		1633364_at	0.00039	1		1636871_at	0.00086	-1
1636431_at	7e-05	-1		1636725_at	1e-05	-1		1623433_at	0.00039	-1		1638074_at	0.00086	1
1636546_s_at	7e-05	1		1626808_s_at	1e-05	1		1629077_s_at	0.00039	1		1630685_at	0.00086	-1
1637250_at	7e-05	-1		1623501_at	1e-05	-1		1634620_a_at	0.00039	1		1631081_a_at	0.00086	-1
1637712_at	7e-05	-1		1627010_s_at	1e-05	-1		1623733_at	0.00039	1		1629253_at	0.00086	-1
1637792_at	7e-05	1		1627836_at	1e-05	-1		1629546_at	0.00039	1		1633782_at	0.00086	-1
1638173_s_at	7e-05	1		1630988_at	1e-05	-1		1625110_at	0.00039	1		1638277_at	0.00086	1
1638226_at	7e-05	1		1633657_at	1e-05	-1		1635445_at	0.00039	-1		1636694_at	0.00086	1
1638456_at	7e-05	-1		1640010_at	1e-05	-1		1630803_at	0.00039	-1		1632557_s_at	0.00086	1
1638708_s_at	7e-05	-1		1640885_at	1e-05	-1		1630144_at	0.00039	1		1630529_at	0.00087	-1
1638739_at	7e-05	1		1622939_at	1e-05	1		1629201_at	0.0004	1		1627282_at	0.00087	-1
1639017_at	7e-05	-1		1624886_s_at	1e-05	-1		1640672_at	0.0004	-1		1627458_at	0.00087	1
1639184_at	7e-05	-1		1639892_at	1e-05	1		1627050_at	0.0004	-1		1625351_at	0.00087	-1
1639205_s_at	7e-05	-1		1640961_at	1e-05	-1		1640661_at	0.0004	-1		1640862_a_at	0.00087	1
1639349_at	7e-05	-1		1623257_a_at	1e-05	1		1628208_at	0.0004	-1		1625706_at	0.00087	-1
1639610_at	7e-05	-1		1634351_at	1e-05	-1		1626553_at	0.0004	1		1628660_at	0.00087	1
1639671_at	7e-05	1		1638560_a_at	1e-05	1		AFFX-Dros-eIF-4a_3_at	0.0004	1		1634668_at	0.00087	1
1639870_at	7e-05	-1		1626807_a_at	1e-05	1		1638274_s_at	0.0004	1		1637192_at	0.00087	1
1640212_at	7e-05	-1		1637673_at	1e-05	-1		1638284_at	0.0004	-1		1625409_at	0.00088	-1
1640246_at	7e-05	-1		1638585_at	1e-05	1		1633283_at	0.0004	1		1625078_at	0.00088	1
1640657_at	7e-05	-1		1636160_at	1e-05	-1		1626350_at	0.0004	1		1629773_at	0.00088	-1
1640766_at	7e-05	-1		1632297_at	1e-05	1		1641567_at	0.0004	1		1627384_at	0.00088	-1
1641204_at	7e-05	-1		1638844_s_at	1e-05	1		1633948_a_at	0.0004	1		1641418_at	0.00088	-1
1641304_s_at	7e-05	1		1623535_at	1e-05	-1		1634008_at	0.0004	-1		1623531_at	0.00088	-1
1641708_at	7e-05	-1		1637441_at	1e-05	-1		1625320_at	0.00041	-1		1629476_at	0.00088	1
1641747_s_at	7e-05	1		1637560_at	1e-05	1		1628042_at	0.00041	-1		1639064_s_at	0.00088	1
1623663_a_at	8e-05	-1		1639792_at	1e-05	-1		1628525_at	0.00041	-1		1641420_s_at	0.00088	-1
1623906_at	8e-05	-1		1625670_at	1e-05	-1		1628288_s_at	0.00041	-1		1639181_at	0.00089	-1
1624313_at	8e-05	1		1637989_at	1e-05	-1		1640560_at	0.00041	-1		1629375_at	0.0009	1
1624607_at	8e-05	-1		1639739_s_at	1e-05	-1		1631654_at	0.00041	-1		1640541_at	0.0009	1
1624636_at	8e-05	1		1623294_at	1e-05	-1		1636153_at	0.00041	1		1632324_at	0.0009	-1
1625108_a_at	8e-05	-1		1632642_a_at	1e-05	1		1630768_s_at	0.00041	-1		1624420_at	0.0009	-1
1625465_a_at	8e-05	1		1623508_at	1e-05	-1		1627106_a_at	0.00041	1		1639853_at	0.0009	-1
1625487_at	8e-05	1		1625115_at	1e-05	-1		1633268_s_at	0.00041	1		1630698_at	0.0009	-1
1625497_at	8e-05	-1		1625499_at	1e-05	-1		1632297_at	0.00041	1		1638138_at	0.0009	-1
1625728_at	8e-05	1		1627867_at	1e-05	-1		1631877_a_at	0.00041	1		1639477_s_at	0.0009	-1
1625905_at	8e-05	-1		1632885_at	1e-05	-1		1636975_at	0.00041	-1		1626857_at	0.00091	1
1626050_at	8e-05	1		1636825_at	1e-05	-1		1641624_at	0.00041	-1		1637115_at	0.00091	-1
1626365_at	8e-05	-1		1639817_at	1e-05	-1		1632647_s_at	0.00041	-1		1626662_at	0.00091	-1
1626435_at	8e-05	1		1628958_at	1e-05	-1		1639925_at	0.00041	-1		1625186_at	0.00091	-1
1626718_at	8e-05	1		1632487_at	1e-05	-1		1637098_at	0.00041	-1		1637547_at	0.00091	1
1626732_at	8e-05	-1		1634034_at	1e-05	1		1637298_at	0.00041	1		1627939_a_at	0.00091	1
1626846_s_at	8e-05	1		1631270_at	1e-05	-1		1636791_s_at	0.00041	1		1629714_at	0.00091	-1
1626965_at	8e-05	1		1635925_at	1e-05	-1		1624152_at	0.00041	1		1632516_at	0.00091	-1
1627246_at	8e-05	1		1635774_at	1e-05	-1		1635494_at	0.00041	1		1638231_at	0.00091	1
1627377_at	8e-05	-1		1629305_at	1e-05	-1		1637785_at	0.00041	1		1626306_at	0.00091	1
1627842_at	8e-05	-1		1634983_s_at	1e-05	1		1625671_at	0.00042	1		1633196_at	0.00092	1
1627982_at	8e-05	1		1624678_at	1e-05	-1		1638335_at	0.00042	1		1637141_at	0.00092	-1
1628030_at	8e-05	-1		1631067_at	1e-05	-1		1623252_a_at	0.00042	-1		1629695_at	0.00092	-1
1628256_at	8e-05	-1		1638883_at	1e-05	1		1627217_at	0.00042	-1		1624329_at	0.00092	-1
1628488_at	8e-05	1		1629825_a_at	1e-05	-1		1626308_s_at	0.00042	1		1629217_at	0.00092	-1
1628826_at	8e-05	1		1629906_s_at	1e-05	1		1627941_at	0.00042	-1		1626353_at	0.00092	-1
1628842_s_at	8e-05	1		1629763_at	1e-05	-1		1636888_a_at	0.00042	1		1636223_at	0.00092	-1
1629285_at	8e-05	-1		1633833_at	1e-05	1		1636918_a_at	0.00042	-1		1637677_at	0.00092	1
1629538_s_at	8e-05	-1		1637089_at	1e-05	1		1625095_at	0.00042	1		1625631_at	0.00093	-1
1629644_s_at	8e-05	-1		1626868_at	1e-05	-1		1633779_s_at	0.00042	1		1640505_at	0.00093	1
1630251_at	8e-05	-1		1635551_at	1e-05	1		1626326_at	0.00042	1		1626767_at	0.00093	1
1630724_at	8e-05	-1		1628605_at	1e-05	-1		1631727_at	0.00042	-1		1637792_at	0.00093	1
1631013_at	8e-05	1		1638968_at	1e-05	-1		1634675_s_at	0.00042	1		1635035_at	0.00093	1
1631127_at	8e-05	1		1639099_at	1e-05	-1		1628398_at	0.00043	1		1631198_at	0.00093	-1
1631225_at	8e-05	1		1630643_at	1e-05	1		1631750_a_at	0.00043	-1		1639636_at	0.00094	-1
1631319_at	8e-05	-1		1635075_at	1e-05	1		1629947_at	0.00043	-1		1639817_at	0.00094	-1
1631394_at	8e-05	1		1630870_s_at	1e-05	-1		1640776_at	0.00043	-1		1635818_at	0.00094	1
1632103_at	8e-05	1		1635408_at	1e-05	-1		1639782_at	0.00043	-1		1629290_at	0.00094	1
1632226_at	8e-05	1		1640805_at	1e-05	-1		1623894_a_at	0.00043	-1		1627048_at	0.00094	1
1632277_a_at	8e-05	1		1624197_a_at	1e-05	-1		1625605_at	0.00043	-1		1624993_at	0.00095	1
1632691_at	8e-05	1		1624758_at	1e-05	-1		1640884_at	0.00043	1		1638220_at	0.00095	-1
1632701_at	8e-05	1		1625184_at	1e-05	-1		1627634_at	0.00043	1		1624884_at	0.00095	-1
1633100_a_at	8e-05	1		1626941_at	1e-05	-1		1631022_at	0.00043	-1		1632275_a_at	0.00095	-1
1633129_at	8e-05	-1		1623471_s_at	1e-05	1		1634105_s_at	0.00043	-1		1633088_at	0.00096	-1
1633160_a_at	8e-05	-1		1631877_a_at	1e-05	1		1635140_at	0.00043	-1		1641733_a_at	0.00096	-1
1633544_at	8e-05	-1		1635579_at	1e-05	-1		1625124_at	0.00043	1		1625261_x_at	0.00096	-1
1633817_at	8e-05	-1		1626441_at	1e-05	-1		1628822_at	0.00044	-1		1625966_at	0.00097	-1
1633819_at	8e-05	-1		1636405_a_at	1e-05	-1		1634769_at	0.00044	-1		1624073_at	0.00097	-1
1633940_at	8e-05	-1		1627813_at	1e-05	-1		1623128_at	0.00044	-1		1630016_at	0.00097	-1
1634503_at	8e-05	-1		1633497_s_at	1e-05	-1		1634595_at	0.00044	-1		1636125_a_at	0.00097	-1
1634531_at	8e-05	-1		1639389_at	1e-05	-1		1631081_a_at	0.00044	-1		1638624_at	0.00097	1
1634553_at	8e-05	-1		1627168_at	1e-05	-1		1627402_a_at	0.00044	-1		1640168_at	0.00097	-1
1634630_at	8e-05	1		1630102_at	1e-05	-1		1630003_at	0.00044	1		1634695_at	0.00097	-1
1634768_at	8e-05	-1		1624433_at	1e-05	-1		1634385_at	0.00044	-1		1626365_at	0.00097	-1
1634783_s_at	8e-05	-1		1627516_at	1e-05	1		1638315_s_at	0.00044	-1		1639011_a_at	0.00097	-1
1634898_a_at	8e-05	-1		1626857_at	1e-05	1		1633467_a_at	0.00044	-1		1627307_at	0.00097	-1
1634949_at	8e-05	1		1627127_at	1e-05	-1		1629302_at	0.00044	-1		1626246_s_at	0.00097	-1
1634966_a_at	8e-05	-1		1638972_at	1e-05	-1		1636179_at	0.00044	-1		1641108_at	0.00097	1
1635447_at	8e-05	1		1632278_s_at	1e-05	-1		1633168_at	0.00044	-1		1634667_at	0.00097	-1
1635596_at	8e-05	-1		1626929_at	1e-05	1		1627447_at	0.00044	-1		1628469_a_at	0.00097	1
1636269_at	8e-05	-1		1632336_at	1e-05	-1		1623201_at	0.00044	1		1640658_at	0.00097	-1
1636551_at	8e-05	-1		1637728_at	1e-05	-1		1627702_at	0.00044	1		1636332_at	0.00097	1
1636608_at	8e-05	1		1627557_a_at	1e-05	-1		1624450_at	0.00044	1		1639429_at	0.00097	1
1636647_s_at	8e-05	1		1639258_at	1e-05	-1		1636358_a_at	0.00044	1		1633578_a_at	0.00098	-1
1637062_at	8e-05	1		1636170_at	1e-05	1		1631960_at	0.00045	1		1625020_at	0.00098	-1
1637095_at	8e-05	1		1639481_at	1e-05	-1		1635518_at	0.00045	1		1625955_a_at	0.00098	1
1637617_at	8e-05	-1		1629194_s_at	1e-05	1		1635874_at	0.00045	-1		1634815_at	0.00098	1
1637828_a_at	8e-05	1		1638465_at	1e-05	-1		1632655_at	0.00045	-1		1640477_at	0.00098	-1
1637834_at	8e-05	1		1635160_at	1e-05	-1		1639703_s_at	0.00045	-1		1625170_at	0.00098	-1
1638001_a_at	8e-05	1		1628358_at	1e-05	-1		1640454_at	0.00045	1		1623635_at	0.00098	1
1638447_s_at	8e-05	-1		1638299_at	1e-05	1		1624655_at	0.00045	-1		1640633_s_at	0.00098	-1
1638651_a_at	8e-05	-1		1636016_at	1e-05	-1		1631819_s_at	0.00045	1		1639138_at	0.00099	-1
1638884_at	8e-05	1		1623111_at	1e-05	-1		1640541_at	0.00045	1		1623446_a_at	0.00099	-1
1638995_at	8e-05	-1		1629427_at	1e-05	-1		1628128_at	0.00045	-1		1629119_at	0.00099	-1
1639029_at	8e-05	-1		1625312_at	1e-05	1		1628485_at	0.00045	-1		1638315_s_at	0.00099	-1
1639112_s_at	8e-05	-1		1636971_at	1e-05	-1		1639600_at	0.00045	1		1637712_at	0.00099	-1
1639411_at	8e-05	-1		1639388_a_at	1e-05	1		1641223_at	0.00045	1		1632171_a_at	0.00099	1
1640082_at	8e-05	1		1632450_at	1e-05	-1		1624829_at	0.00045	-1		1628503_at	0.00099	1
1640362_at	8e-05	-1		1629714_at	1e-05	-1		1623574_at	0.00046	-1		1639312_at	0.001	1
1640429_a_at	8e-05	1		1629869_s_at	1e-05	1		1634981_at	0.00046	-1		1626553_at	0.001	1
1641259_at	8e-05	1		1635663_at	1e-05	1		1635830_at	0.00046	-1		1634446_at	0.001	-1
1641511_at	8e-05	-1		1636583_at	1e-05	1		1632202_at	0.00046	-1		1623430_at	0.00101	1
1641681_s_at	8e-05	1		1636975_at	1e-05	-1		1636218_at	0.00046	-1		1639002_s_at	0.00101	-1
1623173_at	9e-05	-1		1635854_s_at	1e-05	1		1637120_at	0.00046	1		1633076_at	0.00101	1
1623178_at	9e-05	-1		1641657_s_at	1e-05	1		1638651_a_at	0.00046	-1		1641167_s_at	0.00101	-1
1623244_at	9e-05	1		1638762_at	1e-05	-1		1638359_s_at	0.00046	1		1627612_a_at	0.00101	1
1623520_a_at	9e-05	-1		1632791_at	1e-05	1		1627168_at	0.00046	-1		1636644_at	0.00101	-1
1623796_at	9e-05	-1		1629614_at	1e-05	1		1631001_s_at	0.00046	-1		1639368_at	0.00101	-1
1624658_at	9e-05	-1		1634401_at	1e-05	-1		1641078_s_at	0.00046	1		1635403_at	0.00102	1
1624685_at	9e-05	1		1623604_at	1e-05	-1		1640687_at	0.00046	-1		1637899_at	0.00102	-1
1624908_at	9e-05	-1		1630892_at	1e-05	1		1623061_at	0.00046	-1		1637064_at	0.00102	1
1625457_at	9e-05	1		1629041_at	1e-05	-1		1624198_at	0.00046	1		1641645_at	0.00102	1
1625462_s_at	9e-05	1		1624591_at	1e-05	-1		1630231_at	0.00046	-1		1631602_at	0.00102	-1
1625686_s_at	9e-05	1		1632322_at	1e-05	1		1636539_at	0.00046	1		1638503_at	0.00102	-1
1625887_at	9e-05	-1		1624721_at	1e-05	1		1640650_at	0.00046	1		1631954_at	0.00102	-1
1625935_at	9e-05	1		1633200_at	1e-05	-1		1629449_at	0.00046	-1		1623065_at	0.00102	-1
1626167_at	9e-05	-1		1623893_at	1e-05	1		1637926_s_at	0.00046	1		1633846_at	0.00102	-1
1626559_s_at	9e-05	-1		1641485_at	1e-05	1		1631630_at	0.00047	-1		1624044_at	0.00102	-1
1627697_at	9e-05	-1		1634515_at	1e-05	1		1632207_a_at	0.00047	1		1624464_s_at	0.00102	1
1628147_at	9e-05	1		1628099_at	1e-05	-1		1634694_at	0.00047	-1		1632952_at	0.00103	1
1628462_s_at	9e-05	1		1635118_at	1e-05	-1		1628256_at	0.00047	-1		1636850_at	0.00103	-1
1628662_at	9e-05	1		1636728_at	1e-05	1		1640497_at	0.00047	-1		1638447_s_at	0.00103	-1
1628705_at	9e-05	1		1624888_at	1e-05	1		1636298_at	0.00047	-1		1630773_a_at	0.00103	-1
1629125_at	9e-05	1		1627665_at	1e-05	1		1641096_s_at	0.00047	-1		1626957_at	0.00104	-1
1629322_at	9e-05	1		1629349_at	1e-05	-1		1638881_at	0.00047	-1		1637645_at	0.00104	1
1629375_at	9e-05	1		1640716_at	1e-05	-1		1631152_at	0.00047	-1		1625468_at	0.00104	-1
1630800_s_at	9e-05	1		1639266_at	1e-05	-1		1634313_s_at	0.00047	1		1624396_at	0.00104	-1
1630811_at	9e-05	-1		1625839_at	1e-05	1		1641630_at	0.00047	1		1634171_at	0.00104	-1
1630855_s_at	9e-05	-1		1635740_at	1e-05	1		1638464_a_at	0.00047	-1		1634842_a_at	0.00104	-1
1631081_a_at	9e-05	-1		1638881_at	1e-05	-1		1630972_at	0.00047	-1		1628872_at	0.00104	-1
1631602_at	9e-05	-1		1639982_at	1e-05	1		1639419_at	0.00047	1		1632164_at	0.00104	1
1632531_at	9e-05	1		1628995_at	1e-05	-1		1623807_a_at	0.00048	-1		1636666_at	0.00104	-1
1633048_at	9e-05	1		1641623_at	1e-05	1		1640505_at	0.00048	1		1640988_at	0.00104	-1
1633642_at	9e-05	1		1623068_at	1e-05	1		1627109_at	0.00048	1		1638699_at	0.00104	-1
1633884_at	9e-05	-1		1638612_at	1e-05	1		1640348_at	0.00048	-1		1641413_s_at	0.00104	-1
1633960_at	9e-05	-1		1633563_at	1e-05	1		1626983_at	0.00048	-1		1639426_at	0.00104	-1
1634174_at	9e-05	1		1633377_at	1e-05	1		1628564_at	0.00048	1		1638801_at	0.00104	-1
1634298_at	9e-05	1		1641315_at	1e-05	-1		1636412_at	0.00048	-1		1635423_s_at	0.00105	1
1636068_a_at	9e-05	1		1635826_s_at	1e-05	1		1633055_at	0.00048	1		1633772_at	0.00105	1
1636125_a_at	9e-05	-1		1630551_at	1e-05	1		1630024_at	0.00048	1		1635079_at	0.00105	1
1636128_at	9e-05	-1		1629035_at	1e-05	1		1626607_at	0.00048	1		1639363_at	0.00105	-1
1636211_at	9e-05	-1		1626230_s_at	1e-05	-1		1631739_at	0.00048	1		1622958_at	0.00105	1
1636286_at	9e-05	-1		1636805_a_at	1e-05	1		1636501_at	0.00048	1		1628976_at	0.00105	1
1636287_at	9e-05	1		1636607_at	1e-05	1		1631304_a_at	0.00048	1		1635217_at	0.00105	1
1636615_at	9e-05	1		1633847_at	1e-05	1		1628578_at	0.00048	-1		1634844_at	0.00106	1
1636630_s_at	9e-05	1		1635962_a_at	1e-05	-1		1641026_a_at	0.00049	1		1636490_at	0.00106	1
1636996_at	9e-05	-1		1641157_at	1e-05	1		1626197_at	0.00049	-1		1626880_at	0.00106	1
1637172_at	9e-05	-1		1638682_a_at	1e-05	1		1632912_s_at	0.00049	-1		1629644_s_at	0.00106	-1
1637256_at	9e-05	1		1635046_at	1e-05	-1		1633070_at	0.00049	-1		1637130_at	0.00106	1
1637581_at	9e-05	-1		1637145_at	1e-05	1		1625020_at	0.00049	-1		1636662_at	0.00106	-1
1637899_at	9e-05	-1		1633576_s_at	1e-05	1		1626092_at	0.00049	-1		1633906_at	0.00106	-1
1638677_at	9e-05	-1		1641534_at	1e-05	1		1629644_s_at	0.00049	-1		1635363_a_at	0.00106	-1
1638937_at	9e-05	1		1625945_a_at	1e-05	1		1632336_at	0.00049	-1		1629347_at	0.00106	1
1639095_at	9e-05	-1		1624211_at	1e-05	-1		1631240_at	0.00049	1		1631555_at	0.00106	-1
1639903_at	9e-05	1		1627334_at	1e-05	1		1633379_s_at	0.00049	1		1632228_at	0.00106	1
1640025_at	9e-05	-1		1641037_at	1e-05	-1		1631200_at	0.00049	1		1623569_at	0.00107	1
1640541_at	9e-05	1		1632946_at	1e-05	1		1624749_at	0.00049	-1		1634595_at	0.00107	-1
1640922_a_at	9e-05	1		1633796_at	1e-05	1		1629993_at	0.00049	-1		1634057_at	0.00107	-1
1641733_a_at	9e-05	-1		1623837_at	1e-05	1		1639815_at	0.00049	-1		1638368_at	0.00107	1
1623126_at	0.0001	1		1630423_at	1e-05	1		1630786_at	0.0005	-1		1625497_at	0.00108	-1
1623225_s_at	0.0001	1		1634549_at	1e-05	1		1632392_s_at	0.0005	1		1627087_at	0.00108	1
1624312_at	0.0001	-1		1636611_at	1e-05	1		1634128_at	0.0005	-1		1625799_a_at	0.00108	-1
1624366_at	0.0001	-1		1639850_at	1e-05	1		1627147_at	0.0005	-1		1637654_at	0.00108	-1
1624731_s_at	0.0001	-1		1637620_s_at	1e-05	1		1638788_at	0.0005	-1		1634034_at	0.00108	1
1624985_at	0.0001	-1		1636741_s_at	1e-05	1		1628768_at	0.0005	-1		1638866_at	0.00108	-1
1625032_s_at	0.0001	-1		1628264_a_at	1e-05	1		1634801_at	0.0005	-1		1636686_at	0.00108	-1
1625365_at	0.0001	-1		1623103_at	1e-05	-1		1632095_at	0.0005	-1		1635418_at	0.00108	-1
1625531_at	0.0001	1		1635567_s_at	1e-05	1		1632433_at	0.0005	1		1624448_at	0.00108	-1
1625838_at	0.0001	1		1634009_at	1e-05	-1		1635709_at	0.0005	1		1625149_at	0.00108	-1
1626298_at	0.0001	-1		1640056_at	1e-05	1		1638220_at	0.0005	-1		1627041_s_at	0.00108	-1
1627106_a_at	0.0001	1		1638360_at	1e-05	1		1638962_at	0.0005	1		1627988_at	0.00109	1
1627313_at	0.0001	-1		1628332_at	1e-05	1		1641688_at	0.0005	-1		1629402_at	0.00109	-1
1628968_at	0.0001	-1		1631381_at	1e-05	1		1634253_at	0.0005	1		1640196_at	0.00109	-1
1629062_at	0.0001	1		1641188_a_at	1e-05	1		1624073_at	0.0005	-1		1637510_s_at	0.0011	1
1629066_at	0.0001	1		1624838_a_at	2e-05	1		1632712_s_at	0.0005	1		1636098_at	0.0011	-1
1629346_at	0.0001	1		1626324_at	2e-05	1		1635389_s_at	0.0005	1		1641664_at	0.0011	1
1629391_at	0.0001	1		1626968_at	2e-05	1		1636770_at	0.0005	1		1633057_at	0.0011	-1
1629648_s_at	0.0001	-1		1627287_at	2e-05	1		1623690_at	0.0005	1		1635498_at	0.0011	1
1629911_at	0.0001	-1		1627399_at	2e-05	-1		1635892_at	0.0005	1		1640377_s_at	0.0011	1
1630119_s_at	0.0001	1		1630614_s_at	2e-05	-1		1626580_at	0.00051	-1		1628675_at	0.0011	1
1630147_at	0.0001	1		1630657_at	2e-05	-1		1641446_s_at	0.00051	1		1632448_s_at	0.0011	1
1630244_s_at	0.0001	1		1631021_at	2e-05	-1		1631447_at	0.00051	-1		1636258_at	0.00111	1
1631731_at	0.0001	-1		1631919_at	2e-05	-1		1637830_s_at	0.00051	1		1629391_at	0.00111	1
1632090_at	0.0001	-1		1634140_a_at	2e-05	1		1634016_at	0.00051	1		1636698_at	0.00111	-1
1633273_at	0.0001	-1		1634269_at	2e-05	1		1631805_at	0.00051	1		1630313_a_at	0.00111	-1
1633687_at	0.0001	-1		1635065_at	2e-05	1		1623915_at	0.00051	1		1637763_a_at	0.00111	-1
1634243_a_at	0.0001	-1		1635207_at	2e-05	1		1625141_at	0.00051	1		1635165_a_at	0.00111	1
1634249_s_at	0.0001	-1		1635446_at	2e-05	1		1636849_at	0.00051	1		1632658_a_at	0.00111	-1
1634272_at	0.0001	-1		1636357_at	2e-05	-1		1625972_at	0.00052	1		1625514_s_at	0.00111	1
1634496_at	0.0001	-1		1638260_s_at	2e-05	1		1629113_a_at	0.00052	-1		1640156_at	0.00112	-1
1635313_at	0.0001	1		1639268_at	2e-05	1		1626732_at	0.00052	-1		1636151_at	0.00112	1
1635330_at	0.0001	1		1640599_at	2e-05	1		1638995_at	0.00052	-1		1640921_at	0.00112	-1
1635418_at	0.0001	-1		1640673_at	2e-05	-1		1641540_a_at	0.00052	1		1627399_at	0.00113	-1
1636451_a_at	0.0001	1		1640913_at	2e-05	-1		1629788_at	0.00052	-1		1640470_s_at	0.00113	1
1636507_at	0.0001	1		1641624_at	2e-05	-1		1630251_at	0.00052	-1		1625812_at	0.00113	-1
1636589_s_at	0.0001	-1		1623881_s_at	2e-05	-1		1624908_at	0.00052	-1		1627974_at	0.00114	1
1637403_at	0.0001	1		1623903_at	2e-05	1		1634171_at	0.00052	-1		1640144_at	0.00114	1
1638127_s_at	0.0001	1		1625503_at	2e-05	1		1634640_at	0.00052	1		1629715_at	0.00114	1
1638387_at	0.0001	-1		1626331_at	2e-05	-1		1637365_at	0.00052	1		1623035_at	0.00114	1
1638503_at	0.0001	-1		1626911_at	2e-05	1		1634674_at	0.00052	1		1628750_at	0.00114	1
1638700_at	0.0001	1		1628401_at	2e-05	-1		1623089_at	0.00052	-1		1624860_at	0.00115	-1
1639367_a_at	0.0001	-1		1630916_at	2e-05	1		1624437_s_at	0.00052	1		1631665_at	0.00115	-1
1640168_at	0.0001	-1		1632752_at	2e-05	1		1639663_at	0.00052	-1		1635143_at	0.00115	1
1640358_at	0.0001	-1		1634158_at	2e-05	1		1632789_at	0.00052	-1		1632703_at	0.00116	-1
1640426_at	0.0001	-1		1635293_s_at	2e-05	-1		1635347_a_at	0.00052	1		1633379_s_at	0.00116	1
[truncated: 6,086 more rows]
