# Supplementary material for: Thermal fluctuations affect the transcriptome through mechanisms independent of average temperature
Source: Sci Rep. 2016 Aug 4;6:30975. doi: 10.1038/srep30975 (PMC4973280; doi:10.1038/srep30975)
Supplement: Supplementary Table S2 [file srep30975-s3.xls]

## Sheet: Legend for enrichment analyses
In the following three worksheets the full output (P-value cutoff 0.005) from the PIANO enrichment analyses.
Contrasts are defined by the following codes:
15°C Con	(is read as: the difference between expression at 20 vs. 35°C in flies developed at constant 15°C)
15°C Fluc	(is read as: the difference between expression at 20 vs. 35°C in flies developed at fluctuating 15°C)
25°C Con	(is read as: the difference between expression at 20 vs. 35°C in flies developed at constant 25°C)
25°C Fluc	(is read as: the difference between expression at 20 vs. 35°C in flies developed at fluctuating 25°C)
15°C@20°C	(is read as: the difference between expression at fluctuating and constant temperature at 20°C in flies developed at 15°C)
15°C@35°C	(is read as: the difference between expression at fluctuating and constant temperature at 35°C in flies developed at 15°C)
25°C@20°C	(is read as: the difference between expression at fluctuating and constant temperature at 20°C in flies developed at 25°C)
25°C@35°C	(is read as: the difference between expression at fluctuating and constant temperature at 35°C in flies developed at 25°C)
Con@20°C	(is read as: the difference between expression at 15 and 25°C at constant 20°C)
Con@35°C	(is read as: the difference between expression at 15 and 25°C at constant 35°C)
Fluc@20°C	(is read as: the difference between expression at 15 and 25°C at fluctuating 20°C)
Fluc@35°C	(is read as: the difference between expression at 15 and 25°C at fluctuatin 35°C)
The three main treatment groups (20°C control vs. ramping at 35°C; development at constant vs. fluctuating temperature;
mean temperature of 15°C vs. 25°C) are divided among three worksheets.

## Sheet: Sig. GO Ramping (20 vs 35C)
15°C Con	GO_id	Term	FDR Corrected P-value		15°C Var	GO_id	Term	FDR Corrected P-value		25°C Con	GO_id	Term	FDR Corrected P-value		25°C Var	GO_id	Term	FDR Corrected P-value
	GO:0020037	heme binding	0			GO:0043231	intracellular membrane-bounded organelle	0			GO:0043190	ATP-binding cassette (ABC) transporter complex	0			GO:0008340	determination of adult lifespan	0
	GO:0043231	intracellular membrane-bounded organelle	0			GO:0005506	iron ion binding	0			GO:0048149	behavioral response to ethanol	0			GO:0045087	innate immune response	0
	GO:0005506	iron ion binding	0			GO:0016705	oxidoreductase activity, acting on paired donors, with incorporation or reduction of molecular oxygen	0			GO:0005829	cytosol	0			GO:0005506	iron ion binding	0
	GO:0016705	oxidoreductase activity, acting on paired donors, with incorporation or reduction of molecular oxygen	0			GO:0009408	response to heat	0			GO:0007390	germ-band shortening	0			GO:0043066	negative regulation of apoptotic process	0
	GO:0009408	response to heat	0			GO:0045893	positive regulation of transcription, DNA-templated	0.0002932			GO:0005506	iron ion binding	0			GO:0016705	oxidoreductase activity, acting on paired donors, with incorporation or reduction of molecular oxygen	0
	GO:0022857	transmembrane transporter activity	0			GO:0043190	ATP-binding cassette (ABC) transporter complex	0.0003665			GO:0016705	oxidoreductase activity, acting on paired donors, with incorporation or reduction of molecular oxygen	0			GO:0009408	response to heat	0
	GO:0019730	antimicrobial humoral response	0.00016289			GO:0009055	electron carrier activity	0.0003665			GO:0006357	regulation of transcription from RNA polymerase II promoter	0			GO:0051082	unfolded protein binding	0
	GO:0043190	ATP-binding cassette (ABC) transporter complex	0.00016289			GO:0042803	protein homodimerization activity	0.0003665			GO:0009408	response to heat	0			GO:0043190	ATP-binding cassette (ABC) transporter complex	0.00011277
	GO:0015020	glucuronosyltransferase activity	0.00016289			GO:0045087	innate immune response	0.0004398			GO:0042626	ATPase activity, coupled to transmembrane movement of substances	0.00013327			GO:0048149	behavioral response to ethanol	0.00011277
	GO:0031410	cytoplasmic vesicle	0.00024433			GO:0006457	protein folding	0.0004398			GO:0007422	peripheral nervous system development	0.00013327			GO:0005794	Golgi apparatus	0.00011277
	GO:0009055	electron carrier activity	0.00024433			GO:0006367	transcription initiation from RNA polymerase II promoter	0.00053309			GO:0031427	response to methotrexate	0.00013327			GO:0005700	polytene chromosome	0.00011277
	GO:0008406	gonad development	0.00024433			GO:0005700	polytene chromosome	0.00061083			GO:0044267	cellular protein metabolic process	0.00022554			GO:0022857	transmembrane transporter activity	0.00011277
	GO:0016706	oxidoreductase activity, acting on paired donors, with incorporation or reduction of molecular oxygen, 2-oxoglutarate as one donor, and incorporation of one atom each of oxygen into both donors	0.0002932			GO:0006357	regulation of transcription from RNA polymerase II promoter	0.0012405			GO:0008340	determination of adult lifespan	0.00022554			GO:0035220	wing disc development	0.00011277
	GO:0006357	regulation of transcription from RNA polymerase II promoter	0.0002932			GO:0007015	actin filament organization	0.0012935			GO:0009055	electron carrier activity	0.00045812			GO:0000122	negative regulation of transcription from RNA polymerase II promoter	0.00019547
	GO:0070328	triglyceride homeostasis	0.0002932			GO:0042626	ATPase activity, coupled to transmembrane movement of substances	0.0012935			GO:0005700	polytene chromosome	0.00045812			GO:0035071	salivary gland cell autophagic cell death	0.00019547
	GO:0045087	innate immune response	0.00054975			GO:0048149	behavioral response to ethanol	0.0012935			GO:0042803	protein homodimerization activity	0.00045812			GO:0009055	electron carrier activity	0.00025871
	GO:0008289	lipid binding	0.00086235			GO:0016706	oxidoreductase activity, acting on paired donors, with incorporation or reduction of molecular oxygen, 2-oxoglutarate as one donor, and incorporation of one atom each of oxygen into both donors	0.0012935			GO:0020037	heme binding	0.00051741			GO:0005777	peroxisome	0.00025871
	GO:0048149	behavioral response to ethanol	0.0013031			GO:0001077	RNA polymerase II core promoter proximal region sequence-specific DNA binding transcription factor activity involved in positive regulation of transcription	0.0013031			GO:0007424	open tracheal system development	0.00057011			GO:0006915	apoptotic process	0.00034905
	GO:0006364	rRNA processing	0.0013888			GO:0043066	negative regulation of apoptotic process	0.0015432			GO:0030097	hemopoiesis	0.0010471			GO:0030170	pyridoxal phosphate binding	0.00034905
	GO:0009631	cold acclimation	0.0013927			GO:0005975	carbohydrate metabolic process	0.0019122			GO:0043066	negative regulation of apoptotic process	0.0010471			GO:0008360	regulation of cell shape	0.00034905
	GO:0016874	ligase activity	0.001466			GO:0006325	chromatin organization	0.0019122			GO:0045893	positive regulation of transcription, DNA-templated	0.0010471			GO:0006357	regulation of transcription from RNA polymerase II promoter	0.00034905
	GO:0051607	defense response to virus	0.0019325			GO:0007480	imaginal disc-derived leg morphogenesis	0.0019122			GO:0006351	transcription, DNA-templated	0.0010662			GO:0048749	compound eye development	0.00039982
	GO:0006979	response to oxidative stress	0.0033782			GO:0007613	memory	0.0019122			GO:0022857	transmembrane transporter activity	0.001211			GO:0020037	heme binding	0.00057365
	GO:0044267	cellular protein metabolic process	0.0042288			GO:0051082	unfolded protein binding	0.0019547			GO:0045087	innate immune response	0.0012217			GO:0007422	peripheral nervous system development	0.00064504
	GO:0030707	ovarian follicle cell development	0.0042288			GO:0020037	heme binding	0.002111			GO:0000122	negative regulation of transcription from RNA polymerase II promoter	0.0012314			GO:0042803	protein homodimerization activity	0.00064504
	GO:0016757	transferase activity, transferring glycosyl groups	0.0042288			GO:0012505	endomembrane system	0.0025373			GO:0016887	ATPase activity	0.0015203			GO:0006402	mRNA catabolic process	0.00067662
	GO:0042023	DNA endoreduplication	0.0045609			GO:0004867	serine-type endopeptidase inhibitor activity	0.0034207			GO:0007549	dosage compensation	0.0015203			GO:0051607	defense response to virus	0.00070585
	GO:0005975	carbohydrate metabolic process	0.0045935			GO:0008134	transcription factor binding	0.0035603			GO:0048749	compound eye development	0.0016231			GO:0000980	RNA polymerase II distal enhancer sequence-specific DNA binding	0.000733
	GO:0043066	negative regulation of apoptotic process	0.0045935			GO:0007623	circadian rhythm	0.0049182			GO:0035071	salivary gland cell autophagic cell death	0.0021232			GO:0010506	regulation of autophagy	0.00075828
	GO:0061057	peptidoglycan recognition protein signaling pathway	0.0045935			GO:0016458	gene silencing	0.0049182			GO:0006367	transcription initiation from RNA polymerase II promoter	0.0022967			GO:0001077	RNA polymerase II core promoter proximal region sequence-specific DNA binding transcription factor activity involved in positive regulation of transcription	0.0008796
						GO:0005669	transcription factor TFIID complex	0.0049182			GO:0008406	gonad development	0.0025064			GO:0007367	segment polarity determination	0.0009931
						GO:0016055	Wnt signaling pathway	0.0049478			GO:0016192	vesicle-mediated transport	0.002932			GO:0030707	ovarian follicle cell development	0.0010537
						GO:0016592	mediator complex	0.0049844			GO:0006325	chromatin organization	0.0032406			GO:0016706	oxidoreductase activity, acting on paired donors, with incorporation or reduction of molecular oxygen, 2-oxoglutarate as one donor, and incorporation of one atom each of oxygen into both donors	0.0010662
						GO:0045927	positive regulation of growth	0.0049844			GO:0008354	germ cell migration	0.0032406			GO:0035075	response to ecdysone	0.0013798
						GO:0001104	RNA polymerase II transcription cofactor activity	0.0049844			GO:0051536	iron-sulfur cluster binding	0.0032406			GO:0042626	ATPase activity, coupled to transmembrane movement of substances	0.001466
											GO:0045892	negative regulation of transcription, DNA-templated	0.0032406			GO:0007298	border follicle cell migration	0.001466
											GO:0046854	phosphatidylinositol phosphorylation	0.0032406			GO:0009987	cellular process	0.001466
											GO:0035159	regulation of tube length, open tracheal system	0.0032406			GO:0044267	cellular protein metabolic process	0.001466
											GO:0035206	regulation of hemocyte proliferation	0.0033079			GO:0007390	germ-band shortening	0.001466
											GO:0035006	melanization defense response	0.0033352			GO:0045892	negative regulation of transcription, DNA-templated	0.001466
											GO:0071011	precatalytic spliceosome	0.0039093			GO:0016747	transferase activity, transferring acyl groups other than amino-acyl groups	0.001466
											GO:0000381	regulation of alternative mRNA splicing, via spliceosome	0.0039093			GO:0031410	cytoplasmic vesicle	0.0016365
											GO:0006457	protein folding	0.0040571			GO:0006457	protein folding	0.0016365
											GO:0016747	transferase activity, transferring acyl groups other than amino-acyl groups	0.0040648			GO:0006366	transcription from RNA polymerase II promoter	0.0017659
											GO:0007015	actin filament organization	0.0046586			GO:0001709	cell fate determination	0.0019241
																GO:0007444	imaginal disc development	0.0019241
																GO:0030307	positive regulation of cell growth	0.0019241
																GO:0070328	triglyceride homeostasis	0.0019241
																GO:0007391	dorsal closure	0.002111
																GO:0030176	integral component of endoplasmic reticulum membrane	0.002111
																GO:0016757	transferase activity, transferring glycosyl groups	0.0022709
																GO:0007474	imaginal disc-derived wing vein specification	0.0024527
																GO:0001745	compound eye morphogenesis	0.0025248
																GO:0034472	snRNA 3'-end processing	0.0025248
																GO:0016348	imaginal disc-derived leg joint morphogenesis	0.0027721
																GO:0007350	blastoderm segmentation	0.0028389
																GO:0008283	cell proliferation	0.0028389
																GO:0012505	endomembrane system	0.0028389
																GO:0004364	glutathione transferase activity	0.0028389
																GO:0016787	hydrolase activity	0.0028389
																GO:0046854	phosphatidylinositol phosphorylation	0.0028389
																GO:0006979	response to oxidative stress	0.0028389
																GO:0008134	transcription factor binding	0.0028389
																GO:0006325	chromatin organization	0.0029546
																GO:0031208	POZ domain binding	0.0029546
																GO:0045893	positive regulation of transcription, DNA-templated	0.0030195
																GO:0006351	transcription, DNA-templated	0.0030195
																GO:0008375	acetylglucosaminyltransferase activity	0.0030352
																GO:0043231	intracellular membrane-bounded organelle	0.0030352
																GO:0006289	nucleotide-excision repair	0.0030352
																GO:0005704	polytene chromosome band	0.0030352
																GO:0009253	peptidoglycan catabolic process	0.0031356
																GO:0045610	regulation of hemocyte differentiation	0.003414
																GO:0007623	circadian rhythm	0.0035184
																GO:0005802	trans-Golgi network	0.0035184
																GO:0006914	autophagy	0.0037229
																GO:0005703	polytene chromosome puff	0.0041695
																GO:0031427	response to methotrexate	0.0042288
																GO:0046627	negative regulation of insulin receptor signaling pathway	0.0043794
																GO:0030422	production of siRNA involved in RNA interference	0.0044713
																GO:0008586	imaginal disc-derived wing vein morphogenesis	0.0046876
																GO:0048102	autophagic cell death	0.0048986

## Sheet: Sig. GO Fluctuations (C vs F)
15°C@20°C	GO_id	Term	FDR Corrected P-value		15°C@35°C	GO_id	Term	FDR Corrected P-value		25°C@20°C	GO_id	Term	FDR Corrected P-value		25°C@35°C	GO_id	Term	FDR Corrected P-value
	GO:0004889	acetylcholine-activated cation-selective channel activity	0			GO:0005516	calmodulin binding	0			GO:0006749	glutathione metabolic process	0			GO:0042623	ATPase activity, coupled	0
	GO:0005892	acetylcholine-gated channel complex	0			GO:0016059	deactivation of rhodopsin mediated signaling	0			GO:0004364	glutathione transferase activity	0			GO:0007283	spermatogenesis	0
	GO:0071013	catalytic step 2 spliceosome	0			GO:0005230	extracellular ligand-gated ion channel activity	0			GO:0005179	hormone activity	0			GO:0030286	dynein complex	0.0002932
	GO:0022625	cytosolic large ribosomal subunit	0			GO:0016027	inaD signaling complex	0			GO:0031418	L-ascorbic acid binding	0			GO:0005506	iron ion binding	0.0002932
	GO:0016059	deactivation of rhodopsin mediated signaling	0			GO:0005216	ion channel activity	0			GO:0016705	oxidoreductase activity, acting on paired donors, with incorporation or reduction of molecular oxygen	0			GO:0046692	sperm competition	0.0002932
	GO:0005230	extracellular ligand-gated ion channel activity	0			GO:0006811	ion transport	0			GO:0016706	oxidoreductase activity, acting on paired donors, with incorporation or reduction of molecular oxygen, 2-oxoglutarate as one donor, and incorporation of one atom each of oxygen into both donors	0			GO:0007018	microtubule-based movement	0.0012217
	GO:0016027	inaD signaling complex	0			GO:0006120	mitochondrial electron transport, NADH to ubiquinone	0			GO:0016702	oxidoreductase activity, acting on single donors with incorporation of molecular oxygen, incorporation of two atoms of oxygen	0			GO:0006626	protein targeting to mitochondrion	0.001466
	GO:0005216	ion channel activity	0			GO:0005747	mitochondrial respiratory chain complex I	0			GO:0004656	procollagen-proline 4-dioxygenase activity	0			GO:0048515	spermatid differentiation	0.0018325
	GO:0006811	ion transport	0			GO:0003954	NADH dehydrogenase activity	0			GO:0016222	procollagen-proline 4-dioxygenase complex	0			GO:0016705	oxidoreductase activity, acting on paired donors, with incorporation or reduction of molecular oxygen	0.0021324
	GO:0005762	mitochondrial large ribosomal subunit	0			GO:0008137	NADH dehydrogenase (ubiquinone) activity	0			GO:0004653	polypeptide N-acetylgalactosaminyltransferase activity	0.00013327			GO:0019538	protein metabolic process	0.0021324
	GO:0005763	mitochondrial small ribosomal subunit	0			GO:0045494	photoreceptor cell maintenance	0			GO:0022857	transmembrane transporter activity	0.00013327			GO:0046693	sperm storage	0.0021324
	GO:0032543	mitochondrial translation	0			GO:0007602	phototransduction	0			GO:0018401	peptidyl-proline hydroxylation to 4-hydroxy-L-proline	0.00024433			GO:0019722	calcium-mediated signaling	0.0033949
	GO:0000022	mitotic spindle elongation	0			GO:0045211	postsynaptic membrane	0			GO:0004558	alpha-1,4-glucosidase activity	0.00052357			GO:0031418	L-ascorbic acid binding	0.0033949
	GO:0007269	neurotransmitter secretion	0			GO:0016028	rhabdomere	0			GO:0016758	transferase activity, transferring hexosyl groups	0.00052357			GO:0008017	microtubule binding	0.0033949
	GO:0005730	nucleolus	0			GO:0016056	rhodopsin mediated signaling pathway	0			GO:0046693	sperm storage	0.00068413			GO:0016702	oxidoreductase activity, acting on single donors with incorporation of molecular oxygen, incorporation of two atoms of oxygen	0.0033949
	GO:0007602	phototransduction	0			GO:0007268	synaptic transmission	0			GO:0005506	iron ion binding	0.0011911			GO:0004656	procollagen-proline 4-dioxygenase activity	0.0033949
	GO:0045211	postsynaptic membrane	0			GO:0016079	synaptic vesicle exocytosis	0			GO:0043169	cation binding	0.0012217			GO:0016028	rhabdomere	0.0033949
	GO:0071011	precatalytic spliceosome	0			GO:0043052	thermotaxis	0			GO:0015020	glucuronosyltransferase activity	0.0012217			GO:0004867	serine-type endopeptidase inhibitor activity	0.0033949
	GO:0043161	proteasome-mediated ubiquitin-dependent protein catabolic process	0			GO:0007601	visual perception	0			GO:0046692	sperm competition	0.0021604			GO:0022857	transmembrane transporter activity	0.0033949
	GO:0016028	rhabdomere	0			GO:0005892	acetylcholine-gated channel complex	6.981e-05			GO:0005534	galactose binding	0.0024922			GO:0004177	aminopeptidase activity	0.0035184
	GO:0016056	rhodopsin mediated signaling pathway	0			GO:0009612	response to mechanical stimulus	6.981e-05			GO:0031427	response to methotrexate	0.002583			GO:0030198	extracellular matrix organization	0.0041188
	GO:0005840	ribosome	0			GO:0004889	acetylcholine-activated cation-selective channel activity	0.00012748								GO:0016059	deactivation of rhodopsin mediated signaling	0.0048645
	GO:0042254	ribosome biogenesis	0			GO:0007605	sensory perception of sound	0.00012748
	GO:0006364	rRNA processing	0			GO:0015986	ATP synthesis coupled proton transport	0.00023456
	GO:0005681	spliceosomal complex	0			GO:0008553	hydrogen-exporting ATPase activity, phosphorylative mechanism	0.00023456
	GO:0003735	structural constituent of ribosome	0			GO:0007269	neurotransmitter secretion	0.00028192
	GO:0007268	synaptic transmission	0			GO:0006096	glycolytic process	0.00032578
	GO:0007271	synaptic transmission, cholinergic	0			GO:0031594	neuromuscular junction	0.00041886
	GO:0043052	thermotaxis	0			GO:0043195	terminal bouton	0.00050552
	GO:0006366	transcription from RNA polymerase II promoter	0			GO:0007271	synaptic transmission, cholinergic	0.00063527
	GO:0007601	visual perception	0			GO:0042734	presynaptic membrane	0.00080394
	GO:0003899	DNA-directed RNA polymerase activity	4.3118e-05			GO:0005884	actin filament	0.0010537
	GO:0016787	hydrolase activity	4.3118e-05			GO:0046716	muscle cell cellular homeostasis	0.0012217
	GO:0007315	pole plasm assembly	4.3118e-05			GO:0048786	presynaptic active zone	0.0012217
	GO:0042600	chorion	7.9243e-05			GO:0008021	synaptic vesicle	0.0012217
	GO:0042052	rhabdomere development	7.9243e-05			GO:0006367	transcription initiation from RNA polymerase II promoter	0.0012217
	GO:0006351	transcription, DNA-templated	7.9243e-05			GO:0007274	neuromuscular synaptic transmission	0.0013075
	GO:0012505	endomembrane system	0.00011277			GO:0006812	cation transport	0.0013888
	GO:0016192	vesicle-mediated transport	0.00011277			GO:0046933	proton-transporting ATP synthase activity, rotational mechanism	0.0013908
	GO:0005675	holo TFIIH complex	0.00017878			GO:0019722	calcium-mediated signaling	0.0027487
	GO:0008021	synaptic vesicle	0.00017878			GO:0015992	proton transport	0.002932
	GO:0030532	small nuclear ribonucleoprotein complex	0.00020943			GO:0030424	axon	0.0036301
	GO:0008026	ATP-dependent helicase activity	0.00023865			GO:0003779	actin binding	0.0041593
	GO:0004175	endopeptidase activity	0.00026062
	GO:0008540	proteasome regulatory particle, base subcomplex	0.00026062
	GO:0006120	mitochondrial electron transport, NADH to ubiquinone	0.00028683
	GO:0022627	cytosolic small ribosomal subunit	0.00035902
	GO:0005777	peroxisome	0.00035902
	GO:0008380	RNA splicing	0.00035902
	GO:0005829	cytosol	0.00037369
	GO:0008033	tRNA processing	0.00037369
	GO:0000502	proteasome complex	0.00041491
	GO:0005838	proteasome regulatory particle	0.00041491
	GO:0006378	mRNA polyadenylation	0.00051581
	GO:0003954	NADH dehydrogenase activity	0.00053309
	GO:0000990	core RNA polymerase binding transcription factor activity	0.00057593
	GO:0090307	spindle assembly involved in mitosis	0.00064298
	GO:0005747	mitochondrial respiratory chain complex I	0.00070772
	GO:0044267	cellular protein metabolic process	0.00079512
	GO:0019722	calcium-mediated signaling	0.0008796
	GO:0005516	calmodulin binding	0.00091325
	GO:0004004	ATP-dependent RNA helicase activity	0.00092216
	GO:0006096	glycolytic process	0.0010239
	GO:0006413	translational initiation	0.0010308
	GO:0008168	methyltransferase activity	0.0011277
	GO:0005200	structural constituent of cytoskeleton	0.0013549
	GO:0008283	cell proliferation	0.0014222
	GO:0045494	photoreceptor cell maintenance	0.0014444
	GO:0004812	aminoacyl-tRNA ligase activity	0.0015917
	GO:0006418	tRNA aminoacylation for protein translation	0.0015917
	GO:0043195	terminal bouton	0.0018583
	GO:0043039	tRNA aminoacylation	0.0019954
	GO:0003743	translation initiation factor activity	0.0022492
	GO:0008553	hydrogen-exporting ATPase activity, phosphorylative mechanism	0.0022674
	GO:0000974	Prp19 complex	0.0022674
	GO:0006270	DNA replication initiation	0.0028741
	GO:0007281	germ cell development	0.0030653
	GO:0008137	NADH dehydrogenase (ubiquinone) activity	0.0032515
	GO:0008227	G-protein coupled amine receptor activity	0.0033588
	GO:0016079	synaptic vesicle exocytosis	0.0039216
	GO:0006376	mRNA splice site selection	0.0039332
	GO:0046716	muscle cell cellular homeostasis	0.0039332
	GO:0043169	cation binding	0.0042567
	GO:0015986	ATP synthesis coupled proton transport	0.00459
	GO:0006367	transcription initiation from RNA polymerase II promoter	0.0047257
	GO:0007067	mitotic nuclear division	0.0048242

## Sheet: Sig. GO Mean temp (15 vs 25C)
Con@20°C	GO_id	Term	FDR Corrected P-value		Con@35°C	GO_id	Term	FDR Corrected P-value		Var@20°C	GO_id	Term	FDR Corrected P-value		Var@35°C	GO_id	Term	FDR Corrected P-value
	GO:0051298	centrosome duplication	0			GO:0005975	carbohydrate metabolic process	0			GO:0016887	ATPase activity	0			GO:0005975	carbohydrate metabolic process	0
	GO:0022625	cytosolic large ribosomal subunit	0			GO:0051298	centrosome duplication	0			GO:0015991	ATP hydrolysis coupled proton transport	0			GO:0051298	centrosome duplication	0
	GO:0022627	cytosolic small ribosomal subunit	0			GO:0007059	chromosome segregation	0			GO:0005975	carbohydrate metabolic process	0			GO:0005829	cytosol	0
	GO:0009055	electron carrier activity	0			GO:0005829	cytosol	0			GO:0006974	cellular response to DNA damage stimulus	0			GO:0022625	cytosolic large ribosomal subunit	0
	GO:0020037	heme binding	0			GO:0022625	cytosolic large ribosomal subunit	0			GO:0051298	centrosome duplication	0			GO:0022627	cytosolic small ribosomal subunit	0
	GO:0005506	iron ion binding	0			GO:0022627	cytosolic small ribosomal subunit	0			GO:0005829	cytosol	0			GO:0009055	electron carrier activity	0
	GO:0006120	mitochondrial electron transport, NADH to ubiquinone	0			GO:0009055	electron carrier activity	0			GO:0022625	cytosolic large ribosomal subunit	0			GO:0012505	endomembrane system	0
	GO:0005747	mitochondrial respiratory chain complex I	0			GO:0012505	endomembrane system	0			GO:0022627	cytosolic small ribosomal subunit	0			GO:0005506	iron ion binding	0
	GO:0000022	mitotic spindle elongation	0			GO:0015078	hydrogen ion transmembrane transporter activity	0			GO:0009055	electron carrier activity	0			GO:0000276	mitochondrial proton-transporting ATP synthase complex, coupling factor F(o)	0
	GO:0003954	NADH dehydrogenase activity	0			GO:0007112	male meiosis cytokinesis	0			GO:0012505	endomembrane system	0			GO:0005747	mitochondrial respiratory chain complex I	0
	GO:0008137	NADH dehydrogenase (ubiquinone) activity	0			GO:0006120	mitochondrial electron transport, NADH to ubiquinone	0			GO:0004175	endopeptidase activity	0			GO:0000022	mitotic spindle elongation	0
	GO:0016651	oxidoreductase activity, acting on NAD(P)H	0			GO:0005744	mitochondrial inner membrane presequence translocase complex	0			GO:0006635	fatty acid beta-oxidation	0			GO:0030170	pyridoxal phosphate binding	0
	GO:0005840	ribosome	0			GO:0000276	mitochondrial proton-transporting ATP synthase complex, coupling factor F(o)	0			GO:0015078	hydrogen ion transmembrane transporter activity	0			GO:0005840	ribosome	0
	GO:0007283	spermatogenesis	0			GO:0005747	mitochondrial respiratory chain complex I	0			GO:0016787	hydrolase activity	0			GO:0004175	endopeptidase activity	9.1625e-05
	GO:0003735	structural constituent of ribosome	0			GO:0000022	mitotic spindle elongation	0			GO:0043231	intracellular membrane-bounded organelle	0			GO:0020037	heme binding	9.1625e-05
	GO:0022857	transmembrane transporter activity	0			GO:0003954	NADH dehydrogenase activity	0			GO:0005506	iron ion binding	0			GO:0043231	intracellular membrane-bounded organelle	9.1625e-05
	GO:0005975	carbohydrate metabolic process	7.7158e-05			GO:0008137	NADH dehydrogenase (ubiquinone) activity	0			GO:0005743	mitochondrial inner membrane	0			GO:0006629	lipid metabolic process	0.00016289
	GO:0035099	hemocyte migration	7.7158e-05			GO:0005777	peroxisome	0			GO:0005759	mitochondrial matrix	0			GO:0008137	NADH dehydrogenase (ubiquinone) activity	0.00016289
	GO:0008017	microtubule binding	7.7158e-05			GO:0006457	protein folding	0			GO:0005747	mitochondrial respiratory chain complex I	0			GO:0003954	NADH dehydrogenase activity	0.00019991
	GO:0000276	mitochondrial proton-transporting ATP synthase complex, coupling factor F(o)	0.0002932			GO:0000209	protein polyubiquitination	0			GO:0000022	mitotic spindle elongation	0			GO:0016705	oxidoreductase activity, acting on paired donors, with incorporation or reduction of molecular oxygen	0.00019991
	GO:0006839	mitochondrial transport	0.00048867			GO:0006626	protein targeting to mitochondrion	0			GO:0051287	NAD binding	0			GO:0000209	protein polyubiquitination	0.00019991
	GO:0051297	centrosome organization	0.00066636			GO:0005840	ribosome	0			GO:0016705	oxidoreductase activity, acting on paired donors, with incorporation or reduction of molecular oxygen	0			GO:0007283	spermatogenesis	0.00019991
	GO:0005744	mitochondrial inner membrane presequence translocase complex	0.00076487			GO:0007283	spermatogenesis	0			GO:0016616	oxidoreductase activity, acting on the CH-OH group of donors, NAD or NADP as acceptor	0			GO:0051297	centrosome organization	0.00022554
	GO:0030718	germ-line stem cell maintenance	0.00091625			GO:0007288	sperm axoneme assembly	0			GO:0005777	peroxisome	0			GO:0016042	lipid catabolic process	0.00022554
	GO:0006099	tricarboxylic acid cycle	0.00099688			GO:0003735	structural constituent of ribosome	0			GO:0005839	proteasome core complex	0			GO:0006120	mitochondrial electron transport, NADH to ubiquinone	0.00022554
	GO:0051287	NAD binding	0.0010149			GO:0051082	unfolded protein binding	0			GO:0043161	proteasome-mediated ubiquitin-dependent protein catabolic process	0			GO:0005777	peroxisome	0.00022554
	GO:0043231	intracellular membrane-bounded organelle	0.0010471			GO:0016787	hydrolase activity	4.8867e-05			GO:0006457	protein folding	0			GO:0004553	hydrolase activity, hydrolyzing O-glycosyl compounds	0.00032578
	GO:0007140	male meiosis	0.0010471			GO:0043231	intracellular membrane-bounded organelle	4.8867e-05			GO:0005840	ribosome	0			GO:0007112	male meiosis cytokinesis	0.0003665
	GO:0005813	centrosome	0.0011911			GO:0007286	spermatid development	4.8867e-05			GO:0007283	spermatogenesis	0			GO:0003924	GTPase activity	0.00050552
	GO:0031966	mitochondrial membrane	0.0011911			GO:0022857	transmembrane transporter activity	4.8867e-05			GO:0003735	structural constituent of ribosome	0			GO:0019538	protein metabolic process	0.00063527
	GO:0005184	neuropeptide hormone activity	0.0011911			GO:0006952	defense response	8.8848e-05			GO:0004298	threonine-type endopeptidase activity	0			GO:0005759	mitochondrial matrix	0.000733
	GO:0006470	protein dephosphorylation	0.0011911			GO:0007391	dorsal closure	8.8848e-05			GO:0022857	transmembrane transporter activity	0			GO:0022857	transmembrane transporter activity	0.000733
	GO:0004843	ubiquitin-specific protease activity	0.0012439			GO:0015031	protein transport	8.8848e-05			GO:0051082	unfolded protein binding	0			GO:0006952	defense response	0.0010662
	GO:0003924	GTPase activity	0.0013366			GO:0042626	ATPase activity, coupled to transmembrane movement of substances	0.00012217			GO:0005794	Golgi apparatus	3.4905e-05			GO:0003735	structural constituent of ribosome	0.0012935
	GO:0007391	dorsal closure	0.0018732			GO:0005743	mitochondrial inner membrane	0.00012217			GO:0003924	GTPase activity	3.4905e-05			GO:0016298	lipase activity	0.0012985
	GO:0006633	fatty acid biosynthetic process	0.0018732			GO:0005759	mitochondrial matrix	0.00012217			GO:0020037	heme binding	3.4905e-05			GO:0005741	mitochondrial outer membrane	0.0013846
	GO:0000164	protein phosphatase type 1 complex	0.0019811			GO:0005700	polytene chromosome	0.00015849			GO:0004553	hydrolase activity, hydrolyzing O-glycosyl compounds	3.4905e-05			GO:0015078	hydrogen ion transmembrane transporter activity	0.0013868
	GO:0045177	apical part of cell	0.0021802			GO:0016887	ATPase activity	0.00019289			GO:0000276	mitochondrial proton-transporting ATP synthase complex, coupling factor F(o)	3.4905e-05			GO:0003743	translation initiation factor activity	0.0013888
	GO:0031982	vesicle	0.0021802			GO:0051297	centrosome organization	0.00020943			GO:0006839	mitochondrial transport	3.4905e-05			GO:0051603	proteolysis involved in cellular protein catabolic process	0.0015788
	GO:0012505	endomembrane system	0.0022356			GO:0005795	Golgi stack	0.00020943			GO:0051603	proteolysis involved in cellular protein catabolic process	3.4905e-05			GO:0043169	cation binding	0.001609
	GO:0016028	rhabdomere	0.0022884			GO:0006886	intracellular protein transport	0.00020943			GO:0015992	proton transport	3.4905e-05			GO:0004298	threonine-type endopeptidase activity	0.001609
	GO:0004129	cytochrome-c oxidase activity	0.002299			GO:0004843	ubiquitin-specific protease activity	0.00020943			GO:0003743	translation initiation factor activity	3.4905e-05			GO:0016616	oxidoreductase activity, acting on the CH-OH group of donors, NAD or NADP as acceptor	0.001815
	GO:0008594	photoreceptor cell morphogenesis	0.002299			GO:0015991	ATP hydrolysis coupled proton transport	0.00023865			GO:0007140	male meiosis	6.5156e-05			GO:0006635	fatty acid beta-oxidation	0.0020797
	GO:0048515	spermatid differentiation	0.002299			GO:0020037	heme binding	0.0002932			GO:0015031	protein transport	6.5156e-05			GO:0006413	translational initiation	0.0030297
	GO:0015986	ATP synthesis coupled proton transport	0.0025085			GO:0016192	vesicle-mediated transport	0.0002932			GO:0016758	transferase activity, transferring hexosyl groups	6.5156e-05			GO:0006511	ubiquitin-dependent protein catabolic process	0.0030297
	GO:0018345	protein palmitoylation	0.0028072			GO:0004177	aminopeptidase activity	0.00031191			GO:0004812	aminoacyl-tRNA ligase activity	8.9755e-05			GO:0016787	hydrolase activity	0.0034419
	GO:0051726	regulation of cell cycle	0.0028072			GO:0006139	nucleobase-containing compound metabolic process	0.00031191			GO:0015986	ATP synthesis coupled proton transport	8.9755e-05			GO:0016758	transferase activity, transferring hexosyl groups	0.0035558
	GO:0015078	hydrogen ion transmembrane transporter activity	0.0028098			GO:0016627	oxidoreductase activity, acting on the CH-CH group of donors	0.00035902			GO:0009058	biosynthetic process	8.9755e-05			GO:0030145	manganese ion binding	0.0038177
	GO:0015031	protein transport	0.0028722			GO:0004722	protein serine/threonine phosphatase activity	0.00035902			GO:0006418	tRNA aminoacylation for protein translation	8.9755e-05			GO:0015991	ATP hydrolysis coupled proton transport	0.0042783
	GO:0005777	peroxisome	0.0032086			GO:0016651	oxidoreductase activity, acting on NAD(P)H	0.00040243			GO:0008553	hydrogen-exporting ATPase activity, phosphorylative mechanism	0.00011064			GO:0007067	mitotic nuclear division	0.0045153
	GO:0007288	sperm axoneme assembly	0.0032086			GO:0006099	tricarboxylic acid cycle	0.00040243			GO:0006120	mitochondrial electron transport, NADH to ubiquinone	0.00011064			GO:0005839	proteasome core complex	0.0049442
	GO:0000922	spindle pole	0.0032086			GO:0003924	GTPase activity	0.00042288			GO:0000209	protein polyubiquitination	0.00011064
	GO:0007601	visual perception	0.0032086			GO:0006096	glycolytic process	0.00043437			GO:0003714	transcription corepressor activity	0.00011064
	GO:0016579	protein deubiquitination	0.0032849			GO:0006511	ubiquitin-dependent protein catabolic process	0.00043437			GO:0006952	defense response	0.00012638
	GO:0019706	protein-cysteine S-palmitoyltransferase activity	0.0033585			GO:0007067	mitotic nuclear division	0.00047978			GO:0007067	mitotic nuclear division	0.00012638
	GO:0000278	mitotic cell cycle	0.0036388			GO:0005506	iron ion binding	0.00048867			GO:0016627	oxidoreductase activity, acting on the CH-CH group of donors	0.00012638
	GO:0001745	compound eye morphogenesis	0.0039865			GO:0001673	male germ cell nucleus	0.00048867			GO:0046961	proton-transporting ATPase activity, rotational mechanism	0.00012638
	GO:0000776	kinetochore	0.0040947			GO:0016881	acid-amino acid ligase activity	0.00060662			GO:0007286	spermatid development	0.00012638
	GO:0007269	neurotransmitter secretion	0.0043235			GO:0051539	4 iron, 4 sulfur cluster binding	0.00067088			GO:0003995	acyl-CoA dehydrogenase activity	0.00014187
	GO:0030162	regulation of proteolysis	0.0044224			GO:0000339	RNA cap binding	0.000733			GO:0006626	protein targeting to mitochondrion	0.00014187
	GO:0031937	positive regulation of chromatin silencing	0.0045903			GO:0004702	receptor signaling protein serine/threonine kinase activity	0.00076905			GO:0006413	translational initiation	0.00014187
	GO:0051015	actin filament binding	0.0046686			GO:0005751	mitochondrial respiratory chain complex IV	0.00092216			GO:0006511	ubiquitin-dependent protein catabolic process	0.00014187
	GO:0045886	negative regulation of synaptic growth at neuromuscular junction	0.0046686			GO:0030717	karyosome formation	0.00093916			GO:0031966	mitochondrial membrane	0.00018616
	GO:0016705	oxidoreductase activity, acting on paired donors, with incorporation or reduction of molecular oxygen	0.0046686			GO:0016616	oxidoreductase activity, acting on the CH-OH group of donors, NAD or NADP as acceptor	0.00093916			GO:0043169	cation binding	0.00020616
	GO:0015450	P-P-bond-hydrolysis-driven protein transmembrane transporter activity	0.0046686			GO:0051287	NAD binding	0.00096982			GO:0051297	centrosome organization	0.00024433
	GO:0007059	chromosome segregation	0.00482			GO:0046961	proton-transporting ATPase activity, rotational mechanism	0.001044			GO:0005789	endoplasmic reticulum membrane	0.00024433
						GO:0046692	sperm competition	0.0012253			GO:0003954	NADH dehydrogenase activity	0.00030633
						GO:0019538	protein metabolic process	0.0012935			GO:0051536	iron-sulfur cluster binding	0.00034494
						GO:0015450	P-P-bond-hydrolysis-driven protein transmembrane transporter activity	0.0013385			GO:0000502	proteasome complex	0.00038243
						GO:0016773	phosphotransferase activity, alcohol group as acceptor	0.0016335			GO:0035220	wing disc development	0.00039791
						GO:0016579	protein deubiquitination	0.0016725			GO:0008137	NADH dehydrogenase (ubiquinone) activity	0.00053685
						GO:0003743	translation initiation factor activity	0.0018121			GO:0030246	carbohydrate binding	0.00057011
						GO:0006839	mitochondrial transport	0.0019279			GO:0048515	spermatid differentiation	0.00064263
						GO:0033179	proton-transporting V-type ATPase, V0 domain	0.0021697			GO:0019538	protein metabolic process	0.000733
						GO:0000220	vacuolar proton-transporting V-type ATPase, V0 domain	0.0021697			GO:0018991	oviposition	0.00074277
						GO:0008360	regulation of cell shape	0.0021797			GO:0004177	aminopeptidase activity	0.00090661
						GO:0004653	polypeptide N-acetylgalactosaminyltransferase activity	0.0022085			GO:0048749	compound eye development	0.00093291
						GO:0004558	alpha-1,4-glucosidase activity	0.0024057			GO:0005741	mitochondrial outer membrane	0.00093974
						GO:0004129	cytochrome-c oxidase activity	0.0024681			GO:0042626	ATPase activity, coupled to transmembrane movement of substances	0.00098352
						GO:0008105	asymmetric protein localization	0.0024922			GO:0045169	fusome	0.0010995
						GO:0005938	cell cortex	0.0025157			GO:0005525	GTP binding	0.0011402
						GO:0005789	endoplasmic reticulum membrane	0.0025181			GO:0005852	eukaryotic translation initiation factor 3 complex	0.0012011
						GO:0006635	fatty acid beta-oxidation	0.0025181			GO:0030162	regulation of proteolysis	0.0012011
						GO:0007140	male meiosis	0.0025181			GO:0004558	alpha-1,4-glucosidase activity	0.0012915
						GO:0032482	Rab protein signal transduction	0.0025181			GO:0001673	male germ cell nucleus	0.001466
						GO:0006633	fatty acid biosynthetic process	0.0025911			GO:0008017	microtubule binding	0.001483
						GO:0009617	response to bacterium	0.0026821			GO:0050830	defense response to Gram-positive bacterium	0.0016326
						GO:0006413	translational initiation	0.0026821			GO:0006099	tricarboxylic acid cycle	0.0016326
						GO:0030170	pyridoxal phosphate binding	0.0027343			GO:0015450	P-P-bond-hydrolysis-driven protein transmembrane transporter activity	0.0016637
						GO:0016740	transferase activity	0.0027691			GO:0032482	Rab protein signal transduction	0.0020198
						GO:0008017	microtubule binding	0.0028515			GO:0016567	protein ubiquitination	0.0020621
						GO:0008553	hydrogen-exporting ATPase activity, phosphorylative mechanism	0.0028847			GO:0009631	cold acclimation	0.0020875
						GO:0009312	oligosaccharide biosynthetic process	0.0028847			GO:0030145	manganese ion binding	0.0022384
						GO:0000776	kinetochore	0.0029783			GO:0050660	flavin adenine dinucleotide binding	0.0023861
						GO:0015992	proton transport	0.0029783			GO:0008234	cysteine-type peptidase activity	0.0024073
						GO:0043190	ATP-binding cassette (ABC) transporter complex	0.0030208			GO:0015935	small ribosomal subunit	0.0026877
						GO:0071013	catalytic step 2 spliceosome	0.0030208			GO:0051539	4 iron, 4 sulfur cluster binding	0.0026902
						GO:0000070	mitotic sister chromatid segregation	0.0030208			GO:0006414	translational elongation	0.0031414
						GO:0090307	spindle assembly involved in mitosis	0.0030208			GO:0050662	coenzyme binding	0.0034891
						GO:0005814	centriole	0.0031079			GO:0008431	vitamin E binding	0.0034891
						GO:0030866	cortical actin cytoskeleton organization	0.0033239			GO:0000339	RNA cap binding	0.0037013
						GO:0007005	mitochondrion organization	0.0033344			GO:0016881	acid-amino acid ligase activity	0.0044411
						GO:0015935	small ribosomal subunit	0.0034729			GO:0005813	centrosome	0.0046115
						GO:0000902	cell morphogenesis	0.0036086			GO:0004867	serine-type endopeptidase inhibitor activity	0.0046799
						GO:0009047	dosage compensation by hyperactivation of X chromosome	0.0039233			GO:0005838	proteasome regulatory particle	0.0047052
						GO:0030177	positive regulation of Wnt signaling pathway	0.0041767			GO:0006959	humoral immune response	0.0047161
						GO:0031532	actin cytoskeleton reorganization	0.0043301			GO:0005778	peroxisomal membrane	0.0047679
						GO:0045793	positive regulation of cell size	0.0043301
						GO:0008234	cysteine-type peptidase activity	0.0043849
						GO:0005769	early endosome	0.0043849
						GO:0030198	extracellular matrix organization	0.0043849
						GO:0007291	sperm individualization	0.0043849
						GO:0042060	wound healing	0.004411
						GO:0000775	chromosome, centromeric region	0.0045117
						GO:0007269	neurotransmitter secretion	0.0045117
						GO:0000164	protein phosphatase type 1 complex	0.0045117
						GO:0006629	lipid metabolic process	0.0045358
						GO:0042834	peptidoglycan binding	0.0049074
						GO:0051536	iron-sulfur cluster binding	0.0049401
