# Supplementary material for: Thermal fluctuations affect the transcriptome through mechanisms independent of average temperature
Source: Sci Rep. 2016 Aug 4;6:30975. doi: 10.1038/srep30975 (PMC4973280; doi:10.1038/srep30975)
Supplement: Supplementary Table S3 [file srep30975-s4.xls]

## Sheet: Genelists 0.001 niveau
Correlation between Ctmax and gene expression at 20C (Threshold P<0.001).									Correlation between Ctmax and gene expression at 35C (Threshold P<0.001).									Correlation between Ctmax and gene expression at 35C (Threshold P<0.001) but not at 20C (P>0.05).										Correlation between Ctmax and gene expression at both 20 and 35C (Threshold P<0.001).
Number of significant transcripts = 2717									Number of significant transcripts = 2469									Number of significant transcripts = 237										Number of significant transcripts = 1399
Probe Set ID	Representative Public ID	Gene Title	Gene Symbol	t	r	P	Effect size(20)		Probe Set ID	Gene ID	Gene name	Gene Symbol	t	r	P	Effect size(35C)		Probe Set ID	Gene ID	Gene name	Gene Symbol	t (35C)	t (20C)	r(35)	P(35)	Effect size(35)		Probe Set ID	Representative Public ID	Gene Title	Gene Symbol	t(20C)	r(20)	P(20)	Effect size(20)	t(35C)	r(35)	P(35)	Effect size(35)	Difference of change in expression
1623133_a_at	CG10508-RE	---	CG10508	20.5836	0.988404	1.61972e-09	0.432603		1626251_at	CG9668-RA	rhodopsin	Rh4	20.1209	0.987874	2.02321e-09	0.649976		1640551_at	CG2670-RA	TBP-associated factor 55kD	Taf7	11.7677	-1.54977	0.965738	3.51029e-07	1.01449		1623133_a_at	CG10508-RE	---	CG10508	20.5836	0.988404	1.61972e-09	0.432603	13.079	0.971993	1.29491e-07	0.493795	0
1641026_a_at	CG30132-RB	Par-1 kinase	par-1	18.3027	0.9854	5.09782e-09	1.17882		1640907_at	CG12055-RA	G3-P dehydrogenase	Gapdh1	-19.5547	-0.987175	2.67421e-09	-0.959939		1634178_at	CG4351-RA	---	CG43313	11.2382	1.96374	0.962617	5.39998e-07	0.723763		1641026_a_at	CG30132-RB	Par-1 kinase	par-1	18.3027	0.9854	5.09782e-09	1.17882	8.46575	0.936779	7.14903e-06	1.17871	0
1632457_s_at	CG8118-RA	Mastermind	mam	15.5424	0.979923	2.48399e-08	1.12878		1641291_at	CG7430-RA	Pyruvate dehydrogenase E3 subunit /// ---	CG7430 /// DsimCG7430	-19.535	-0.98715	2.70063e-09	-1.17764		1628302_at	CG13748-RA	---	CG13748	-9.85432	0.362338	-0.952174	1.81811e-06	-0.734316		1632457_s_at	CG8118-RA	Mastermind	mam	15.5424	0.979923	2.48399e-08	1.12878	5.79198	0.877703	0.000174857	1.2677	0
1637380_s_at	CG1495-RH	calmodulin-dependent kinase	CaMKI	15.3155	0.979342	2.86206e-08	0.900037		1628801_at	CG8491-RA	khotalo	kto	17.6034	0.984245	7.44558e-09	0.681011		1639785_s_at	CG1624-RC	dappled	wech	9.63678	0.950378	0.950151	2.2289e-06	0.752496		1637380_s_at	CG1495-RH	calmodulin-dependent kinase	CaMKI	15.3155	0.979342	2.86206e-08	0.900037	8.26747	0.934007	8.8178e-06	0.891407	0
1626251_at	CG9668-RA	rhodopsin	Rh4	15.1743	0.978968	3.12876e-08	0.442273		1631150_at	CG17911-RA	Odorant receptor 85c	Or85c	-17.1844	-0.983487	9.40707e-09	-0.401658		1629148_a_at	CG9776-RA	---	CG9776	9.58645	-2.03358	0.949666	2.33771e-06	1.25708		1626251_at	CG9668-RA	rhodopsin	Rh4	15.1743	0.978968	3.12876e-08	0.442273	20.1209	0.987874	2.02321e-09	0.649976	0
1638049_at	CG30494-RA	---	CG43340	14.8357	0.978029	3.88653e-08	0.593723		1635825_a_at	CG4217-RA	mitochondrial transcription factor A	TFAM	-16.6658	-0.98247	1.26593e-08	-1.57101		1638488_at	HDC14069	---	CG34278	-9.45587	-0.680708	-0.948372	2.64804e-06	-2.43164		1638049_at	CG30494-RA	---	CG43340	14.8357	0.978029	3.88653e-08	0.593723	8.59323	0.938472	6.25947e-06	0.654118	0
1640642_at	CG5192-RB	rhodopsin	Rh6	14.269	0.976312	5.64527e-08	0.453214		1641581_at	S.C3R001542	Tropomyosin	Tm1	-16.6195	-0.982375	1.30049e-08	-0.362687		1634218_at	CG17270-RA	---	CG17270	9.37959	2.10548	0.947594	2.8499e-06	1.25229		1640642_at	CG5192-RB	rhodopsin	Rh6	14.269	0.976312	5.64527e-08	0.453214	9.24073	0.946133	3.26178e-06	0.561052	0
1632168_at	CG14560-RA	Drosophila male specific opa containing gene	msopa	-14.2662	-0.976303	5.65604e-08	-0.300088		1635340_at	CG9450-RA	tudor	tud	16.4371	0.981992	1.44705e-08	1.41265		1626806_at	CG16724-RA	transformer	tra	9.14724	-1.18758	0.945116	3.57542e-06	0.803744		1632168_at	CG14560-RA	Drosophila male specific opa containing gene	msopa	-14.2662	-0.976303	5.65604e-08	-0.300088	-10.969	-0.960867	6.7673e-07	-0.353221	0
1633793_at	CG32381-RA	unc-13-4A	unc-13-4A	14.0251	0.975511	6.65731e-08	0.793987		1637830_s_at	CG31145-RA	---	CG31145	16.2876	0.981669	1.58073e-08	2.1926		1627364_s_at	CG11271-RA	40S ribosomal protein S12	RpS12	9.12154	2.10568	0.944832	3.6673e-06	2.31259		1633793_at	CG32381-RA	unc-13-4A	unc-13-4A	14.0251	0.975511	6.65731e-08	0.793987	6.11362	0.888214	0.000113633	0.614216	0
1628235_at	CG7203-RA	---	CG7203	-13.9841	-0.975372	6.84622e-08	-0.344584		1627256_s_at	CG6030-RB	ATPase synthase, subunit d /// ---	ATPsyn-d /// CG14642	-15.8614	-0.980699	2.04214e-08	-1.02135		1632438_at	CG2091-RA	---	CG2091	9.10523	0.137792	0.94465	3.72693e-06	1.50328		1628235_at	CG7203-RA	---	CG7203	-13.9841	-0.975372	6.84622e-08	-0.344584	-11.2289	-0.962558	5.44169e-07	-0.30975	0
1625922_a_at	CG10508-RC	---	CG10508	13.8625	0.974955	7.44183e-08	0.345545		1641212_a_at	CG32030-RB	CG32030	Fhos	-15.5686	-0.979989	2.44403e-08	-0.380835		1630080_at	CG3445-RA	pho-like	phol	9.07161	1.49994	0.944273	3.85324e-06	1.14433		1625922_a_at	CG10508-RC	---	CG10508	13.8625	0.974955	7.44183e-08	0.345545	10.4629	0.957235	1.04833e-06	0.405905	0
1636407_at	CG2679-RB	goliath	gol	13.7913	0.974705	7.81655e-08	0.608966		1631197_at	CG8534-RA	---	CG8534	-15.3683	-0.97948	2.76867e-08	-0.829599		1624150_at	CG4535-RA	FK506-binding protein FKBP59	FKBP59	8.95527	1.58478	0.942938	4.32756e-06	1.18014		1636407_at	CG2679-RB	goliath	gol	13.7913	0.974705	7.81655e-08	0.608966	10.1689	0.954893	1.36306e-06	0.742193	0
1629733_at	CG11354-RA	Lim kinase	Lim1	13.6678	0.974263	8.51703e-08	1.16303		1628573_a_at	CG8189-RA	Fo-ATP synthase subunit b	ATPsyn-b	-15.2713	-0.979226	2.94264e-08	-1.11699		1634009_at	CG6735-RA	lethal (3) s2172	cp309	-8.82999	-0.716421	-0.941447	4.91043e-06	-1.22403		1629733_at	CG11354-RA	Lim kinase	Lim1	13.6678	0.974263	8.51703e-08	1.16303	6.01078	0.884996	0.000130225	1.03755	0
1624199_at	CG7395-RA	neuropeptide-Y-receptor	sNPF-R	13.5811	0.973946	9.04978e-08	1.15962		1639477_s_at	CG3321-RA	F0/F1 ATP synthase E /// ---	CG3321 /// DyakGE24232	-15.2005	-0.979038	3.07727e-08	-1.62454		1641168_s_at	CG1416-RA	---	CG1416	8.74804	2.08836	0.940442	5.33769e-06	2.17996		1632392_s_at	CG6772-RB	---	---	13.0792	0.971994	1.29468e-07	0.5668	9.82031	0.951866	1.87648e-06	0.550314	0
1632392_s_at	CG6772-RB	---	---	13.0792	0.971994	1.29468e-07	0.5668		1640632_at	CG3283-RA	Succinate dehydrogenase Iron Protein	SdhB	-14.6357	-0.977444	4.42723e-08	-0.752276		1623867_at	CG14168-RA	---	CG14168	-8.61646	-0.662741	-0.938774	6.11075e-06	-0.940247		1635340_at	CG9450-RA	tudor	tud	12.9405	0.971416	1.43245e-07	1.23109	16.4371	0.981992	1.44705e-08	1.41265	0
1635340_at	CG9450-RA	tudor	tud	12.9405	0.971416	1.43245e-07	1.23109		1639962_a_at	CG14724-RA	cytochrome c oxidase subunit Va	CoVa	-14.5455	-0.977173	4.69746e-08	-1.25088		1624483_at	CG13472-RA	---	CG13472	8.60224	-2.06045	0.93859	6.20135e-06	1.33384		1628801_at	CG8491-RA	khotalo	kto	12.9354	0.971394	1.43784e-07	0.67444	17.6034	0.984245	7.44558e-09	0.681011	0
1628801_at	CG8491-RA	khotalo	kto	12.9354	0.971394	1.43784e-07	0.67444		1634417_s_at	CG3683-RA	NADH ubiquinone oxidoreductase 19 kDa	CG3683	-14.445	-0.976866	5.02025e-08	-1.24925		1626405_at	CG8357-RA	Inhibitor of CAD	Drep-1	8.58937	0.796996	0.938422	6.2846e-06	1.27111		1626885_at	CG11752-RA	---	CG11752	-12.7742	-0.970699	1.61926e-07	-0.823073	-7.90552	-0.928474	1.30642e-05	-0.812974	0
1626885_at	CG11752-RA	---	CG11752	-12.7742	-0.970699	1.61926e-07	-0.823073		1638763_at	CG32030-RA	CG32030	Fhos	-14.0677	-0.975653	6.46742e-08	-0.387263		1627653_at	CG32597-RA	lethal (1) G0469	l(1)G0469	8.55804	2.17885	0.938011	6.49236e-06	1.35186		1634621_at	CG13599-RA	---	CG13599	-12.5964	-0.969903	1.84904e-07	-0.511354	-7.10111	-0.913514	3.29103e-05	-0.448084	0
1634621_at	CG13599-RA	---	CG13599	-12.5964	-0.969903	1.84904e-07	-0.511354		1633965_at	CG6020-RA	NADH ubiquinone oxidoreductase 39 kDa	CG6020	-13.9238	-0.975167	7.13465e-08	-1.28503		1639375_a_at	CG2182-RA	---	CG2182	8.46562	1.50763	0.936777	7.14999e-06	1.08142		1624533_s_at	CG8651-RA	trithorax	trx	12.5788	0.969823	1.87358e-07	1.15653	4.77615	0.833805	0.000750062	1.1473	0
1624533_s_at	CG8651-RA	trithorax	trx	12.5788	0.969823	1.87358e-07	1.15653		1636813_s_at	CG3731-RA	Ubiquinol-cytochrome c oxidoreductase Core protein 1	CG3731	-13.8369	-0.974865	7.5742e-08	-1.3923		1628351_at	CG6198-RA	CHORD containing protein	CHORD	8.3213	-1.09428	0.934777	8.32644e-06	0.975823		1640587_at	CG15214-RA	CG15214	CG34391	12.553	0.969704	1.9103e-07	0.482394	5.48861	0.866474	0.000266007	0.360537	0
1640587_at	CG15214-RA	CG15214	CG34391	12.553	0.969704	1.9103e-07	0.482394		1631750_a_at	CG4307-RA	Oligomycin sensitivity-conferring protein	Oscp	-13.8289	-0.974837	7.61623e-08	-1.18843		1630076_at	CG2720-RA	Hsp70/Hsp90 organizing protein homolog	Hop	8.27457	-1.53753	0.934109	8.75125e-06	1.59915		1623558_at	CG8505-RA	CG8505	Cpr49Ae	-12.5086	-0.969499	1.97537e-07	-0.50463	-7.17232	-0.915011	3.02362e-05	-0.433918	0
1623558_at	CG8505-RA	CG8505	Cpr49Ae	-12.5086	-0.969499	1.97537e-07	-0.50463		1637018_at	CG5548-RA	NADH ubiquinone oxidoreductase B18	CG5548	-13.6033	-0.974028	8.9097e-08	-1.19528		1633520_at	CG32027-RA	---	---	8.1923	-1.02323	0.93291	9.55748e-06	0.946615		1625500_at	CG11482-RA	Mlh1	Mlh1	-12.3462	-0.968728	2.23483e-07	-0.64706	-6.33441	-0.894705	8.5212e-05	-0.493068	0
1625500_at	CG11482-RA	Mlh1	Mlh1	-12.3462	-0.968728	2.23483e-07	-0.64706		1636771_at	CG32535-RA	CG33525	CoRest	13.5992	0.974013	8.93511e-08	1.11372		1635766_at	CG2637-RA	Female sterile (2) Ketel	Fs(2)Ket	8.02265	-0.335352	0.930336	1.14868e-05	1.18112		1630221_at	CG11600-RA	---	CG11600	-12.2486	-0.968251	2.40854e-07	-0.414116	-8.58222	-0.938329	6.33132e-06	-0.444294	0
1630221_at	CG11600-RA	---	CG11600	-12.2486	-0.968251	2.40854e-07	-0.414116		1634846_a_at	CG12233-RA	lethal (1) G0156	l(1)G0156	-13.5723	-0.973914	9.10561e-08	-0.781039		1636741_s_at	CG6603-RA	Hsc70Cb	Hsc70Cb	7.82947	1.93535	0.927226	1.42136e-05	1.25234		1625392_at	CG12921-RA	mitochondrial ribosomal protein L42	mRpL42	-12.2202	-0.968111	2.46178e-07	-0.980672	-12.5744	-0.969803	1.87976e-07	-1.06676	0
1625392_at	CG12921-RA	mitochondrial ribosomal protein L42	mRpL42	-12.2202	-0.968111	2.46178e-07	-0.980672		1640206_at	CG4660-RA	---	CG4660	13.4942	0.973623	9.62024e-08	0.84123		1640068_at	CG10286-RA	---	CG10286	7.67042	0.623748	0.924514	1.69883e-05	0.789092		1624989_s_at	CG1873-RA	elongation factor 1-alpha F2	Ef1alpha100E	12.2028	0.968024	2.49499e-07	1.41133	6.53119	0.90005	6.62848e-05	1.57684	0
1624989_s_at	CG1873-RA	elongation factor 1-alpha F2	Ef1alpha100E	12.2028	0.968024	2.49499e-07	1.41133		1639585_a_at	CG6343-RB	NADH-ubiquinone oxidoreductase subunit	ND42	-13.4849	-0.973588	9.6835e-08	-1.17905		1625436_at	CG7171-RA	Urate oxidase	Uro	-7.61123	1.74354	-0.923467	1.81666e-05	-0.505189		1626447_at	CG10508-RC	---	CG10508	12.0485	0.96724	2.81255e-07	0.284746	9.17314	0.945401	3.48536e-06	0.28048	0
1626447_at	CG10508-RC	---	CG10508	12.0485	0.96724	2.81255e-07	0.284746		1638799_at	CG30082-RA	---	CG30082	-13.4114	-0.973309	1.02009e-07	-0.514677		1639746_at	CG7574-RA	bip1	bip1	7.55905	0.141884	0.922527	1.92792e-05	1.75943		1641373_at	CG7993-RA	---	CG7993	-11.9733	-0.966847	2.98323e-07	-1.26815	-7.54023	-0.922184	1.96983e-05	-0.910554	0
1623468_at	CG2213-RA	CG2213	msd5	-12.0133	-0.967057	2.8911e-07	-0.901861		1638207_at	CG15617-RA	---	CG15617	-13.2079	-0.972514	1.17972e-07	-0.273997		1631234_at	CG18173-RA	---	CG18173	-7.54279	-1.18879	-0.92223	1.96408e-05	-0.835941		1641474_s_at	CG7216-RA	Adult cuticle protein 1 /// --- /// ---	Acp1 /// CG13796 /// CG31904	-11.843	-0.966151	3.30623e-07	-0.307581	-10.9374	-0.960653	6.95164e-07	-0.335187	0
1641373_at	CG7993-RA	---	CG7993	-11.9733	-0.966847	2.98323e-07	-1.26815		1623133_a_at	CG10508-RE	---	CG10508	13.079	0.971993	1.29491e-07	0.493795		1634620_a_at	CG3622-RB	stall	stl	7.41781	1.92205	0.919897	2.26786e-05	1.23022		1625688_at	CG6293-RA	---	CG6293	-11.7783	-0.965797	3.48065e-07	-1.03906	-6.98375	-0.910963	3.78921e-05	-1.02551	0
1641474_s_at	CG7216-RA	Adult cuticle protein 1 /// --- /// ---	Acp1 /// CG13796 /// CG31904	-11.843	-0.966151	3.30623e-07	-0.307581		1633606_s_at	CG33199-RA	--- /// ---	CG33199 /// CG8229	-12.9196	-0.971327	1.45466e-07	-2.65751		1623931_s_at	CG9819-RA	protein phosphatase from PCR fragment D27	CanA-14F	7.35481	1.10045	0.918682	2.43997e-05	1.5704		1624700_a_at	CG10175-RA	---	CG10175	11.7764	0.965786	3.48607e-07	0.726872	9.70336	0.950784	2.09334e-06	0.678609	0
1625688_at	CG6293-RA	---	CG6293	-11.7783	-0.965797	3.48065e-07	-1.03906		1625392_at	CG12921-RA	mitochondrial ribosomal protein L42	mRpL42	-12.5744	-0.969803	1.87976e-07	-1.06676		1634437_at	CG10973-RA	---	CG10973	7.34606	1.19083	0.918512	2.46499e-05	0.884154		1641581_at	S.C3R001542	Tropomyosin	Tm1	-11.6988	-0.965354	3.70887e-07	-0.336707	-16.6195	-0.982375	1.30049e-08	-0.362687	0
1624700_a_at	CG10175-RA	---	CG10175	11.7764	0.965786	3.48607e-07	0.726872		1636548_at	CG3612-RA	mitochondrial ATP synthase alpha subunit	blw	-12.5212	-0.969557	1.9566e-07	-1.45799		1627046_at	CG1740-RA	Nuclear transport factor-2	Ntf-2	7.30204	2.08775	0.917644	2.59508e-05	1.26484		1625280_at	CG6438-RA	amontillado	amon	11.5889	0.964729	4.05186e-07	0.870128	7.39341	0.91943	2.3329e-05	0.995704	0
1641581_at	S.C3R001542	Tropomyosin	Tm1	-11.6988	-0.965354	3.70887e-07	-0.336707		1629342_s_at	CG1746-RA	F0/F1 ATP synthase Lipid-binding protein	CG1746	-12.5212	-0.969557	1.95672e-07	-0.836292		1625556_at	CG5709-RA	ariadne-2	ari-2	-7.28846	-2.02511	-0.917374	2.6367e-05	-1.55577		1638670_a_at	CG5484-RA	---	CG5484	-11.5495	-0.9645	4.1832e-07	-1.78562	-8.38812	-0.935714	7.75751e-06	-1.81309	0
1637188_s_at	CG30492-RC	---	CG43340	11.6878	0.965293	3.74173e-07	0.716555		1624251_a_at	CG14235-RC	--- /// Cytochrome c oxidase subunitVIb	CG18809 /// CoVIb	-12.4219	-0.969091	2.10952e-07	-1.67034		1624036_at	CG9307-RA	chitin-binding peritrophin-A	Cht5	7.24031	1.29491	0.916406	2.79019e-05	1.21672		1633660_at	CG7833-RA	lethal(2)34Df	Orc5	-11.5078	-0.964256	4.32736e-07	-0.506161	-10.851	-0.960062	7.48262e-07	-0.459987	0
1625280_at	CG6438-RA	amontillado	amon	11.5889	0.964729	4.05186e-07	0.870128		1627018_s_at	CG7610-RA	F1ATP synthase	ATPsyn-gamma	-12.3075	-0.96854	2.30202e-07	-1.00686		1632214_at	CG6138-RB	---	---	-7.13038	-0.467636	-0.914134	3.17814e-05	-1.77653		1631150_at	CG17911-RA	Odorant receptor 85c	Or85c	-11.3912	-0.96356	4.75971e-07	-0.332097	-17.1844	-0.983487	9.40707e-09	-0.401658	0
1632177_at	CG17117-RD	dorsotonals	hth	11.5637	0.964583	4.13537e-07	1.80871		1629741_at	CG32666-RB	Death-associated protein kinase related	Drak	12.3023	0.968515	2.31115e-07	1.16802		1625763_at	CG2789-RA	---	CG2789	7.01432	2.11139	0.911638	3.65201e-05	1.6272		1629155_at	CG4764-RA	--- /// CG4764	CG4764 /// DsimGD23074	-11.2238	-0.962526	5.46471e-07	-2.79843	-5.18592	-0.853787	0.00040955	-1.99786	0
1623755_at	CG32659-RA	Tenascin accessory	Ten-a	11.5624	0.964575	4.13988e-07	0.923002		1631942_at	CG9425-RA	---	CG9425	12.1574	0.967796	2.58424e-07	2.22002		1629790_at	CG11267-RA	---	CG11267	7.00768	0.814288	0.911492	3.68133e-05	1.5502		1630261_a_at	CG7107-RA	troponin T	up	-11.0438	-0.961365	6.35318e-07	-0.965269	-9.83158	-0.951969	1.85691e-06	-0.989249	0
1638670_a_at	CG5484-RA	---	CG5484	-11.5495	-0.9645	4.1832e-07	-1.78562		1634440_s_at	LP01487	ecdysone inducible protein	Eip74EF	12.1116	0.967564	2.67777e-07	1.0637		1634549_at	CG11750-RA	PTIP associated 1	Pa1	6.98857	2.13931	0.91107	3.76719e-05	0.879448		1636431_at	CG8768-RA	---	CG8768	-10.9774	-0.960923	6.71983e-07	-1.05616	-5.10624	-0.85017	0.000459822	-1.00441	0
1633660_at	CG7833-RA	lethal(2)34Df	Orc5	-11.5078	-0.964256	4.32736e-07	-0.506161		1623885_at	CG1031-RA	fragment A	alpha-Est1	11.9359	0.96665	3.07221e-07	0.760186		1625781_at	CG14194-RA	---	CG14194	-6.83055	-2.11945	-0.907468	4.56603e-05	-2.28135		1624807_at	CG5629-RB	---	---	10.9709	0.96088	6.75645e-07	0.856064	7.74832	0.92586	1.55623e-05	0.854569	0
1628275_at	CG9343-RB	---	CG42507	11.4982	0.964199	4.36124e-07	0.7539		1641049_at	CG17903-RA	cytochrome c	Cyt-c-p	-11.8158	-0.966002	3.37855e-07	-1.08485		1633876_at	CG7110-RB	---	CG7110	6.74747	2.19267	0.90549	5.05798e-05	1.0441		1623591_a_at	CG17883-RA	---	CG17883	10.9571	0.960787	6.83601e-07	1.55348	10.6958	0.958965	8.55187e-07	1.08058	0
1631150_at	CG17911-RA	Odorant receptor 85c	Or85c	-11.3912	-0.96356	4.75971e-07	-0.332097		1626709_at	CG30179-RA	Muscle-specific LIM protein at 60A	Mlp60A	-11.798	-0.965905	3.42663e-07	-0.342153		1623924_at	CG12325-RA	---	CG12325	6.65621	-0.0751253	0.903247	5.66525e-05	1.91186		1641131_at	CG5621-RA	---	CG5621	10.9482	0.960726	6.88824e-07	1.12368	6.37117	0.895734	8.12756e-05	1.13861	0
1632634_at	CG9853-RA	CG41469	CG9853	-11.2636	-0.962776	5.28752e-07	-1.87111		1640551_at	CG2670-RA	TBP-associated factor 55kD	Taf7	11.7677	0.965738	3.51029e-07	1.01449		1629416_s_at	HDC09603	---	CG42755	-6.61626	-0.35957	-0.902242	5.95546e-05	-1.85758		1639109_a_at	CG1411-RA	dihydropyrimidine amidohydrolase	CRMP	10.9252	0.960571	7.02391e-07	1.13826	9.2027	0.945723	3.3856e-06	0.842576	0
1628548_at	CG1451-RA	adenomatous polyposis coli	Apc	11.2636	0.962776	5.28759e-07	2.25394		1638109_s_at	CG4692-RB	--- /// ATP synthase	CG2975 /// CG4692	-11.7649	-0.965723	3.51807e-07	-1.25601		1627881_at	CG6464-RA	spalt major	salm	-6.61306	-1.70989	-0.90216	5.97945e-05	-0.501762		1627399_at	CG17266-RA	---	CG17266	-10.9201	-0.960536	7.05433e-07	-1.17297	-10.6944	-0.958955	8.56263e-07	-1.33158	0
1624265_at	CG14616-RC	lethal (1) G0196	l(1)G0196	11.2371	0.96261	5.40476e-07	1.16762		1625412_at	CG4769-RA	Ubiquinol-cytochrome c oxidoreductase Cytochrome C1	CG4769	-11.7557	-0.965672	3.54412e-07	-1.55318		1638730_at	CG4167-RA	Gene 1	Hsp67Ba	6.60297	-1.07832	0.901904	6.05558e-05	0.98149		1633646_at	CG2457-RA	CG42447 /// inaF	inaF-B /// inaF-D	10.8786	0.960252	7.3087e-07	0.565267	6.38439	0.896101	7.99076e-05	0.652347	0
1629155_at	CG4764-RA	--- /// CG4764	CG4764 /// DsimGD23074	-11.2238	-0.962526	5.46471e-07	-2.79843		1627732_s_at	CG30415-RA	anon-SAGE:Wang-079	CG30415	-11.7157	-0.965449	3.65919e-07	-1.37676		1630701_at	CG10778-RA	---	CG10778	6.5825	1.99391	0.90138	6.2133e-05	0.617787		1634594_at	CG17738-RA	---	CG17738	-10.853	-0.960075	7.47026e-07	-0.604017	-7.89315	-0.928273	1.32441e-05	-0.734041	0
1629322_at	CG8279-RA	Phosphodiesterase 6	Pde6	11.215	0.96247	5.50499e-07	1.16084		1627050_at	CG9249-RA	---	CG9249	-11.2918	-0.962951	5.16541e-07	-1.25087		1623122_at	CG17294-RA	---	CG17294	6.58037	-0.938269	0.901325	6.22995e-05	2.49504		1624233_at	CG15371-RA	Gustatory receptor 8a	Gr8a	-10.8201	-0.959847	7.68325e-07	-0.307984	-8.23138	-0.933484	9.1648e-06	-0.472043	0
1630261_a_at	CG7107-RA	troponin T	up	-11.0438	-0.961365	6.35318e-07	-0.965269		1634178_at	CG4351-RA	---	CG43313	11.2382	0.962617	5.39998e-07	0.723763		1641593_at	CG32429-RA	fumble	fbl	6.56711	-0.744911	0.900984	6.33477e-05	1.05442		1623851_at	CG9400-RA	---	CG9400	-10.8094	-0.959772	7.75427e-07	-0.56056	-6.44322	-0.897709	7.41164e-05	-0.54042	0
1636431_at	CG8768-RA	---	CG8768	-10.9774	-0.960923	6.71983e-07	-1.05616		1628235_at	CG7203-RA	---	CG7203	-11.2289	-0.962558	5.44169e-07	-0.30975		1630429_s_at	CG33091-RA	---	CG11889	6.53173	2.139	0.900064	6.62395e-05	0.775801		1626370_at	CG31120-RA	---	CG31120	-10.792	-0.95965	7.87108e-07	-1.26503	-5.13365	-0.851428	0.000441822	-1.07645	0
1624807_at	CG5629-RB	---	---	10.9709	0.96088	6.75645e-07	0.856064		1631474_s_at	CG8256-RC	mitochondrial GPD	Gpo-1	-11.1958	-0.962349	5.59346e-07	-0.567512		1630949_s_at	CG1081-RA	Rheb	Rheb	6.52853	1.78167	0.89998	6.65076e-05	1.57356		1624060_at	CG9102-RA	bric-a-brac	bab2	10.7845	0.959597	7.92207e-07	1.11678	4.87711	0.839059	0.000644738	0.996696	0
1623591_a_at	CG17883-RA	---	CG17883	10.9571	0.960787	6.83601e-07	1.55348		1623838_s_at	CG4629-RA	---	CG4629	11.1559	0.962094	5.783e-07	1.20016		1627090_at	CG1584-RA	Origin recognition complex subunit 6	Orc6	6.51953	0.0283874	0.899744	6.7269e-05	1.01989		1631568_a_at	CG32717-RB	Stardust	sdt	10.7575	0.959406	8.10851e-07	1.04939	7.02722	0.91192	3.59576e-05	0.992185	0
1641131_at	CG5621-RA	---	CG5621	10.9482	0.960726	6.88824e-07	1.12368		1639507_at	CG6666-RA	succinate dehydrogenase C	SdhC	-11.1024	-0.961749	6.04759e-07	-0.893369		1641735_at	CG16908-RA	---	CG16908	6.51753	0.522333	0.899691	6.74397e-05	1.33438		1626893_at	CG10287-RA	Gasp	Gasp	-10.7515	-0.959364	8.1504e-07	-0.791347	-5.02178	-0.846201	0.000520379	-0.783471	0
1639109_a_at	CG1411-RA	dihydropyrimidine amidohydrolase	CRMP	10.9252	0.960571	7.02391e-07	1.13826		1633645_at	CG13512-RA	---	CG42565	-11.0898	-0.961667	6.11182e-07	-0.867355		1633473_s_at	CG6058-RA	aldolase	Ald	6.50715	1.10852	0.899418	6.83325e-05	3.33714		1638834_a_at	CG14802-RA	Mediator complex subunit 18	MED18	-10.7501	-0.959354	8.1604e-07	-1.25599	-8.66704	-0.939423	5.80004e-06	-1.22322	0
1627399_at	CG17266-RA	---	CG17266	-10.9201	-0.960536	7.05433e-07	-1.17297		1629581_at	CG12079-RA	NADH ubiquinone oxidoreductase 30 kDa	CG12079	-11.0203	-0.961209	6.48047e-07	-1.01858		1635531_at	CG9552-RA	rolling stone	rost	-6.38417	-0.597834	-0.896094	7.99304e-05	-1.51877		1631146_at	CG1906-RE	alphabet	alph	-10.7264	-0.959185	8.32909e-07	-0.599185	-10.1376	-0.954633	1.40219e-06	-0.60608	0
1637302_s_at	CG9351-RA	falafel	flfl	10.8829	0.960282	7.28141e-07	1.49336		1631452_at	CG8665-RA	---	CG8665	11.0056	0.961112	6.56095e-07	0.904909		1641188_a_at	CG5815-RA	---	CG5815	6.353	1.10994	0.895227	8.31965e-05	0.967516		1625752_at	CG2981-RA	Troponin C at 41C	TpnC41C	-10.7047	-0.959029	8.48641e-07	-0.497997	-8.99788	-0.943432	4.14682e-06	-0.641135	0
1633646_at	CG2457-RA	CG42447 /// inaF	inaF-B /// inaF-D	10.8786	0.960252	7.3087e-07	0.565267		1630941_s_at	CG16944-RA	lethal(1)9Ed	sesB	-11.004	-0.961101	6.57003e-07	-1.32609		1637229_a_at	CG11796-RA	--- /// ---	CG11796 /// DsecCG11796	-6.35282	0.752015	-0.895222	8.32153e-05	-1.25972		1628469_a_at	CG32529-RA	Histone gene-specific Epigenetic Repressor in late S phase	Hers	10.6661	0.95875	8.7755e-07	1.26326	7.08109	0.913086	3.37072e-05	0.895412	0
1634594_at	CG17738-RA	---	CG17738	-10.853	-0.960075	7.47026e-07	-0.604017		1626446_a_at	CG5596-RA	myosin light chain	Mlc1	-10.9972	-0.961056	6.60771e-07	-0.748607		1631242_at	CG4029-RA	Domina	jumu	6.3443	-1.653	0.894984	8.41334e-05	0.925753		1625172_s_at	CG2316-RD	---	CG2316	10.6287	0.958478	9.06497e-07	0.973775	8.67387	0.93951	5.75946e-06	0.838705	0
1624233_at	CG15371-RA	Gustatory receptor 8a	Gr8a	-10.8201	-0.959847	7.68325e-07	-0.307984		1624439_at	CG4169-RA	ubiquinol-cytochrome c reductase	CG4169	-10.9807	-0.960945	6.70092e-07	-1.23992		1630397_at	CG13625-RA	---	CG13625	6.33281	1.50267	0.89466	8.53877e-05	2.26992		1632835_at	CG9376-RA	---	CG9376	-10.5828	-0.958139	9.43552e-07	-1.32292	-6.74929	-0.905534	5.04661e-05	-1.23961	0
1623851_at	CG9400-RA	---	CG9400	-10.8094	-0.959772	7.75427e-07	-0.56056		1632168_at	CG14560-RA	Drosophila male specific opa containing gene	msopa	-10.969	-0.960867	6.7673e-07	-0.353221		1629752_at	CG5525-RA	---	CG5525	6.29948	-0.810503	0.893715	8.91437e-05	1.14421		1630784_a_at	CG9990-RA	---	CG9990	10.5674	0.958024	9.56364e-07	1.40255	5.3963	0.862773	0.000303004	0.985776	0
1635442_a_at	CG11325-RB	hormone receptor	GRHR	10.7936	0.959661	7.86052e-07	0.895126		1623478_at	CG16752-RA	sex peptide receptor	SPR	10.9594	0.960802	6.82315e-07	1.01718		1623688_at	CG3680-RA	---	CG3680	6.28776	0.426821	0.893379	9.05071e-05	1.20766		1637737_at	CG2968-RA	lethal (1) G0230	l(1)G0230	-10.5354	-0.957785	9.83545e-07	-1.00272	-10.5002	-0.957519	1.01439e-06	-0.987969	0
1626370_at	CG31120-RA	---	CG31120	-10.792	-0.95965	7.87108e-07	-1.26503		1631555_at	CG10062-RA	---	CG10062	-10.9522	-0.960753	6.86489e-07	-1.08556		1641592_at	Dm.3L.25940.0	---	---	-6.27061	-0.180029	-0.892886	9.25418e-05	-1.65134		1632226_at	CG1079-RA	CG1079	Fie	10.5343	0.957777	9.84485e-07	1.15081	4.90589	0.840516	0.000617676	0.982603	0
1624060_at	CG9102-RA	bric-a-brac	bab2	10.7845	0.959597	7.92207e-07	1.11678		1641474_s_at	CG7216-RA	Adult cuticle protein 1 /// --- /// ---	Acp1 /// CG13796 /// CG31904	-10.9374	-0.960653	6.95164e-07	-0.335187		1635952_at	CG4533-RB	lethal (2) essential for life	l(2)efl	6.1466	1.11113	0.889219	0.000108808	0.822534		1627518_at	CG10219-RA	Succinate dehydrogenase Cytochrome B small subunit	CG10219	-10.534	-0.957775	9.84717e-07	-0.8124	-10.7932	-0.959659	7.86276e-07	-0.794233	0
1631568_a_at	CG32717-RB	Stardust	sdt	10.7575	0.959406	8.10851e-07	1.04939		1633272_at	CG9090-RA	---	CG9090	-10.9319	-0.960617	6.98384e-07	-0.467252		1630408_s_at	CG7033-RC	---	CG7033	6.11158	0.0987749	0.888151	0.00011394	1.22479		1637807_at	CG6518-RA	protein kinase C	inaC	10.5081	0.957579	1.00742e-06	0.590422	5.43572	0.864371	0.000286573	0.562391	0
1626893_at	CG10287-RA	Gasp	Gasp	-10.7515	-0.959364	8.1504e-07	-0.791347		1633908_at	CG6496-RA	pigment-dispersing factor	Pdf	10.8657	0.960163	7.38967e-07	0.508031		1626031_at	CG12539-RA	---	CG12539	-6.10787	0.357877	-0.888037	0.000114499	-2.91492		1634140_a_at	CG11155-RC	---	CG11155	10.4936	0.957469	1.02034e-06	0.809888	6.46868	0.898395	7.17521e-05	0.835497	0
1638834_a_at	CG14802-RA	Mediator complex subunit 18	MED18	-10.7501	-0.959354	8.1604e-07	-1.25599		1640736_at	CG7811-RA	black	b	-10.8581	-0.960111	7.43756e-07	-0.426297		1635844_at	CG15887-RA	---	CG15887	-6.08531	0.74122	-0.887341	0.000117961	-4.03495		1628842_s_at	CG11059-RA	calsyntenin-1	cals	10.4898	0.95744	1.02372e-06	1.57333	5.07346	0.848647	0.000482377	1.16593	0
1631146_at	CG1906-RE	alphabet	alph	-10.7264	-0.959185	8.32909e-07	-0.599185		1633660_at	CG7833-RA	lethal(2)34Df	Orc5	-10.851	-0.960062	7.48262e-07	-0.459987		1640380_a_at	CG12031-RA	Mediator complex subunit 14	MED14	6.08144	2.04027	0.887221	0.000118566	0.854328		1633911_a_at	CG31550-RB	---	CG31550	10.4709	0.957296	1.04094e-06	1.93432	4.76328	0.833117	0.000764761	1.23871	0
1625752_at	CG2981-RA	Troponin C at 41C	TpnC41C	-10.7047	-0.959029	8.48641e-07	-0.497997		1641171_at	CG9306-RA	NADH ubiquinone oxidoreductase B22	CG9306	-10.8474	-0.960037	7.50565e-07	-1.18691		1635265_a_at	CG31782-RA	---	---	-6.05521	-0.744636	-0.886402	0.000122757	-1.62652		1638319_at	CG3504-RA	inactivation no afterpotential D	inaD	10.4301	0.956983	1.0791e-06	0.525607	4.7234	0.830965	0.000812243	0.582718	0
1628469_a_at	CG32529-RA	Histone gene-specific Epigenetic Repressor in late S phase	Hers	10.6661	0.95875	8.7755e-07	1.26326		1641328_at	CG4412-RA	ATPase coupling factor 6 /// pointed	ATPsyn-Cf6 /// pnt	-10.8337	-0.959941	7.59469e-07	-1.38737		1629035_at	CG12290-RA	---	CG12290	6.04314	1.84538	0.886023	0.000124739	0.995604		1635684_a_at	CG2999-RA	lethal (4) ry16	unc-13	10.359	0.956428	1.1494e-06	0.682627	9.24704	0.946201	3.24171e-06	0.668274	0
1625172_s_at	CG2316-RD	---	CG2316	10.6287	0.958478	9.06497e-07	0.973775		1628298_at	CG2952-RA	---	CG42640	-10.8277	-0.9599	7.6335e-07	-0.301134		1638005_s_at	CG5263-RB	Smaug	smg	6.038	0.433878	0.885861	0.000125593	1.09703		1640962_s_at	CG4091-RA	---	CG4091	10.2947	0.955918	1.21727e-06	1.49528	9.15903	0.945246	3.53412e-06	1.56859	0
1632835_at	CG9376-RA	---	CG9376	-10.5828	-0.958139	9.43552e-07	-1.32292		1641477_at	CG32447-RA	---	CG32447	10.8131	0.959798	7.7296e-07	0.473692		1635394_at	CG31301-RA	---	CG31301	-6.02233	-1.88235	-0.885364	0.000128237	-1.36011		1625584_at	CG8654-RA	---	CG8654	10.2426	0.955498	1.27545e-06	0.91041	8.1098	0.931676	1.04477e-05	1.27812	0
1630784_a_at	CG9990-RA	---	CG9990	10.5674	0.958024	9.56364e-07	1.40255		1636684_at	CG31126-RA	---	CG31126	-10.8124	-0.959793	7.73459e-07	-1.63016		1631790_at	CG8578-RA	---	CG8578	6.02198	1.69607	0.885353	0.000128297	2.16967		1623446_a_at	CG32950-RB	---	CG14246	-10.1276	-0.95455	1.41497e-06	-1.05923	-8.51109	-0.937389	6.8178e-06	-1.06494	0
1636886_at	CG3158-RA	Spindle-E (homeless)	spn-E	-10.5519	-0.957909	9.6939e-07	-0.818172		1632191_s_at	CG9325-RD	hu-li tai shao	hts	10.8115	0.959787	7.74043e-07	1.75584		1636161_at	CG3371-RA	earthbound 1	ebd1	6.01202	0.998307	0.885036	0.000130009	1.43872		1624830_at	CG7478-RA	79B Actin	Act79B	-10.1089	-0.954392	1.43924e-06	-0.491158	-9.84908	-0.952127	1.82697e-06	-0.510577	0
1637737_at	CG2968-RA	lethal (1) G0230	l(1)G0230	-10.5354	-0.957785	9.83545e-07	-1.00272		1627518_at	CG10219-RA	Succinate dehydrogenase Cytochrome B small subunit	CG10219	-10.7932	-0.959659	7.86276e-07	-0.794233		1627032_a_at	CG8611-RA	---	CG8611	6.00167	-0.312323	0.884705	0.000131816	1.21058		1629405_s_at	GM03003	twenty-four	tyf	10.0942	0.954269	1.45855e-06	0.950899	4.62145	0.825288	0.000948484	0.792661	0
1632226_at	CG1079-RA	CG1079	Fie	10.5343	0.957777	9.84485e-07	1.15081		1641654_a_at	CG17342-RA	Lk6	Lk6	10.7896	0.959633	7.88714e-07	1.72204		1631196_at	CG5057-RA	Mediator complex subunit 10	MED10	5.98768	0.492328	0.884256	0.000134299	1.51305		1641325_s_at	CG4843-RA	Tropomyosin	Tm2	-10.088	-0.954217	1.46676e-06	-0.84631	-7.35772	-0.918739	2.43173e-05	-0.96714	0
1627518_at	CG10219-RA	Succinate dehydrogenase Cytochrome B small subunit	CG10219	-10.534	-0.957775	9.84717e-07	-0.8124		1639265_at	CG15536-RA	---	CG15536	-10.7576	-0.959407	8.10756e-07	-0.902549		1636262_at	CG3428-RA	pallbearer	pall	5.97264	-1.54436	0.88377	0.000137024	0.944045		1634270_at	CG5037-RA	Protoheme IX farnesyltransferase	CG5037	-10.0855	-0.954195	1.47013e-06	-1.09205	-9.94361	-0.95297	1.67408e-06	-1.04672	0
1637807_at	CG6518-RA	protein kinase C	inaC	10.5081	0.957579	1.00742e-06	0.590422		1627402_a_at	CG7630-RA	---	CG7630	-10.7399	-0.959281	8.23256e-07	-1.36938		1626051_at	CG13339-RA	---	CG13339	5.95254	1.89868	0.883116	0.000140762	1.63739		1628251_at	CG33054-RA	---	CG33054	-10.0723	-0.954083	1.48793e-06	-2.75714	-6.42208	-0.897135	7.61433e-05	-2.10066	0
1634140_a_at	CG11155-RC	---	CG11155	10.4936	0.957469	1.02034e-06	0.809888		1639966_a_at	CG3262-RA	---	CG3262	-10.7349	-0.959246	8.26781e-07	-1.70259		1634700_at	CG8258-RA	---	CG8258	5.92248	-0.635089	0.882129	0.000146557	1.17089		1626700_at	CG5178-RA	arthrin	Act88F	-10.0614	-0.953991	1.50273e-06	-0.278441	-10.5062	-0.957565	1.00905e-06	-0.297055	0
1628842_s_at	CG11059-RA	calsyntenin-1	cals	10.4898	0.95744	1.02372e-06	1.57333		1639940_at	CG9908-RA	disconnected	disco	10.7106	0.959071	8.44351e-07	0.938733		1631419_at	CG11129-RA	yolk protein	Yp3	5.90184	-0.882998	0.881444	0.000150684	0.582808		1633020_at	CG4620-RA	unkempt	unk	10.053	0.953918	1.51438e-06	0.960057	4.84637	0.837484	0.000675032	0.669475	0
1628419_a_at	CG8909-RB	yolkless-like	CG8909	10.4716	0.957301	1.04033e-06	0.920369		1623591_a_at	CG17883-RA	---	CG17883	10.6958	0.958965	8.55187e-07	1.08058		1638600_at	CG4063-RA	---	---	5.89312	2.1499	0.881153	0.000152465	1.6948		1626813_at	CG16725-RA	survival motor neuron	Smn	-10.039	-0.953798	1.53389e-06	-0.680179	-7.14514	-0.914444	3.12282e-05	-0.597555	0
1633911_a_at	CG31550-RB	---	CG31550	10.4709	0.957296	1.04094e-06	1.93432		1627399_at	CG17266-RA	---	CG17266	-10.6944	-0.958955	8.56263e-07	-1.33158		1623954_s_at	CG3878-RB	CG33525	CoRest	-5.88434	-1.647	-0.880859	0.000154279	-1.50686		1640637_at	CG5546-RA	Mediator complex subunit 19	MED19	-10.0201	-0.953637	1.56052e-06	-1.42327	-5.5894	-0.870359	0.000231065	-1.74359	0
1638319_at	CG3504-RA	inactivation no afterpotential D	inaD	10.4301	0.956983	1.0791e-06	0.525607		1629876_at	CG9790-RA	Cyclin-dependent kinase subunit 85A	Cks85A	-10.6705	-0.958783	8.74151e-07	-0.67032		1635720_at	HDC07069	---	---	-5.87247	-0.156093	-0.88046	0.000156771	-1.78069		1633866_at	CG3905-RA	Supressor of zeste 2	Su(z)2	10.0163	0.953604	1.56596e-06	1.10467	8.48337	0.937017	7.01829e-06	0.942892	0
1635684_a_at	CG2999-RA	lethal (4) ry16	unc-13	10.359	0.956428	1.1494e-06	0.682627		1626700_at	CG5178-RA	arthrin	Act88F	-10.5062	-0.957565	1.00905e-06	-0.297055		1628932_at	CG32491-RV	Modifier67.2 /// ---	mod(mdg4) /// pre-mod(mdg4)-V	5.87218	1.45479	0.88045	0.000156834	2.02184		1637313_at	CG32595-RA	---	CG32595	-9.95741	-0.953091	1.65294e-06	-1.05781	-6.96556	-0.910558	3.87345e-05	-0.807288	0
1640962_s_at	CG4091-RA	---	CG4091	10.2947	0.955918	1.21727e-06	1.49528		1637737_at	CG2968-RA	lethal (1) G0230	l(1)G0230	-10.5002	-0.957519	1.01439e-06	-0.987969		1625588_s_at	CG6199-RA	procollagen lysyl hydroxylase	Plod	5.85723	2.11752	0.879945	0.000160036	0.567956		1632024_at	CG5180-RA	---	CG5180	-9.94854	-0.953013	1.66649e-06	-0.969549	-6.44426	-0.897737	7.40183e-05	-0.838532	0
1625584_at	CG8654-RA	---	CG8654	10.2426	0.955498	1.27545e-06	0.91041		1624434_at	CG6868-RA	tolloid	tld	10.4838	0.957395	1.02917e-06	0.755114		1627417_s_at	CT2785	---	CG12038	-5.85515	-1.22695	-0.879874	0.000160486	-1.14123		1634399_at	CG18367-RA	---	CG18367	-9.89486	-0.952538	1.7511e-06	-0.674368	-9.69501	-0.950705	2.10982e-06	-0.791904	0
1625065_s_at	CG10706-RC	small conductance calcium-activated potassium channel	SK	10.1502	0.954739	1.38627e-06	0.713787		1631670_at	CG8137-RA	serpin 2	Spn2	-10.4789	-0.957357	1.03362e-06	-0.472474		1632273_at	CG5789-RA	---	CG5789	5.84799	1.31013	0.879631	0.00016205	1.02323		1629317_at	CG13061-RA	neuropeptide-like precursor 3	Nplp3	-9.87733	-0.952381	1.77974e-06	-0.436892	-7.94858	-0.929167	1.24585e-05	-0.475358	0
1623446_a_at	CG32950-RB	---	CG14246	-10.1276	-0.95455	1.41497e-06	-1.05923		1624044_at	CG1577-RA	mitochondrial ribosomal protein L52	mRpL52	-10.4674	-0.95727	1.04414e-06	-0.929009		1639219_at	CG6249-RA	Csl4	Csl4	5.8456	0.606254	0.879549	0.000162575	1.83978		1640974_a_at	CG33143-RC	---	CG33143	9.84204	0.952063	1.83895e-06	0.557495	7.49502	0.92135	2.07463e-05	0.768416	0
1624830_at	CG7478-RA	79B Actin	Act79B	-10.1089	-0.954392	1.43924e-06	-0.491158		1625922_a_at	CG10508-RC	---	CG10508	10.4629	0.957235	1.04833e-06	0.405905		1631181_a_at	CG3294-RB	---	CG3294	-5.83525	-0.669313	-0.879196	0.000164872	-1.19132		1630062_a_at	CG13240-RB	lethal (2) 35Di	l(2)35Di	-9.80793	-0.951753	1.89824e-06	-1.28172	-8.73307	-0.940255	5.42003e-06	-1.40151	0
1629405_s_at	GM03003	twenty-four	tyf	10.0942	0.954269	1.45855e-06	0.950899		1640672_at	CG11015-RA	Cytochrome c oxidase Vb	CoVb	-10.4462	-0.957107	1.06386e-06	-1.17786		1627668_s_at	CG32527-RC	bobby sox	bbx	-5.79643	0.613771	-0.877858	0.000173802	-2.29529		1629467_at	CG32005-RA	pangolin	pan	9.80666	0.951741	1.90049e-06	0.587482	9.3869	0.94767	2.82985e-06	0.441859	0
1641325_s_at	CG4843-RA	Tropomyosin	Tm2	-10.088	-0.954217	1.46676e-06	-0.84631		1625284_at	CG13605-RA	---	CG13605	-10.4418	-0.957073	1.06806e-06	-1.45703		1625038_s_at	CG10895-RA	maternal nuclear kinase	lok	5.77565	-1.03224	0.877133	0.000178794	0.772477		1638260_s_at	CG2269-RC	--- /// ---	CG2269 /// DmirCG2269	9.77087	0.951413	1.96502e-06	0.878943	9.37775	0.947575	2.85496e-06	1.12028	0
1634270_at	CG5037-RA	Protoheme IX farnesyltransferase	CG5037	-10.0855	-0.954195	1.47013e-06	-1.09205		1625530_at	CG10462-RA	---	CG10462	10.4223	0.956922	1.08664e-06	1.38428		1625289_at	HDC06241	---	---	-5.76322	-0.993044	-0.876697	0.000181852	-2.49146		1623252_a_at	CG3861-RB	knockdown	kdn	-9.73298	-0.951061	2.03594e-06	-1.04883	-7.24929	-0.916588	2.76085e-05	-0.996581	0
1628251_at	CG33054-RA	---	CG33054	-10.0723	-0.954083	1.48793e-06	-2.75714		1630698_at	CG3192-RA	NADH ubiquinone oxidoreductase ASHI	CG3192	-10.4085	-0.956815	1.10001e-06	-1.06329		1640282_at	CG6843-RA	---	CG6843	5.7493	2.00693	0.876206	0.000185344	1.73555		1627288_a_at	CG4795-RA	Calphotin	Cpn	9.72041	0.950944	2.06008e-06	0.561293	6.09895	0.887763	0.000115854	0.627895	0
1626700_at	CG5178-RA	arthrin	Act88F	-10.0614	-0.953991	1.50273e-06	-0.278441		1633904_at	CG5467-RA	Scribble	scrib	10.3463	0.956328	1.16252e-06	1.57433		1639086_s_at	CG8863-RA	CG8863	Droj2	5.73124	-0.357274	0.875564	0.000189986	3.86974		1635584_s_at	CG4898-RB	Tropomyosin	Tm1	-9.71403	-0.950884	2.07246e-06	-0.782792	-9.37496	-0.947546	2.86268e-06	-0.850838	0
1633020_at	CG4620-RA	unkempt	unk	10.053	0.953918	1.51438e-06	0.960057		1628766_at	CG4984-RA	---	CG4984	-10.3238	-0.95615	1.18599e-06	-1.40575		1623953_at	CG11592-RA	---	CG11592	-5.721	-0.353251	-0.875198	0.000192671	-0.459614		1637369_at	CG2128-RA	Hdac3	Hdac3	-9.7048	-0.950797	2.09051e-06	-1.58612	-5.11178	-0.850426	0.000456124	-1.80953	0
1626813_at	CG16725-RA	survival motor neuron	Smn	-10.039	-0.953798	1.53389e-06	-0.680179		1634065_s_at	CG17654-RB	phosphopyruvate hydratase	Eno	-10.2947	-0.955918	1.21722e-06	-1.93986		1629347_at	CG12296-RA	klumphuss	klu	5.6522	1.35716	0.8727	0.00021181	0.820026		1637830_s_at	CG31145-RA	---	CG31145	9.70123	0.950764	2.09753e-06	1.43438	16.2876	0.981669	1.58073e-08	2.1926	0
1634167_a_at	CG12952-RA	salivary gland-expressed bHLH	sage	-10.038	-0.95379	1.5352e-06	-1.39766		1625475_s_at	CG6033-RE	downstream of receptor kinase	drk	10.2643	0.955674	1.25083e-06	1.6617		1633812_at	CG9080-RA	Listericin	Listericin	5.64013	2.14581	0.872255	0.000215373	0.574389		1636954_at	CG10521-RA	NETRIN	NetB	9.69817	0.950735	2.10358e-06	1.22892	4.74342	0.83205	0.000788033	0.969946	0
1640637_at	CG5546-RA	Mediator complex subunit 19	MED19	-10.0201	-0.953637	1.56052e-06	-1.42327		1635023_at	CG3560-RA	Ubiquinol-cytochrome c oxidoreductase 14 kDa	CG3560	-10.248	-0.955542	1.26926e-06	-1.08886		1636242_at	CG14049-RA	Drosophila insulin-like peptide 6	Ilp6	-5.60769	0.115035	-0.871047	0.000225273	-1.03408		1626580_at	CG5032-RA	adrift	aft	-9.67257	-0.950493	2.15487e-06	-1.26366	-6.00696	-0.884875	0.000130888	-1.03872	0
1633866_at	CG3905-RA	Supressor of zeste 2	Su(z)2	10.0163	0.953604	1.56596e-06	1.10467		1626429_at	CG6821-RA	Larval serum protein 1 gamma	Lsp1gamma	-10.2021	-0.955167	1.32285e-06	-0.252391		1637966_at	CG2272-RA	slipper	slpr	5.60585	0.888257	0.870978	0.000225848	1.6189		1628143_a_at	CG6775-RA	Drosophila A kinase anchor protein	rg	9.63701	0.950154	2.22841e-06	1.32813	8.78628	0.940914	5.13351e-06	1.45381	0
1637971_a_at	CG8129-RB	Serine racemase	CG8129	10.0012	0.953473	1.58777e-06	0.553901		1629483_at	HDC13362	---	---	-10.1847	-0.955024	1.34373e-06	-0.280566		1638360_at	CG31634-RA	Organic anion transporting polypeptide 26F	Oatp26F	5.60378	1.14656	0.870901	0.000226497	0.644405		1629597_a_at	CG8421-RB	Aspartyl beta-hydroxylase	Asph	-9.634	-0.950125	2.23475e-06	-1.11533	-7.3626	-0.918834	2.41796e-05	-1.47156	0
1637313_at	CG32595-RA	---	CG32595	-9.95741	-0.953091	1.65294e-06	-1.05781		1636407_at	CG2679-RB	goliath	gol	10.1689	0.954893	1.36306e-06	0.742193		1637774_s_at	CG8389-RB	---	CG8389	5.59921	0.0142994	0.870729	0.000227937	0.982142		1639555_at	CG17724-RA	--- /// sequoia	CG17724 /// seq	9.62286	0.950018	2.25843e-06	0.926973	9.31031	0.946873	3.04781e-06	0.79442	0
1631973_at	CG5581-RA	otefin	Ote	-9.95651	-0.953083	1.65431e-06	-0.805838		1631960_at	CG31526-RA	---	CG31526	10.1515	0.954749	1.38466e-06	0.517724		1628064_at	HDC07406	---	---	-5.58456	0.804451	-0.870176	0.000232626	-3.63684		1639663_at	CG6276-RA	---	CG6276	-9.60519	-0.949847	2.29654e-06	-1.457	-7.12908	-0.914106	3.18307e-05	-1.99488	0
1632024_at	CG5180-RA	---	CG5180	-9.94854	-0.953013	1.66649e-06	-0.969549		1631146_at	CG1906-RE	alphabet	alph	-10.1376	-0.954633	1.40219e-06	-0.60608		1631688_at	CG1692-RA	bronzy	mal	5.57122	1.40349	0.86967	0.000236986	0.650674		1623579_at	Dm.3R.40645.0	---	CG33773	9.5861	0.949662	2.3385e-06	0.524662	8.87702	0.942013	4.68215e-06	0.604005	0
1634399_at	CG18367-RA	---	CG18367	-9.89486	-0.952538	1.7511e-06	-0.674368		1635793_at	CG11413-RA	---	CG11413	-10.1224	-0.954506	1.42173e-06	-0.855781		1625297_at	CG8128-RA	---	CG8128	5.56687	0.45953	0.869505	0.000238426	1.2419		1627436_s_at	CG17888-RF	PAR-domain protein 1	Pdp1	9.5606	0.949413	2.39585e-06	0.819176	6.28741	0.893369	9.05479e-05	0.906708	0
1634093_at	CG32017-RA	---	CG32017	9.88347	0.952436	1.76965e-06	0.855835		1624381_at	CG17658-RA	---	CG17658	-10.0887	-0.954223	1.46582e-06	-0.697444		1640078_at	CG11246-RA	Rpb8	Rpb8	-5.56489	-1.51561	-0.869429	0.000239086	-2.33809		1624531_s_at	GH25505	stretched out	Glut4EF	9.55658	0.949374	2.40504e-06	0.65376	4.78199	0.834115	0.000743497	0.764503	0
1629317_at	CG13061-RA	neuropeptide-like precursor 3	Nplp3	-9.87733	-0.952381	1.77974e-06	-0.436892		1640754_at	CG5295-RA	CG5295	bmm	10.0572	0.953955	1.5085e-06	0.932043		1636303_at	CG4193-RA	thioredoxin	dhd	-5.56417	-2.22692	-0.869402	0.000239326	-0.758393		1629919_at	CG12045-RA	CG12045	Cpr100A	-9.55395	-0.949348	2.41107e-06	-0.401034	-7.84761	-0.927527	1.39299e-05	-0.419209	0
1640974_a_at	CG33143-RC	---	CG33143	9.84204	0.952063	1.83895e-06	0.557495		1632960_at	CG5400-RA	Eclosion hormone	Eh	-10.044	-0.953841	1.52688e-06	-0.27237		1632063_s_at	CG11357-RA	---	CG11357	5.56145	-1.19729	0.869298	0.000240232	1.85225		1637121_at	CG9654-RA	Testis specific RRM protein	Rbp4	-9.54364	-0.949247	2.43484e-06	-0.994136	-6.81002	-0.906984	4.68259e-05	-0.685518	0
1634855_s_at	CG9813-RC	---	CG9813	9.81086	0.95178	1.89306e-06	0.888793		1639766_at	CG3127-RA	Phosphoglycerate kinase	Pgk	-10.0281	-0.953705	1.54917e-06	-1.19168		1630399_at	CG31009-RA	Cad99C	Cad99C	-5.54982	-2.05926	-0.868853	0.000244163	-1.37606		1627577_at	CG7409-RA	---	CG7409	-9.52818	-0.949094	2.47101e-06	-0.705731	-6.24558	-0.89216	9.56001e-05	-0.601493	0
1630062_a_at	CG13240-RB	lethal (2) 35Di	l(2)35Di	-9.80793	-0.951753	1.89824e-06	-1.28172		1639252_s_at	CG11876-RA	Pyruvate dehydrogenase E1beta subunit	CG11876	-10.0022	-0.953481	1.58641e-06	-1.3332		1633794_a_at	CG4710-RB	smell impaired 21F	Pino	5.5393	-0.696988	0.868448	0.000247776	1.44506		1633272_at	CG9090-RA	---	CG9090	-9.50041	-0.948819	2.53741e-06	-0.421967	-10.9319	-0.960617	6.98384e-07	-0.467252	0
1629467_at	CG32005-RA	pangolin	pan	9.80666	0.951741	1.90049e-06	0.587482		1629515_at	CG8808-RA	pyruvate dehydrogenase kinase	Pdk	9.9872	0.953351	1.60832e-06	1.17778		1626289_at	CG8657-RA	Diacyl glycerol kinase epsilon	Dgkepsilon	-5.52913	-1.98278	-0.868055	0.000251322	-2.73622		1628421_at	RH31485	longitudinals lacking	lola	9.46334	0.948448	2.62911e-06	0.942196	8.99927	0.943448	4.14108e-06	0.877746	0
1638445_a_at	CG32451-RA	Secretory Pathway Calcium atpase	SPoCk	9.78505	0.951543	1.93915e-06	0.951898		1634270_at	CG5037-RA	Protoheme IX farnesyltransferase	CG5037	-9.94361	-0.95297	1.67408e-06	-1.04672		1628667_at	CG6689-RA	---	CG6689	5.50949	1.01543	0.867292	0.000258329	1.79227		1637166_at	CG5313-RA	Drosophila replication factor C	RfC3	-9.46256	-0.94844	2.6311e-06	-0.876504	-5.59138	-0.870434	0.000230432	-0.773633	0
1636486_at	CG4079-RA	Gdi-related /// TBP-associated factor 30kD subunit beta	Gdi /// Taf11	-9.77496	-0.951451	1.95751e-06	-1.39101		1624802_at	CG31686-RA	---	CG31686	-9.92284	-0.952787	1.70644e-06	-0.55347		1635117_at	CG6551-RA	fused	fu	5.48724	2.09248	0.866421	0.000266517	1.33903		1625144_at	CG6758-RA	--- /// ---	CG6758 /// DmirCG6758	-9.40126	-0.947817	2.7909e-06	-0.779584	-5.87052	-0.880394	0.000157187	-0.538772	0
1638260_s_at	CG2269-RC	--- /// ---	CG2269 /// DmirCG2269	9.77087	0.951413	1.96502e-06	0.878943		1629977_at	CG9921-RA	---	CG9921	-9.89709	-0.952558	1.74749e-06	-0.749393		1640027_a_at	CG32792-RC	pickpocket 29	CG32792	-5.48283	1.24575	-0.866247	0.000268177	-2.40017		1626353_at	CG15738-RA	---	CG15738	-9.39799	-0.947784	2.7997e-06	-2.14041	-6.85065	-0.907937	4.45492e-05	-1.55224	0
1635967_at	CG8593-RA	geranylgeranyl pyrophosphate synthase	qm	9.76563	0.951364	1.97466e-06	1.66692		1630118_s_at	CG8529-RA	Dystrobrevin-like	Dyb	9.89695	0.952557	1.74772e-06	1.24525		1634782_s_at	CG8977-RA	predicted gene Y	Cctgamma	5.47142	-0.913119	0.865796	0.000272512	1.37109		1627119_at	CG8329-RA	---	CG8329	9.38895	0.947691	2.82425e-06	0.555576	7.28115	0.917228	2.6594e-05	0.552602	0
1630467_a_at	CG13094-RA	diuretic hormone 31	Dh31	9.73654	0.951094	2.02916e-06	0.905438		1632840_s_at	CG8205-RF	fusilli	fus	9.89084	0.952502	1.75762e-06	1.45924		1638962_at	CG6227-RA	---	CG6227	5.46904	1.84338	0.865701	0.000273424	1.10425		1636248_at	CG15628-RA	---	CG15628	9.34241	0.947209	2.9543e-06	0.800645	9.31072	0.946877	3.04661e-06	0.672037	0
1623252_a_at	CG3861-RB	knockdown	kdn	-9.73298	-0.951061	2.03594e-06	-1.04883		1628208_at	CG7603-RA	---	CG7603	-9.85788	-0.952206	1.81211e-06	-1.30863		1629940_at	CG13895-RA	---	CG13895	5.46192	1.90354	0.865418	0.000276179	1.51084		1625284_at	CG13605-RA	---	CG13605	-9.32313	-0.947007	3.01009e-06	-1.83302	-10.4418	-0.957073	1.06806e-06	-1.45703	0
1627288_a_at	CG4795-RA	Calphotin	Cpn	9.72041	0.950944	2.06008e-06	0.561293		1628302_at	CG13748-RA	---	CG13748	-9.85432	-0.952174	1.81811e-06	-0.734316		1631381_at	CG7528-RA	ubiquitin-activating enzyme (E1)	Uba2	5.4606	-0.410422	0.865366	0.000276692	0.905537		1634988_a_at	CG17352-RA	---	CG17352	9.31657	0.946939	3.02933e-06	0.691654	7.64991	0.924153	1.73869e-05	0.950867	0
1635584_s_at	CG4898-RB	Tropomyosin	Tm1	-9.71403	-0.950884	2.07246e-06	-0.782792		1632082_at	CG12908-RA	Nidogen-like	Ndg	-9.8491	-0.952127	1.82694e-06	-0.776901		1627996_a_at	CG2929-RA	Pi4KIIalpha	Pi4KIIalpha	5.45005	0.9183	0.864945	0.000280837	1.87069		1625127_at	CG2252-RB	rancor	fs(1)h	9.29866	0.94675	3.08255e-06	1.18554	7.4931	0.921315	2.07921e-05	1.14673	0
1637369_at	CG2128-RA	Hdac3	Hdac3	-9.7048	-0.950797	2.09051e-06	-1.58612		1624830_at	CG7478-RA	79B Actin	Act79B	-9.84908	-0.952127	1.82697e-06	-0.510577		1638148_at	CG33137-RA	---	CG33137	5.43477	0.402891	0.864333	0.000286954	1.14139		1631474_s_at	CG8256-RC	mitochondrial GPD	Gpo-1	-9.29236	-0.946683	3.10152e-06	-0.662599	-11.1958	-0.962349	5.59346e-07	-0.567512	0
1637830_s_at	CG31145-RA	---	CG31145	9.70123	0.950764	2.09753e-06	1.43438		1630261_a_at	CG7107-RA	troponin T	up	-9.83158	-0.951969	1.85691e-06	-0.989249		1637015_s_at	CG1404-RB	ran	ran	5.42825	-0.277996	0.86407	0.000289612	1.33322		1626699_at	Dm.3L.26701.0	---	---	9.28473	0.946603	3.12465e-06	0.169333	7.76804	0.926196	1.52222e-05	0.162009	0
1636954_at	CG10521-RA	NETRIN	NetB	9.69817	0.950735	2.10358e-06	1.22892		1637678_at	CG10340-RA	anon-fast-evolving-2A5	CG10340	-9.82065	-0.951869	1.87588e-06	-1.1507		1623136_at	HDC04026	---	CG43393	-5.42652	-1.80495	-0.864	0.000290317	-1.09342		1640632_at	CG3283-RA	Succinate dehydrogenase Iron Protein	SdhB	-9.24307	-0.946159	3.25431e-06	-0.842049	-14.6357	-0.977444	4.42723e-08	-0.752276	0
1626580_at	CG5032-RA	adrift	aft	-9.67257	-0.950493	2.15487e-06	-1.26366		1632392_s_at	CG6772-RB	---	---	9.82031	0.951866	1.87648e-06	0.550314		1626006_at	CG15793-RA	Downstream of raf1	Dsor1	5.40371	1.15602	0.863075	0.000299838	1.55687		1640672_at	CG11015-RA	Cytochrome c oxidase Vb	CoVb	-9.23179	-0.946037	3.29042e-06	-1.20129	-10.4462	-0.957107	1.06386e-06	-1.17786	0
1629538_s_at	RH62830	---	---	-9.66357	-0.950407	2.17323e-06	-0.688931		1623257_a_at	CG17665-RA	Integrator 3	IntS3	9.79399	0.951626	1.92305e-06	1.54308		1629865_s_at	CG15910-RA	ric8a	ric8a	-5.39808	-2.14082	-0.862845	0.000302242	-1.11781		1640736_at	CG7811-RA	black	b	-9.22826	-0.945999	3.30183e-06	-0.429469	-10.8581	-0.960111	7.43756e-07	-0.426297	0
1628143_a_at	CG6775-RA	Drosophila A kinase anchor protein	rg	9.63701	0.950154	2.22841e-06	1.32813		1636379_a_at	CG12240-RA	---	---	-9.78818	-0.951572	1.93351e-06	-1.07267		1639731_at	CG7785-RA	---	CG7785	5.34779	1.50613	0.86077	0.000324623	1.23292		1636911_at	CG11352-RC	jim	jim	9.22781	0.945995	3.30326e-06	1.39989	7.58958	0.923079	1.86196e-05	1.54941	0
1629597_a_at	CG8421-RB	Aspartyl beta-hydroxylase	Asph	-9.634	-0.950125	2.23475e-06	-1.11533		1634438_at	CG2819-RA	Munster	Pph13	9.75429	0.951259	1.9957e-06	0.803734		1640214_at	CG31216-RA	nicotinamide amidase	Naam	5.32954	2.11078	0.860006	0.000333179	0.670007		1629483_at	HDC13362	---	---	-9.22252	-0.945937	3.32044e-06	-0.287692	-10.1847	-0.955024	1.34373e-06	-0.280566	0
1639555_at	CG17724-RA	--- /// sequoia	CG17724 /// seq	9.62286	0.950018	2.25843e-06	0.926973		1631318_at	CG13240-RA	lethal (2) 35Di	l(2)35Di	-9.74088	-0.951135	2.02093e-06	-1.35337		1625454_at	CG10763-RA	Gbeta5	Gbeta5	-5.30246	-1.39566	-0.858862	0.000346324	-1.82328		1624381_at	CG17658-RA	---	CG17658	-9.21064	-0.945809	3.35931e-06	-0.624155	-10.0887	-0.954223	1.46582e-06	-0.697444	0
1641733_a_at	CG15645-RA	CG15645	cerv	-9.60761	-0.949871	2.29128e-06	-1.13945		1640107_at	CG17052-RA	CG17052	obst-A	-9.72455	-0.950982	2.05209e-06	-0.371811		1640916_at	HDC00429	---	---	-5.29031	-0.491443	-0.858344	0.000352398	-1.32862		1634434_at	CG5359-RA	---	CG5359	-9.20352	-0.945732	3.38285e-06	-0.720766	-4.71897	-0.830724	0.000817709	-0.459164	0
1639663_at	CG6276-RA	---	CG6276	-9.60519	-0.949847	2.29654e-06	-1.457		1639455_at	CG32467-RA	roughened eye	rn	9.72132	0.950952	2.05832e-06	0.526721		1632742_at	CG10488-RA	eye gone	eyg	-5.28484	-1.83046	-0.85811	0.000355172	-1.38728		1637678_at	CG10340-RA	anon-fast-evolving-2A5	CG10340	-9.19871	-0.94568	3.39888e-06	-1.24585	-9.82065	-0.951869	1.87588e-06	-1.1507	0
1625424_at	CG17360-RA	---	CG17360	9.5986	0.949783	2.31093e-06	1.6029		1624700_a_at	CG10175-RA	---	CG10175	9.70336	0.950784	2.09334e-06	0.678609		1629246_at	CG12219-RA	---	CG12219	-5.27915	-1.75166	-0.857866	0.000358083	-2.21934		1640715_at	CG5376-RA	---	CG5376	-9.1912	-0.945598	3.42404e-06	-1.19635	-6.33283	-0.894661	8.5386e-05	-1.2878	0
1637184_at	CG15029-RA	---	---	9.59769	0.949775	2.31292e-06	1.80364		1637148_at	CG13366-RA	split discs	CG13366	9.70288	0.950779	2.09427e-06	1.8398		1623740_at	CG32154-RA	lethal (3) 72Dr	l(3)72Dr	-5.27208	-2.0847	-0.857562	0.000361731	-1.53594		1640465_at	CG17124-RB	---	CG17124	9.17598	0.945432	3.47565e-06	0.904663	5.65475	0.872794	0.000211065	1.19255	0
1623579_at	Dm.3R.40645.0	---	CG33773	9.5861	0.949662	2.3385e-06	0.524662		1634399_at	CG18367-RA	---	CG18367	-9.69501	-0.950705	2.10982e-06	-0.791904		1626222_at	CG4812-RA	Serine Protease 3	Ser8	5.2653	1.94662	0.85727	0.000365268	0.588709		1626446_a_at	CG5596-RA	myosin light chain	Mlc1	-9.17196	-0.945388	3.48942e-06	-0.7286	-10.9972	-0.961056	6.60771e-07	-0.748607	0
1627436_s_at	CG17888-RF	PAR-domain protein 1	Pdp1	9.5606	0.949413	2.39585e-06	0.819176		1634972_at	CG4802-RA	---	CG4802	9.64059	0.950188	2.22089e-06	0.516174		1640877_at	CG4947-RA	tRNA-guanine transglycosylase	Tgt	5.26238	2.18398	0.857144	0.000366805	0.937454		1635072_at	CG7214-RA	---	CG7214	-9.14694	-0.945113	3.57649e-06	-0.174804	-7.05233	-0.912466	3.48888e-05	-0.200657	0
1624531_s_at	GH25505	stretched out	Glut4EF	9.55658	0.949374	2.40504e-06	0.65376		1639785_s_at	CG1624-RC	dappled	wech	9.63678	0.950151	2.2289e-06	0.752496		1627868_at	CG2867-RA	transcript D	Prat	5.26068	-0.212683	0.857071	0.000367697	1.54314		1632111_at	CG5962-RA	arrestin	Arr2	9.14193	0.945058	3.59419e-06	0.673114	6.99905	0.911301	3.71985e-05	0.806784	0
1629919_at	CG12045-RA	CG12045	Cpr100A	-9.55395	-0.949348	2.41107e-06	-0.401034		1640673_at	CG10009-RA	Noa36	Noa36	-9.6355	-0.950139	2.23158e-06	-1.55064		1632728_at	CG1609-RA	Gcn2	Gcn2	5.24769	0.812287	0.856508	0.000374628	1.03669		1631919_at	CG17078-RA	anon-21Cb	CG17078	-9.14008	-0.945037	3.60078e-06	-1.00125	-6.27859	-0.893116	9.15885e-05	-1.15688	0
1637121_at	CG9654-RA	Testis specific RRM protein	Rbp4	-9.54364	-0.949247	2.43484e-06	-0.994136		1623536_s_at	CG11347-RD	---	DOR	-9.62798	-0.950067	2.24751e-06	-0.871378		1627678_at	CG18302-RA	---	CG18302	-5.22929	-1.11279	-0.855705	0.000384685	-0.739872		1628208_at	CG7603-RA	---	CG7603	-9.12724	-0.944895	3.64672e-06	-1.52894	-9.85788	-0.952206	1.81211e-06	-1.30863	0
1627577_at	CG7409-RA	---	CG7409	-9.52818	-0.949094	2.47101e-06	-0.705731		1625717_s_at	CG9350-RA	NADH ubiquinone oxidoreductase B14.7	CG9350	-9.62329	-0.950022	2.25751e-06	-1.48415		1637442_at	CG10117-RA	tout velu	ttv	5.21522	1.11394	0.855086	0.000392572	2.0393		1630916_at	CG9738-RA	JNK kinase 2	Mkk4	9.12097	0.944825	3.66937e-06	0.908842	5.10236	0.849991	0.000462435	0.869263	0
1633272_at	CG9090-RA	---	CG9090	-9.50041	-0.948819	2.53741e-06	-0.421967		1629806_a_at	CG32103-RB	---	CG32103	9.61606	0.949952	2.27302e-06	1.80417		1640999_at	CG5813-RA	--- /// chiffon	CG42231 /// chif	-5.20054	-1.80585	-0.854437	0.000400983	-2.17071		1629907_at	CG14989-RB	---	CG14989	9.09841	0.944574	3.75219e-06	1.17512	4.96333	0.843369	0.000567228	1.16588	0
1627498_at	CG33094-RB	Syndapin	Synd	9.49227	0.948738	2.55726e-06	2.06619		1625409_at	CG17086-RA	---	CG43129	-9.61059	-0.949899	2.28482e-06	-0.547376		1635618_at	CG2079-RA	Downstream of kinase	Dok	5.18269	2.06097	0.853642	0.00041147	0.827406		1639962_a_at	CG14724-RA	cytochrome c oxidase subunit Va	CoVa	-9.07927	-0.944359	3.82406e-06	-1.24549	-14.5455	-0.977173	4.69746e-08	-1.25088	0
1628421_at	RH31485	longitudinals lacking	lola	9.46334	0.948448	2.62911e-06	0.942196		1635886_s_at	Transposon.38	---	---	-9.58766	-0.949677	2.33503e-06	-0.514783		1624207_at	CG7343-RA	bitesize	btsz	-5.17771	-1.104	-0.85342	0.000414447	-1.79894		1641372_at	CG1846-RB	CG33248	CG42271	9.06067	0.944149	3.89534e-06	1.32843	6.50728	0.899421	6.83206e-05	1.70678	0
1637166_at	CG5313-RA	Drosophila replication factor C	RfC3	-9.46256	-0.94844	2.6311e-06	-0.876504		1629148_a_at	CG9776-RA	---	CG9776	9.58645	0.949666	2.33771e-06	1.25708		1637407_at	CG32243-RA	---	CG32243	5.17453	-0.492845	0.853277	0.000416365	0.784808		1640797_at	CG10664-RA	Cytochrome c oxidase IV	CoIV	-9.04244	-0.943942	3.96657e-06	-2.1918	-5.0362	-0.846889	0.000509466	-2.10235	0
1625144_at	CG6758-RA	--- /// ---	CG6758 /// DmirCG6758	-9.40126	-0.947817	2.7909e-06	-0.779584		1639188_at	CG3308-RA	---	CG3308	9.54999	0.949309	2.42016e-06	1.54311		1627691_at	CG5452-RA	deoxyribonucleoside kinase	dnk	5.16961	0.27927	0.853056	0.000419345	1.60701		1630156_at	CG12859-RA	anon-fast-evolving-3B12	CG12859	-9.04175	-0.943934	3.96929e-06	-1.59485	-7.3255	-0.918108	2.52484e-05	-1.40354	0
1626353_at	CG15738-RA	---	CG15738	-9.39799	-0.947784	2.7997e-06	-2.14041		1636276_at	CG7015-RA	Upstream of N-ras	Unr	9.53558	0.949167	2.45363e-06	1.07416		1629144_at	CG15440-RA	---	CG15440	-5.15846	-1.47247	-0.852554	0.000426178	-2.98141		1634030_at	CG40390-RA	---	---	-9.02887	-0.943787	4.02056e-06	-0.479216	-7.52955	-0.921988	1.99407e-05	-0.528412	0
1627119_at	CG8329-RA	---	CG8329	9.38895	0.947691	2.82425e-06	0.555576		1629039_at	CG13533-RA	asrij	asrij	-9.52383	-0.949051	2.48127e-06	-2.54235		1633046_at	CG7239-RA	---	CG7239	5.15429	0.16724	0.852366	0.000428767	1.6432		1632221_at	CG12203-RA	NADH ubiquinone oxidoreductase 18 kDa	CG12203	-9.02609	-0.943756	4.03169e-06	-1.08814	-7.86835	-0.927868	1.36129e-05	-1.1979	0
1635336_at	CG7554-RA	comm2	comm2	9.35072	0.947295	2.93061e-06	0.814851		1627672_at	CG14559-RA	---	CG33970	9.47506	0.948565	2.59973e-06	0.951647		1640746_at	CG18542-RA	--- /// ---	CG18542 /// CG32939	5.14923	2.14812	0.852136	0.000431931	1.20754		1640673_at	CG10009-RA	Noa36	Noa36	-9.02151	-0.943703	4.05015e-06	-1.37841	-9.6355	-0.950139	2.23158e-06	-1.55064	0
1636248_at	CG15628-RA	---	CG15628	9.34241	0.947209	2.9543e-06	0.800645		1633044_at	CG17280-RA	CG17280	levy	-9.47453	-0.94856	2.60106e-06	-1.40773		1640207_at	CG3635-RA	---	CG3635	5.14627	2.03104	0.852002	0.000433793	0.482302		1637031_at	CG2692-RA	gooseberry neuro	gsb-n	-9.01701	-0.943652	4.06839e-06	-0.613511	-7.40004	-0.919557	2.31502e-05	-0.505245	0
1634248_at	HDC00495	---	---	9.33294	0.94711	2.98158e-06	1.5113		1637074_at	CG11035-RA	---	CG11035	-9.46572	-0.948472	2.62312e-06	-1.16826		1631106_s_at	CG11471-RC	Isoleucyl-tRNA synthetase	Aats-ile	5.14549	1.55381	0.851967	0.00043428	1.26887		1640206_at	CG4660-RA	---	CG4660	8.98199	0.943248	4.21323e-06	0.670952	13.4942	0.973623	9.62024e-08	0.84123	0
1625284_at	CG13605-RA	---	CG13605	-9.32313	-0.947007	3.01009e-06	-1.83302		1624571_s_at	CG32857-RA	--- /// --- /// ---	CG32500 /// CG32857 /// CG33502	-9.45855	-0.948399	2.64123e-06	-1.85856		1623334_at	CG12913-RA	---	CG12913	-5.14483	-1.745	-0.851937	0.000434696	-1.25692		1640907_at	CG12055-RA	G3-P dehydrogenase	Gapdh1	-8.9805	-0.943231	4.21954e-06	-1.06524	-19.5547	-0.987175	2.67421e-09	-0.959939	0
1634988_a_at	CG17352-RA	---	CG17352	9.31657	0.946939	3.02933e-06	0.691654		1638488_at	HDC14069	---	CG34278	-9.45587	-0.948372	2.64804e-06	-2.43164		1630503_at	CG6045-RA	---	CG6045	5.12506	1.94017	0.851036	0.000447379	1.30504		1629977_at	CG9921-RA	---	CG9921	-8.96791	-0.943085	4.27307e-06	-0.786209	-9.89709	-0.952558	1.74749e-06	-0.749393	0
1625127_at	CG2252-RB	rancor	fs(1)h	9.29866	0.94675	3.08255e-06	1.18554		1628040_at	CG10993-RA	---	CG10993	-9.43876	-0.948199	2.69192e-06	-0.908715		1640561_at	CG5978-RA	---	GAPsec	5.11918	1.97341	0.850766	0.000451228	1.50246		1636513_a_at	CG3696-RA	kismet	kis	8.95975	0.94299	4.30815e-06	1.28247	6.54888	0.900511	6.48201e-05	1.09745	0
1631474_s_at	CG8256-RC	mitochondrial GPD	Gpo-1	-9.29236	-0.946683	3.10152e-06	-0.662599		1625655_at	CG3214-RA	NADH ubiquinone oxidoreductase B17.2	CG3214	-9.42715	-0.948081	2.72213e-06	-0.992646		1630216_at	CG8730-RA	Drosha	drosha	5.11827	1.16388	0.850724	0.00045183	1.57985		1625401_at	CG13026-RA	---	CG13026	-8.95922	-0.942984	4.31045e-06	-0.246745	-8.02737	-0.930409	1.14277e-05	-0.2601	0
1626699_at	Dm.3L.26701.0	---	---	9.28473	0.946603	3.12465e-06	0.169333		1629467_at	CG32005-RA	pangolin	pan	9.3869	0.94767	2.82985e-06	0.441859		1634117_at	CG6204-RA	---	CG6204	5.11765	0.183473	0.850696	0.000452235	2.37013		1632633_at	CG6514-RA	TpnC25D	TpnC25D	-8.95813	-0.942971	4.31516e-06	-0.693375	-8.10508	-0.931604	1.05012e-05	-0.765365	0
1633888_s_at	CG3653-RB	dumbfounded	kirre	9.25797	0.946318	3.20729e-06	1.01439		1634218_at	CG17270-RA	---	CG17270	9.37959	0.947594	2.8499e-06	1.25229		1624178_s_at	S.CX000012	---	CG3777	-5.11402	0.251772	-0.850529	0.000454635	-2.08454		1627738_a_at	CG8631-RB	male specifc lethal	msl-3	-8.95437	-0.942927	4.33147e-06	-2.05114	-5.29465	-0.858529	0.000350217	-1.3821	0
1640632_at	CG3283-RA	Succinate dehydrogenase Iron Protein	SdhB	-9.24307	-0.946159	3.25431e-06	-0.842049		1638260_s_at	CG2269-RC	--- /// ---	CG2269 /// DmirCG2269	9.37775	0.947575	2.85496e-06	1.12028		1633955_at	CG13374-RA	scute beta	pcl	5.09586	1.90235	0.84969	0.00046684	0.640805		1635886_s_at	Transposon.38	---	---	-8.94318	-0.942796	4.38035e-06	-0.498558	-9.58766	-0.949677	2.33503e-06	-0.514783	0
1640672_at	CG11015-RA	Cytochrome c oxidase Vb	CoVb	-9.23179	-0.946037	3.29042e-06	-1.20129		1633654_s_at	CG1630-RA	Inositol 1,4,5-triphosphate kinase 2	IP3K2	9.37672	0.947565	2.8578e-06	1.06953		1635919_at	CG13255-RA	---	CG13255	-5.09515	-2.16254	-0.849657	0.000467323	-0.922954		1624981_a_at	CG10576-RB	proliferation-associated protein	CG10576	-8.93665	-0.94272	4.4092e-06	-1.61695	-5.13136	-0.851323	0.0004433	-3.05492	0
1640736_at	CG7811-RA	black	b	-9.22826	-0.945999	3.30183e-06	-0.429469		1635584_s_at	CG4898-RB	Tropomyosin	Tm1	-9.37496	-0.947546	2.86268e-06	-0.850838		1641037_at	CG32702-RA	--- /// ---	CG32702 /// DsimCG32702	-5.09432	0.851511	-0.849619	0.000467888	-0.662225		1628247_at	CG15064-RA	Holes in muscle	Him	-8.92889	-0.942628	4.44372e-06	-0.479863	-8.5131	-0.937416	6.80355e-06	-0.478271	0
1636911_at	CG11352-RC	jim	jim	9.22781	0.945995	3.30326e-06	1.39989		1631856_a_at	CG7361-RB	Rieske iron-sulfur protein	RFeSP	-9.3683	-0.947478	2.88116e-06	-1.11814		1632537_at	CG10538-RA	CdGAPr	CdGAPr	5.0857	1.92961	0.849218	0.000473822	1.13195		1624442_at	CG12586-RA	Mucin related 82C	Mur82C	8.91403	0.942453	4.51063e-06	0.800927	6.4165	0.896983	7.66882e-05	0.741899	0
1629483_at	HDC13362	---	---	-9.22252	-0.945937	3.32044e-06	-0.287692		1623430_at	CG3832-RA	Peptidyl gycine alpha hydroxylating monooxygenase	Phm	9.36607	0.947455	2.88739e-06	0.98941		1631581_at	CG18268-RA	--- /// ---	CG18268 /// CG3014	-5.0849	-2.06925	-0.849181	0.000474372	-1.39555		1625620_a_at	CG33070-RC	---	---	8.91107	0.942418	4.52413e-06	0.736659	4.9199	0.841218	0.000604951	0.520341	0
1624381_at	CG17658-RA	---	CG17658	-9.21064	-0.945809	3.35931e-06	-0.624155		1640509_s_at	CG10645-RC	lamina ancestor	lama	-9.35363	-0.947326	2.92236e-06	-0.809157		1633300_at	CG13282-RA	---	CG13282	-5.07789	-1.97742	-0.848854	0.000479266	-3.17469		1632082_at	CG12908-RA	Nidogen-like	Ndg	-8.87956	-0.942044	4.67017e-06	-0.625139	-9.8491	-0.952127	1.82694e-06	-0.776901	0
1634434_at	CG5359-RA	---	CG5359	-9.20352	-0.945732	3.38285e-06	-0.720766		1625128_a_at	CG2249-RB	anon-fast-evolving-3A1	CoVIIc	-9.33119	-0.947092	2.98663e-06	-1.23476		1626785_at	CG5330-RA	Nucleosome assembly protein 1	Nap1	5.06373	0.927344	0.848191	0.0004893	1.18824		1629332_at	CG9642-RA	---	CG9642	-8.87005	-0.94193	4.71525e-06	-0.761144	-7.8862	-0.92816	1.33464e-05	-0.634422	0
1637678_at	CG10340-RA	anon-fast-evolving-2A5	CG10340	-9.19871	-0.94568	3.39888e-06	-1.24585		1623910_at	CG9476-RA	alpha-Tubulin	alphaTub85E	-9.32585	-0.947036	3.00214e-06	-0.815515		1629602_at	CG14211-RB	MKP-like	MKP-4	5.05472	2.13328	0.847766	0.000495805	1.65432		1635555_at	CG10495-RA	---	CG10495	-8.86734	-0.941898	4.7282e-06	-0.875665	-8.3514	-0.935201	8.06473e-06	-0.825667	0
1624772_at	CG14186-RA	---	CG14186	9.19306	0.945618	3.41778e-06	0.723953		1636600_a_at	CG6803-RA	Zeelin1	Mf	-9.32192	-0.946995	3.01363e-06	-0.453788		1639256_at	CG5676-RA	---	CG5676	5.04841	0.801144	0.847468	0.000500411	1.32679		1630524_at	LP09564	G-protein-alpha[[q]]	Galpha49B	8.86145	0.941827	4.75644e-06	0.649659	9.11472	0.944756	3.69212e-06	0.604211	0
1640715_at	CG5376-RA	---	CG5376	-9.1912	-0.945598	3.42404e-06	-1.19635		1636248_at	CG15628-RA	---	CG15628	9.31072	0.946877	3.04661e-06	0.672037		1623739_at	CG1059-RA	Karyopherin beta 3	Karybeta3	5.02584	-0.846189	0.846395	0.00051728	2.73403		1633383_at	CG10704-RA	twin of eyegone	toe	8.83582	0.941518	4.88152e-06	0.491261	8.58818	0.938407	6.29231e-06	0.629017	0
1640526_at	CG1103-RA	---	CG1103	-9.17604	-0.945432	3.47544e-06	-1.3857		1639555_at	CG17724-RA	--- /// sequoia	CG17724 /// seq	9.31031	0.946873	3.04781e-06	0.79442		1626687_at	CG10956-RA	Serpin 53F	Spn53F	-5.01768	-1.95073	-0.846005	0.000523526	-0.705113		1632182_at	CG12096-RA	---	CG12096	-8.82358	-0.94137	4.94247e-06	-1.85063	-7.14014	-0.914339	3.14143e-05	-1.48023	0
1640465_at	CG17124-RB	---	CG17124	9.17598	0.945432	3.47565e-06	0.904663		1627974_at	CG8457-RA	Cyp6t3	Cyp6t3	9.27417	0.946491	3.15696e-06	0.733033		1626543_at	CG7066-RA	SECIS-binding protein 2	Sbp2	5.0076	2.19344	0.845521	0.000531347	1.17874		1633904_at	CG5467-RA	Scribble	scrib	8.81526	0.941269	4.98439e-06	1.44133	10.3463	0.956328	1.16252e-06	1.57433	0
1626446_a_at	CG5596-RA	myosin light chain	Mlc1	-9.17196	-0.945388	3.48942e-06	-0.7286		1638173_s_at	CG2950-RA	---	CG2950	9.26417	0.946384	3.18792e-06	1.97991		1626882_at	CG8807-RA	lush	lush	5.00098	1.26053	0.845202	0.000536555	0.589896		1633344_at	CG5494-RA	CG5494	Cpr92F	-8.80546	-0.941149	5.03428e-06	-0.758939	-5.13116	-0.851314	0.000443428	-0.847596	0
1629974_at	CG6711-RA	TBP-associated factor 150kD	Taf2	-9.16285	-0.945288	3.52085e-06	-1.77169		1636286_at	CG7382-RA	---	CG7382	-9.25112	-0.946245	3.22882e-06	-1.62101		1635524_at	CG30427-RC	---	CG30427	4.98738	1.37429	0.844543	0.000547425	2.0808		1636843_a_at	CG10512-RA	---	CG10512	8.80344	0.941124	5.04466e-06	0.685349	7.51274	0.921678	2.03286e-05	0.653351	0
1624481_a_at	CG31534-RA	---	CG43427	9.15826	0.945238	3.53679e-06	1.01703		1635684_a_at	CG2999-RA	lethal (4) ry16	unc-13	9.24704	0.946201	3.24171e-06	0.668274		1640808_at	CG11180-RA	---	CG11180	4.98652	0.338225	0.844501	0.000548122	1.12991		1641291_at	CG7430-RA	Pyruvate dehydrogenase E3 subunit /// ---	CG7430 /// DsimCG7430	-8.79935	-0.941074	5.06569e-06	-1.17238	-19.535	-0.98715	2.70063e-09	-1.17764	0
1635072_at	CG7214-RA	---	CG7214	-9.14694	-0.945113	3.57649e-06	-0.174804		1640642_at	CG5192-RB	rhodopsin	Rh6	9.24073	0.946133	3.26178e-06	0.561052		1638146_at	CG11130-RA	Rtc1	Rtc1	-4.98478	-1.71062	-0.844417	0.000549533	-3.95353		1628984_s_at	CG17921-RB	HMG protein Z	HmgZ	8.79176	0.940981	5.10494e-06	1.08432	5.62265	0.871606	0.000220647	0.671882	0
1632111_at	CG5962-RA	arrestin	Arr2	9.14193	0.945058	3.59419e-06	0.673114		1630551_at	CG5290-RA	---	CG5290	9.21532	0.94586	3.34393e-06	1.0179		1623800_at	CG18682-RA	---	CG18682	-4.98287	-0.533645	-0.844324	0.000551085	-0.835581		1626049_at	CG13089-RA	---	CG13089	-8.7877	-0.940932	5.1261e-06	-2.1892	-4.86808	-0.838599	0.00065348	-2.02707	0
1631919_at	CG17078-RA	anon-21Cb	CG17078	-9.14008	-0.945037	3.60078e-06	-1.00125		1637365_at	CG31122-RA	---	CG31122	9.21354	0.94584	3.34977e-06	1.28673		1629153_s_at	CG5991-RA	Phosphatidylserine decarboxylase	CG5991	4.97592	1.63651	0.843985	0.000556773	1.02527		1634783_s_at	CG11455-RA	NADH ubiquinone oxidoreductase 15 kDa /// ---	CG11455 /// CG3436	-8.78313	-0.940875	5.15001e-06	-1.90977	-7.51149	-0.921655	2.03578e-05	-2.21301	0
1628208_at	CG7603-RA	---	CG7603	-9.12724	-0.944895	3.64672e-06	-1.52894		1639109_a_at	CG1411-RA	dihydropyrimidine amidohydrolase	CRMP	9.2027	0.945723	3.3856e-06	0.842576		1624330_s_at	CG5694-RA	---	CG5694	4.97242	1.57766	0.843814	0.000559658	1.11006		1625433_at	CG15848-RA	calcium biding protein	Scp1	-8.77052	-0.94072	5.21662e-06	-0.837626	-9.12722	-0.944895	3.64678e-06	-1.02837	0
1629111_at	CG7162-RA	Mediator complex subunit 1	MED1	-9.12611	-0.944882	3.65076e-06	-0.676963		1626447_at	CG10508-RC	---	CG10508	9.17314	0.945401	3.48536e-06	0.28048		1628352_a_at	CG8798-RB	Lon protease	Lon	4.96392	-2.02644	0.843398	0.000566734	1.43925		1630695_at	CG1970-RA	NADH ubiquinone oxidoreductase 49 kDa /// NADH:ubiquinone oxidoreductase 49 kDa subunit	CG1970 /// DpseGA25154	-8.74582	-0.940414	5.3498e-06	-1.29077	-6.1414	-0.889061	0.000109553	-1.1746	0
1630916_at	CG9738-RA	JNK kinase 2	Mkk4	9.12097	0.944825	3.66937e-06	0.908842		1626106_a_at	CG7139-RA	--- /// --- /// ---	CG7139 /// DmojCG7139 /// DvirCG7139	9.16606	0.945323	3.50972e-06	1.23142		1626041_at	CG33453-RA	---	CG33453	-4.93923	-0.730249	-0.842181	0.00058784	-2.01651		1633218_a_at	CG4347-RC	UTP-G-1-P uridyiyltransferase	UGP	8.74017	0.940344	5.38081e-06	0.311288	5.96972	0.883675	0.000137562	0.458826	0
1631408_at	CG18024-RA	soxneuro	SoxN	9.11614	0.944771	3.68694e-06	0.760773		1640962_s_at	CG4091-RA	---	CG4091	9.15903	0.945246	3.53412e-06	1.56859		1633629_at	CG11030-RA	---	CG11030	-4.9376	-1.75044	-0.8421	0.000589266	-1.88593		1636963_at	CG12111-RA	--- /// CG12111	CG12111 /// DsimGD24567	-8.73972	-0.940338	5.3833e-06	-1.4174	-4.8125	-0.835723	0.000710178	-1.44237	0
1634133_at	CG8004-RA	---	CG8004	-9.11184	-0.944724	3.70264e-06	-1.94873		1626806_at	CG16724-RA	transformer	tra	9.14724	0.945116	3.57542e-06	0.803744		1639830_s_at	CG8850-RB	---	CG8850	-4.93504	-0.216827	-0.841973	0.000591507	-1.76174		1639507_at	CG6666-RA	succinate dehydrogenase C	SdhC	-8.72412	-0.940143	5.46993e-06	-0.812884	-11.1024	-0.961749	6.04759e-07	-0.893369	0
1629907_at	CG14989-RB	---	CG14989	9.09841	0.944574	3.75219e-06	1.17512		1630291_at	CG4312-RA	Metallothionein B	MtnB	9.14128	0.94505	3.5965e-06	0.272304		1628213_s_at	CG5887-RA	desaturase1	desat1	4.93012	1.84346	0.841728	0.000595838	1.99696		1624037_s_at	CG5444-RA	TBP-associated factor 110	Taf4	8.72352	0.940136	5.47329e-06	1.44372	5.46958	0.865723	0.000273217	1.37857	0
1639962_a_at	CG14724-RA	cytochrome c oxidase subunit Va	CoVa	-9.07927	-0.944359	3.82406e-06	-1.24549		1629691_at	CG5028-RA	---	CG5028	-9.13645	-0.944997	3.61368e-06	-1.0153		1640080_at	CG9253-RA	---	CG9253	4.92368	1.78309	0.841407	0.000601561	1.31238		1641053_s_at	CG6863-RB	Tolkin	tok	8.72336	0.940134	5.47419e-06	0.768	6.33348	0.894679	8.53141e-05	0.649642	0
1628758_at	CG1774-RA	---	CG1774	-9.07239	-0.944281	3.85025e-06	-1.59034		1625433_at	CG15848-RA	calcium biding protein	Scp1	-9.12722	-0.944895	3.64678e-06	-1.02837		1631822_at	CG1925-RA	mutagen-sensitive 205	mus205	-4.91705	-0.484843	-0.841076	0.000607512	-1.33217		1638714_at	CG8982-RA	ovulin	Acp26Aa	-8.71114	-0.939981	5.54317e-06	-0.521068	-7.10137	-0.913519	3.29e-05	-0.65738	0
1641372_at	CG1846-RB	CG33248	CG42271	9.06067	0.944149	3.89534e-06	1.32843		1636029_s_at	CG9172-RA	NADH ubiquinone oxidoreductase 20 kDa	CG9172	-9.12518	-0.944872	3.65415e-06	-1.19125		1623632_s_at	CG6327-RA	---	---	4.91296	-0.019182	0.840871	0.000611216	1.59358		1629647_at	CG6105-RA	lethal (2) 06225	l(2)06225	-8.70851	-0.939948	5.5581e-06	-1.46055	-8.28668	-0.934283	8.63892e-06	-1.38062	0
1640797_at	CG10664-RA	Cytochrome c oxidase IV	CoIV	-9.04244	-0.943942	3.96657e-06	-2.1918		1627364_s_at	CG11271-RA	40S ribosomal protein S12	RpS12	9.12154	0.944832	3.6673e-06	2.31259		1639614_s_at	CR_tc_RE63504	putative noncoding RNA 005:2R	RpL41	4.90768	1.24991	0.840606	0.000616038	4.59853		1629745_at	CG6439-RA	Isocitrate dehydrogenase	CG6439	-8.70674	-0.939925	5.56822e-06	-1.24251	-5.94951	-0.883017	0.000141334	-1.06394	0
1630156_at	CG12859-RA	anon-fast-evolving-3B12	CG12859	-9.04175	-0.943934	3.96929e-06	-1.59485		1634651_at	HDC06801	Acp53C14c	Acp53C14c	-9.12015	-0.944816	3.67235e-06	-0.46776		1633294_at	CG2812-RA	---	CG2812	4.90139	1.75975	0.840289	0.000621832	1.02054		1625972_at	CG31999-RA	fibrillin-like	CG31999	8.70284	0.939876	5.59056e-06	1.16529	6.7467	0.905471	5.06279e-05	1.0201	0
1634030_at	CG40390-RA	---	---	-9.02887	-0.943787	4.02056e-06	-0.479216		1636496_at	CG4453-RA	Nup153	Nup153	9.11871	0.9448	3.67758e-06	1.81035		1627564_s_at	CG8954-RA	Smg5	Smg5	4.89375	-1.65173	0.839904	0.000628945	2.09209		1627732_s_at	CG30415-RA	anon-SAGE:Wang-079	CG30415	-8.68608	-0.939665	5.68757e-06	-1.55081	-11.7157	-0.965449	3.65919e-07	-1.37676	0
1632221_at	CG12203-RA	NADH ubiquinone oxidoreductase 18 kDa	CG12203	-9.02609	-0.943756	4.03169e-06	-1.08814		1630524_at	LP09564	G-protein-alpha[[q]]	Galpha49B	9.11472	0.944756	3.69212e-06	0.604211		1636648_s_at	CR_tc_GM01206	twenty-four	tyf	4.88964	2.15499	0.839696	0.000632807	1.03452		1641206_at	CG7951-RA	HIF-alpha	sima	8.66384	0.939382	5.81919e-06	1.43136	5.61913	0.871475	0.000221724	1.04182	0
1640673_at	CG10009-RA	Noa36	Noa36	-9.02151	-0.943703	4.05015e-06	-1.37841		1641059_at	CG3725-RH	organellar-type Ca-ATPase	Ca-P60A	-9.10868	-0.944688	3.71423e-06	-0.77951		1639417_at	S.C3L001328	---	---	-4.88708	-0.756526	-0.839566	0.000635226	-1.51928		1638452_at	CG2647-RA	period	per	8.63803	0.939052	5.97612e-06	0.550401	4.87903	0.839157	0.000642892	1.2088	0
1637031_at	CG2692-RA	gooseberry neuro	gsb-n	-9.01701	-0.943652	4.06839e-06	-0.613511		1632438_at	CG2091-RA	---	CG2091	9.10523	0.94465	3.72693e-06	1.50328		1635061_at	HDC17346	---	CG43134	4.88292	0.462253	0.839355	0.000639173	0.372399		1634439_at	S.C3L002169	Limpet	Lmpt	-8.63586	-0.939024	5.98948e-06	-0.562436	-4.8572	-0.838042	0.000664187	-0.720007	0
1640206_at	CG4660-RA	---	CG4660	8.98199	0.943248	4.21323e-06	0.670952		1634583_s_at	CG4822-RA	---	CG4822	9.09341	0.944518	3.77083e-06	0.834213		1638439_a_at	CG2168-RA	ribosomal protein S3a	RpS3A	4.88271	2.20926	0.839345	0.000639369	2.80233		1627829_at	CG10888-RA	rhodopsin	Rh3	8.6303	0.938952	6.024e-06	0.581023	6.9945	0.911201	3.74034e-05	0.798481	0
1640907_at	CG12055-RA	G3-P dehydrogenase	Gapdh1	-8.9805	-0.943231	4.21954e-06	-1.06524		1630660_at	CG14033-RA	---	---	-9.08723	-0.944448	3.794e-06	-0.956406		1631098_at	CG7194-RA	---	CG7194	4.87958	2.09645	0.839186	0.000642359	0.420436		1633447_at	CG33146-RA	Multiple C2 domain and transmembrane region protein	Mctp	8.61925	0.93881	6.09314e-06	1.15006	8.49679	0.937197	6.92045e-06	1.05256	0
1629977_at	CG9921-RA	---	CG9921	-8.96791	-0.943085	4.27307e-06	-0.786209		1630080_at	CG3445-RA	pho-like	phol	9.07161	0.944273	3.85324e-06	1.14433		1635404_at	Dm.3L.27276.0	---	---	-4.87578	-0.36231	-0.838992	0.000646019	-1.2224		1627102_at	CG9245-RA	CG9245	Pis	8.61477	0.938752	6.12147e-06	1.80549	4.85663	0.838012	0.000664748	1.20696	0
1636513_a_at	CG3696-RA	kismet	kis	8.95975	0.94299	4.30815e-06	1.28247		1640624_s_at	CG15304-RA	putative noncoding RNA 006:X	Neb-cGP	-9.07008	-0.944255	3.85907e-06	-0.988648		1638224_at	CG32250-RA	---	CG32250	-4.87322	-1.05842	-0.838862	0.000648482	-1.9963		1632960_at	CG5400-RA	Eclosion hormone	Eh	-8.6122	-0.938719	6.13777e-06	-0.317892	-10.044	-0.953841	1.52688e-06	-0.27237	0
1625401_at	CG13026-RA	---	CG13026	-8.95922	-0.942984	4.31045e-06	-0.246745		1630501_a_at	CG18255-RD	Stretchin	Strn-Mlck	-9.06763	-0.944228	3.86849e-06	-0.217869		1639638_a_at	CG14502-RA	---	CG14502	4.87032	1.48766	0.838713	0.000651303	0.260724		1632466_at	CG9243-RA	---	---	-8.61168	-0.938712	6.14106e-06	-1.28465	-5.0373	-0.846942	0.000508637	-1.25542	0
1632633_at	CG6514-RA	TpnC25D	TpnC25D	-8.95813	-0.942971	4.31516e-06	-0.693375		1633598_at	CG32221-RA	---	CG32221	-9.03246	-0.943828	4.00622e-06	-1.37656		1633003_at	CG30349-RA	---	CG30349	4.86354	0.140119	0.838367	0.000657925	1.70878		1631750_a_at	CG4307-RA	Oligomycin sensitivity-conferring protein	Oscp	-8.61164	-0.938711	6.14132e-06	-1.07612	-13.8289	-0.974837	7.61623e-08	-1.18843	0
1627738_a_at	CG8631-RB	male specifc lethal	msl-3	-8.95437	-0.942927	4.33147e-06	-2.05114		1628421_at	RH31485	longitudinals lacking	lola	8.99927	0.943448	4.14108e-06	0.877746		1624153_at	CG2803-RA	Troponin C-akin-1	Tina-1	4.86306	0.489012	0.838342	0.000658401	2.13726		1626452_at	CG2121-RA	---	CG2121	-8.60872	-0.938674	6.15987e-06	-1.33353	-6.51724	-0.899684	6.74648e-05	-0.986426	0
1635886_s_at	Transposon.38	---	---	-8.94318	-0.942796	4.38035e-06	-0.498558		1625752_at	CG2981-RA	Troponin C at 41C	TpnC41C	-8.99788	-0.943432	4.14682e-06	-0.641135		1636727_at	CG4768-RA	---	CG4768	4.85935	1.05723	0.838152	0.000662054	1.23189		1628806_at	CG5279-RA	Rhodopsin5	Rh5	8.60601	0.938638	6.17718e-06	0.56032	5.13818	0.851634	0.000438922	0.821778	0
1624981_a_at	CG10576-RB	proliferation-associated protein	CG10576	-8.93665	-0.94272	4.4092e-06	-1.61695		1626331_at	CG7712-RA	NADH ubiquinone oxidoreductase B14	CG7712	-8.9903	-0.943344	4.17835e-06	-1.28505		1639981_at	CG8396-RA	Single stranded-binding protein c31A	Ssb-c31a	4.85222	-0.984496	0.837785	0.000669149	1.1559		1640280_at	CG12052-RC	longitudinals lacking	lola	8.58434	0.938356	6.31744e-06	1.30756	7.009	0.911521	3.6755e-05	1.45082	0
1628247_at	CG15064-RA	Holes in muscle	Him	-8.92889	-0.942628	4.44372e-06	-0.479863		1624150_at	CG4535-RA	FK506-binding protein FKBP59	FKBP59	8.95527	0.942938	4.32756e-06	1.18014		1632098_at	CG4364-RA	---	CG4364	4.85118	2.03383	0.837732	0.000670193	0.900782		1627239_s_at	CG17034-RA	CG17034	CG42321	8.5694	0.938161	6.41615e-06	1.49206	6.7457	0.905447	5.06904e-05	2.08898	0
1624442_at	CG12586-RA	Mucin related 82C	Mur82C	8.91403	0.942453	4.51063e-06	0.800927		1624157_at	CG8520-RA	---	CG8520	-8.93991	-0.942758	4.39479e-06	-0.914547		1629984_s_at	CG18001-RA	Enhancer on chromosome 2, complementation group b	RpL38	4.84696	1.214	0.837515	0.000674431	2.49957		1634249_s_at	CG8844-RA	Pdsw	Pdsw	-8.55004	-0.937906	6.54659e-06	-1.45736	-7.83	-0.927235	1.42051e-05	-1.46333	0
1625620_a_at	CG33070-RC	---	---	8.91107	0.942418	4.52413e-06	0.736659		1623787_at	CG7144-RA	CG7144	LKR	8.92823	0.942621	4.44667e-06	0.913072		1636245_at	CG5507-RA	48' transcript	T48	-4.83965	-0.278158	-0.837137	0.000681853	-2.03734		1632155_at	CG13676-RA	---	CG13676	-8.54179	-0.937797	6.60306e-06	-0.641158	-5.88643	-0.880929	0.000153845	-0.740798	0
1636722_at	CG31917-RA	---	---	-8.89007	-0.942169	4.62089e-06	-1.26999		1630130_at	CG4404-RA	---	CG4404	8.92687	0.942605	4.45275e-06	0.696735		1631531_at	CG5434-RA	Srp72	Srp72	4.83668	1.85928	0.836983	0.000684897	1.83624		1627402_a_at	CG7630-RA	---	CG7630	-8.53665	-0.937729	6.63848e-06	-1.36956	-10.7399	-0.959281	8.23256e-07	-1.36938	0
1636585_a_at	CG2040-RB	hikaru genki	hig	8.88527	0.942112	4.64333e-06	0.982706		1627354_at	CG5835-RA	--- /// ---	CG11779 /// CG5835	8.91344	0.942446	4.51331e-06	0.815947		1625458_a_at	CG7935-RA	moleskin	msk	4.83323	1.89204	0.836804	0.000688442	1.49404		1638207_at	CG15617-RA	---	CG15617	-8.53618	-0.937723	6.64176e-06	-0.242501	-13.2079	-0.972514	1.17972e-07	-0.273997	0
1635211_at	CG5580-RA	scribbler	sbb	8.88203	0.942073	4.65856e-06	1.22054		1623960_s_at	Transposon.40	---	---	8.89626	0.942243	4.59215e-06	0.642013		1625218_at	CG11399-RB	---	CG11399	4.83321	2.06843	0.836803	0.000688459	0.975276		1640624_s_at	CG15304-RA	putative noncoding RNA 006:X	Neb-cGP	-8.5303	-0.937645	6.68254e-06	-1.06578	-9.07008	-0.944255	3.85907e-06	-0.988648	0
1632082_at	CG12908-RA	Nidogen-like	Ndg	-8.87956	-0.942044	4.67017e-06	-0.625139		1634304_a_at	CG17233-RC	---	CG17233	8.88599	0.94212	4.63997e-06	1.27612		1631956_at	Dm.2L.9560.0	---	CG15145	-4.81422	-1.30092	-0.835813	0.00070834	-1.08948		1623858_at	CG6008-RA	NP15.6	NP15.6	-8.52683	-0.937599	6.70673e-06	-1.45027	-7.66617	-0.924439	1.70702e-05	-1.50164	0
1629332_at	CG9642-RA	---	CG9642	-8.87005	-0.94193	4.71525e-06	-0.761144		1623891_at	CG2038-RA	Drosophila COP9 signalosome homolog 7	CSN7	-8.88579	-0.942118	4.64087e-06	-0.999964		1632404_at	CG5760-RA	tetracycline resistance	rtet	4.80866	0.692973	0.835522	0.000714284	0.932754		1631665_at	CG3801-RA	Accessory gland protein 76A	Acp76A	-8.52385	-0.937559	6.72764e-06	-0.463733	-5.32651	-0.859879	0.000334622	-0.46197	0
1635555_at	CG10495-RA	---	CG10495	-8.86734	-0.941898	4.7282e-06	-0.875665		1623579_at	Dm.3R.40645.0	---	CG33773	8.87702	0.942013	4.68215e-06	0.604005		1626379_a_at	CG17490-RD	---	CG17490	4.79665	1.99997	0.83489	0.000727287	1.07855		1637792_at	CG11405-RA	A3-3	Atf3	8.50227	0.937271	6.8809e-06	1.04038	5.68793	0.874006	0.000201627	0.879369	0
1631514_at	CT19538	---	CG6244	-8.86602	-0.941882	4.7345e-06	-0.960084		1633082_at	CG8449-RA	---	CG8449	8.86211	0.941835	4.75326e-06	0.766612		1636445_at	HDC00957	---	---	-4.79653	-0.82414	-0.834884	0.00072741	-2.05876		1625901_s_at	HDC00331	---	CG34172	-8.48757	-0.937073	6.98747e-06	-0.511874	-8.82883	-0.941433	4.91624e-06	-0.580163	0
1630524_at	LP09564	G-protein-alpha[[q]]	Galpha49B	8.86145	0.941827	4.75644e-06	0.649659		1638736_at	CG11458-RA	---	CG11458	-8.85622	-0.941764	4.78165e-06	-0.345729		1630337_at	CG15927-RA	---	CG15927	-4.79635	0.433354	-0.834875	0.000727607	-1.64708		1636548_at	CG3612-RA	mitochondrial ATP synthase alpha subunit	blw	-8.48483	-0.937037	7.00755e-06	-1.43957	-12.5212	-0.969557	1.9566e-07	-1.45799	0
1634054_at	CG5125-RB	Droninac	ninaC	8.85698	0.941773	4.77797e-06	0.517948		1625450_at	CG32476-RA	methuselah-like 14	mthl14	8.84726	0.941656	4.82525e-06	0.733689		1634237_at	CG16880-RA	lethal (2) 34Fa	nimC3	4.79611	2.21379	0.834862	0.000727877	0.759111		1631308_at	CG10737-RB	Gene 1	CG10737	8.48274	0.937008	7.02292e-06	1.31809	6.87056	0.908399	4.34778e-05	1.50114	0
1633383_at	CG10704-RA	twin of eyegone	toe	8.83582	0.941518	4.88152e-06	0.491261		1634597_a_at	CG31085-RB	---	CG33970	8.84245	0.941598	4.84882e-06	1.1011		1633854_at	CG7108-RA	DNA polymerase 50K	DNApol-alpha50	4.76551	1.36407	0.833237	0.000762185	1.23198		1627050_at	CG9249-RA	---	CG9249	-8.46099	-0.936714	7.18479e-06	-1.26766	-11.2918	-0.962951	5.16541e-07	-1.25087	0
1632182_at	CG12096-RA	---	CG12096	-8.82358	-0.94137	4.94247e-06	-1.85063		1629541_at	CG13018-RA	---	CG13018	-8.83964	-0.941564	4.86261e-06	-1.24327		1639024_at	CG9630-RA	---	CG9630	4.76276	-0.164273	0.83309	0.000765361	1.63396		1628462_s_at	CG17960-RA	RhoGAP1A	RhoGAP1A	8.45777	0.936671	7.20908e-06	1.226	6.67538	0.903724	5.53145e-05	1.16241	0
1633904_at	CG5467-RA	Scribble	scrib	8.81526	0.941269	4.98439e-06	1.44133		1627761_at	CG7749-RA	fat2	kug	8.83231	0.941476	4.89891e-06	1.11906		1627795_at	CG6747-RA	Drosophila inward rectifier	Ir	4.75901	2.12216	0.832889	0.000769698	1.83078		1623573_s_at	CG11266-RA	---	CG11266	8.43942	0.936421	7.34937e-06	1.2691	4.68322	0.828758	0.000863276	1.77042	0
1633344_at	CG5494-RA	CG5494	Cpr92F	-8.80546	-0.941149	5.03428e-06	-0.758939		1634009_at	CG6735-RA	lethal (3) s2172	cp309	-8.82999	-0.941447	4.91043e-06	-1.22403		1627651_a_at	CG5248-RD	locomotion defects	loco	-4.75491	-0.168767	-0.832669	0.000774479	-3.41607		1636673_s_at	CG1856-RF	tramtrack	ttk	8.43857	0.936409	7.35593e-06	1.35738	8.54195	0.937799	6.60195e-06	1.07008	0
1636843_a_at	CG10512-RA	---	CG10512	8.80344	0.941124	5.04466e-06	0.685349		1625901_s_at	HDC00331	---	CG34172	-8.82883	-0.941433	4.91624e-06	-0.580163		1641072_at	CG2087-RA	PEK	PEK	4.7502	1.75211	0.832416	0.000779999	0.991593		1629581_at	CG12079-RA	NADH ubiquinone oxidoreductase 30 kDa	CG12079	-8.42963	-0.936287	7.4254e-06	-0.980121	-11.0203	-0.961209	6.48047e-07	-1.01858	0
1641291_at	CG7430-RA	Pyruvate dehydrogenase E3 subunit /// ---	CG7430 /// DsimCG7430	-8.79935	-0.941074	5.06569e-06	-1.17238		1623145_s_at	CG32009-RA	Plexin-B	plexB	8.81104	0.941217	5.0058e-06	0.819741		1630772_at	CG5557-RA	squeeze	sqz	-4.74992	-1.7848	-0.832401	0.000780327	-0.890094		1640173_at	CG12153-RA	Drosophila homolog of HIRA	Hira	-8.40857	-0.935997	7.59187e-06	-1.36429	-5.32691	-0.859895	0.000334434	-1.06734	0
1628984_s_at	CG17921-RB	HMG protein Z	HmgZ	8.79176	0.940981	5.10494e-06	1.08432		1628580_a_at	CG31536-RA	Cdep	Cdep	8.79518	0.941023	5.08719e-06	1.30748		1638550_s_at	CG8251-RA	glucose phosphate isomerase	Pgi	4.7336	1.95027	0.831519	0.000799815	1.26777		1628298_at	CG2952-RA	---	CG42640	-8.4048	-0.935945	7.62212e-06	-0.327565	-10.8277	-0.9599	7.6335e-07	-0.301134	0
1626049_at	CG13089-RA	---	CG13089	-8.7877	-0.940932	5.1261e-06	-2.1892		1625847_at	CG9034-RA	---	CG9034	-8.78918	-0.94095	5.11834e-06	-1.6691		1640242_s_at	Transposon.42	---	---	4.73014	1.35906	0.831332	0.000804002	0.735283		1624439_at	CG4169-RA	ubiquinol-cytochrome c reductase	CG4169	-8.3734	-0.935509	7.87907e-06	-1.1822	-10.9807	-0.960945	6.70092e-07	-1.23992	0
1634783_s_at	CG11455-RA	NADH ubiquinone oxidoreductase 15 kDa /// ---	CG11455 /// CG3436	-8.78313	-0.940875	5.15001e-06	-1.90977		1628143_a_at	CG6775-RA	Drosophila A kinase anchor protein	rg	8.78628	0.940914	5.13351e-06	1.45381		1635028_s_at	CG33047-RA	alpha-L-fucosidase	Fuca	-4.72814	-1.43747	-0.831223	0.000806446	-0.622748		1640944_at	CG4577-RA	---	CG4577	8.37215	0.935492	7.88948e-06	0.614084	7.13069	0.91414	3.17698e-05	0.670785	0
1635518_at	CG4211-RA	no-on-transient A	nonA	8.77916	0.940827	5.17084e-06	0.836947		1628041_a_at	CG5935-RA	Dek	Dek	8.77155	0.940733	5.21113e-06	1.29767		1637293_at	CG17707-RA	---	CG17707	-4.72209	-0.423	-0.830894	0.000813858	-1.07319		1638736_at	CG11458-RA	---	CG11458	-8.36348	-0.935371	7.96217e-06	-0.41888	-8.85622	-0.941764	4.78165e-06	-0.345729	0
1625433_at	CG15848-RA	calcium biding protein	Scp1	-8.77052	-0.94072	5.21662e-06	-0.837626		1641168_s_at	CG1416-RA	---	CG1416	8.74804	0.940442	5.33769e-06	2.17996		1623154_a_at	CG1271-RB	---	CG1271	-4.7189	-1.25541	-0.83072	0.000817795	-1.47195		1632783_a_at	CG8068-RD	zinc finger-containing Miz1 PIAS3-like	Su(var)2-10	-8.35926	-0.935312	7.99788e-06	-0.711937	-6.53678	-0.900196	6.58185e-05	-0.637331	0
1624313_at	HL02501	d-spinophilin	Spn	8.7505	0.940472	5.32429e-06	0.902625		1625954_at	CG2681-RA	---	CG2681	8.74595	0.940416	5.34909e-06	1.01015		1630859_s_at	CG10712-RB	Chromator	Chro	4.70518	1.67545	0.829969	0.000834978	0.985274		1639455_at	CG32467-RA	roughened eye	rn	8.35855	0.935302	8.00382e-06	0.599707	9.72132	0.950952	2.05832e-06	0.526721	0
1630695_at	CG1970-RA	NADH ubiquinone oxidoreductase 49 kDa /// NADH:ubiquinone oxidoreductase 49 kDa subunit	CG1970 /// DpseGA25154	-8.74582	-0.940414	5.3498e-06	-1.29077		1630062_a_at	CG13240-RB	lethal (2) 35Di	l(2)35Di	-8.73307	-0.940255	5.42003e-06	-1.40151		1638863_at	CT33154	---	---	4.70479	2.18339	0.829948	0.00083547	0.506198		1627018_s_at	CG7610-RA	F1ATP synthase	ATPsyn-gamma	-8.35108	-0.935197	8.06743e-06	-0.976664	-12.3075	-0.96854	2.30202e-07	-1.00686	0
1633218_a_at	CG4347-RC	UTP-G-1-P uridyiyltransferase	UGP	8.74017	0.940344	5.38081e-06	0.311288		1627212_at	CG10360-RA	refractaire	ref(2)P	8.7271	0.940181	5.45324e-06	1.0458		1638166_at	CG13628-RA	Rpb10	Rpb10	4.70227	1.848	0.829809	0.000838673	1.54005		1623405_at	CG1258-RA	Pavarotti KLP	pav	-8.3287	-0.934882	8.26123e-06	-0.579761	-5.40632	-0.863181	0.000298734	-0.729048	0
1636963_at	CG12111-RA	--- /// CG12111	CG12111 /// DsimGD24567	-8.73972	-0.940338	5.3833e-06	-1.4174		1622912_at	CG6492-RA	Ucp4A	Ucp4A	-8.71975	-0.940089	5.49444e-06	-0.615484		1641369_at	CG33217-RA	--- /// ---	CG33217 /// CG41454	4.69095	0.273696	0.829185	0.00085321	1.4131		1640750_at	CG4841-RA	tweek	tweek	8.32742	0.934863	8.27248e-06	1.35092	6.48825	0.898917	6.99894e-05	1.16534	0
1639507_at	CG6666-RA	succinate dehydrogenase C	SdhC	-8.72412	-0.940143	5.46993e-06	-0.812884		1623775_at	CG31089-RA	---	CG31089	8.71756	0.940061	5.50677e-06	0.332886		1638897_at	CG3511-RA	---	CG3511	4.68975	1.99169	0.829119	0.000854763	1.33713		1639188_at	CG3308-RA	---	CG3308	8.32637	0.934849	8.28167e-06	1.32695	9.54999	0.949309	2.42016e-06	1.54311	0
1624037_s_at	CG5444-RA	TBP-associated factor 110	Taf4	8.72352	0.940136	5.47329e-06	1.44372		1633626_at	CG14104-RA	---	CG14104	-8.7152	-0.940032	5.52013e-06	-1.2699		1628691_at	CG17514-RA	---	CG17514	4.68716	1.96015	0.828976	0.000858123	1.39318		1639551_at	CG2009-RA	bip2	bip2	8.31756	0.934724	8.35959e-06	1.96503	5.27324	0.857613	0.000361127	1.45681	0
1641053_s_at	CG6863-RB	Tolkin	tok	8.72336	0.940134	5.47419e-06	0.768		1626846_s_at	CG5973-RA	---	CG5973	8.70489	0.939902	5.57877e-06	1.05922		1635863_at	CG7185-RA	---	CG7185	4.68443	1.7752	0.828825	0.000861699	2.44131		1632838_at	CG7610-RC	F1ATP synthase	ATPsyn-gamma	-8.30492	-0.934544	8.47271e-06	-1.27104	-6.45327	-0.897981	7.31734e-05	-1.19323	0
1627683_at	HDC16265	---	CG34296	-8.71562	-0.940037	5.51774e-06	-1.22627		1634752_a_at	CG14085-RA	---	CG14085	-8.70466	-0.939899	5.58013e-06	-0.467811		1640762_at	CG14464-RA	---	CG14464	4.67777	1.23799	0.828456	0.000870463	1.676		1637423_at	CG6674-RA	---	CG6674	-8.27388	-0.9341	8.75762e-06	-1.96705	-5.07664	-0.848795	0.000480142	-1.36087	0
1638714_at	CG8982-RA	ovulin	Acp26Aa	-8.71114	-0.939981	5.54317e-06	-0.521068		1640841_at	CG7109-RA	microtubule star	mts	8.69969	0.939837	5.60863e-06	1.76371		1633700_at	CG7471-RA	Suppressor of variegation 326	Rpd3	4.66764	1.75165	0.827891	0.000883981	1.05657		1635548_s_at	CG15281-RA	--- /// ---	CG30287 /// CG34166	8.27025	0.934047	8.79164e-06	0.538348	5.56919	0.869593	0.000237656	0.488022	0
1629647_at	CG6105-RA	lethal (2) 06225	l(2)06225	-8.70851	-0.939948	5.5581e-06	-1.46055		1625172_s_at	CG2316-RD	---	CG2316	8.67387	0.93951	5.75946e-06	0.838705		1634604_at	CG9900-RB	Zeste-White 10	mit(1)15	4.64734	1.52471	0.826754	0.000911725	1.08232		1635521_at	CG4618-RA	Charged multivesicular body protein 2b	CHMP2B	-8.26899	-0.934029	8.8035e-06	-1.3514	-5.33564	-0.860262	0.000330292	-0.857489	0
1629745_at	CG6439-RA	Isocitrate dehydrogenase	CG6439	-8.70674	-0.939925	5.56822e-06	-1.24251		1638834_a_at	CG14802-RA	Mediator complex subunit 18	MED18	-8.66704	-0.939423	5.80004e-06	-1.22322		1631680_a_at	CG31878-RB	---	CG42367	-4.64573	-0.42939	-0.826663	0.000913971	-1.72481		1630372_s_at	GM09668	Chorion factor 2	Cf2	8.26805	0.934016	8.8123e-06	0.848802	6.31232	0.89408	8.7677e-05	0.768016	0
1625972_at	CG31999-RA	fibrillin-like	CG31999	8.70284	0.939876	5.59056e-06	1.16529		1628446_at	CG5097-RA	Metallothionein C	MtnC	8.65022	0.939208	5.90145e-06	0.370103		1641110_at	S.CX000716	---	CG14443	-4.64567	-0.689292	-0.82666	0.000914057	-1.69264		1641049_at	CG17903-RA	cytochrome c	Cyt-c-p	-8.26686	-0.933998	8.82348e-06	-1.70591	-11.8158	-0.966002	3.37855e-07	-1.08485	0
1631104_s_at	CG7665-RA	Leu-rich repeats-containing G protein-coupled receptor	Lgr1	8.69848	0.939821	5.61561e-06	1.36073		1628530_at	CG10584-RA	---	CG10584	-8.64381	-0.939126	5.94053e-06	-1.28093		1638508_at	CG14934-RA	Maltase B1	Mal-B1	-4.64265	-0.182559	-0.826489	0.00091828	-0.897887		1634114_at	CG31517-RA	---	CG31517	-8.26626	-0.93399	8.82922e-06	-0.330989	-7.01978	-0.911757	3.62809e-05	-0.357754	0
1624577_at	CG17907-RA	acetylcholine esterase	Ace	8.68871	0.939698	5.67221e-06	1.10221		1634188_a_at	CG3234-RA	TIMELESS	tim	8.63345	0.938993	6.00441e-06	0.312584		1630562_at	Dm.X.50680.0	---	---	-4.62723	-0.570627	-0.825617	0.000940138	-1.64644		1638827_at	CG3640-RA	---	CG3640	8.25854	0.933878	8.90227e-06	0.750593	6.05238	0.886313	0.000123219	0.947858	0
1627732_s_at	CG30415-RA	anon-SAGE:Wang-079	CG30415	-8.68608	-0.939665	5.68757e-06	-1.55081		1623867_at	CG14168-RA	---	CG14168	-8.61646	-0.938774	6.11075e-06	-0.940247		1623753_at	CG7068-RA	Thiolester containing protein III	TepIII	-4.62322	-0.641129	-0.825389	0.000945918	-1.84594		1635703_s_at	CG32464-RB	late puff gene at 82F	mtd	8.24972	0.93375	8.98667e-06	1.06461	5.15373	0.85234	0.000429114	1.13814	0
1641206_at	CG7951-RA	HIF-alpha	sima	8.66384	0.939382	5.81919e-06	1.43136		1624483_at	CG13472-RA	---	CG13472	8.60224	0.93859	6.20135e-06	1.33384		1638486_at	CG17136-RD	RNA-binding protein 1	Rbp1	4.61989	2.22164	0.825199	0.00095074	0.734893		1635547_a_at	CG9735-RB	Tryptophanyl-tRNA synthetase	Aats-trp	-8.23562	-0.933545	9.12333e-06	-1.23358	-5.01602	-0.845925	0.000524806	-0.957928	0
1623949_s_at	CG32816-RB	---	CG32816	-8.66029	-0.939337	5.84049e-06	-0.935774		1627861_s_at	CG11140-RH	Fatty aldehyde dehydrogenase	Aldh-III	8.5985	0.938541	6.22539e-06	1.4845		1640056_at	CG13072-RA	Programmed Cell Death gene-5	PDCD-5	4.61638	-0.943381	0.824999	0.000955856	1.13248		1629342_s_at	CG1746-RA	F0/F1 ATP synthase Lipid-binding protein	CG1746	-8.21502	-0.933245	9.32701e-06	-0.853872	-12.5212	-0.969557	1.95672e-07	-0.836292	0
1638452_at	CG2647-RA	period	per	8.63803	0.939052	5.97612e-06	0.550401		1638049_at	CG30494-RA	---	CG43340	8.59323	0.938472	6.25947e-06	0.654118		1636961_a_at	CG9027-RB	Superoxide dismutase 3	Sod3	-4.61052	-1.82812	-0.824664	0.000964463	-1.34085		1632650_at	CG5867-RA	---	CG5867	-8.20018	-0.933026	9.4768e-06	-1.0259	-5.54164	-0.868538	0.000246967	-0.668897	0
1634439_at	S.C3L002169	Limpet	Lmpt	-8.63586	-0.939024	5.98948e-06	-0.562436		1624514_at	CG32090-RA	Vha16-3	Vha16-3	-8.59263	-0.938465	6.26338e-06	-0.753311		1636926_s_at	CG5848-RA	cactus	cact	4.60925	1.79039	0.824591	0.000966348	1.32272		1639178_s_at	CG11254-RA	maelstrom	mael	-8.20005	-0.933025	9.47816e-06	-0.773253	-5.1538	-0.852344	0.00042907	-0.573801	0
1627829_at	CG10888-RA	rhodopsin	Rh3	8.6303	0.938952	6.024e-06	0.581023		1625640_a_at	CG6323-RA	Tetraspanin 97E	Tsp97E	8.59166	0.938452	6.26968e-06	1.16252		1633789_at	CG18144-RA	Hand	Hand	-4.60113	1.44559	-0.824125	0.000978429	-0.813592		1625497_at	CG33280-RA	---	---	-8.19304	-0.932921	9.54978e-06	-0.513706	-6.90066	-0.909091	4.19103e-05	-0.432582	0
1624009_at	CG12802-RA	stretched out	Glut4EF	8.62078	0.93883	6.08354e-06	1.6704		1626405_at	CG8357-RA	Inhibitor of CAD	Drep-1	8.58937	0.938422	6.2846e-06	1.27111		1634329_at	CG32579-RA	---	CG32579	4.60093	1.21626	0.824114	0.000978728	0.966914		1629450_at	CG14453-RA	---	CG14453	-8.18984	-0.932874	9.58276e-06	-0.462138	-7.62442	-0.923702	1.78965e-05	-0.514978	0
1633447_at	CG33146-RA	Multiple C2 domain and transmembrane region protein	Mctp	8.61925	0.93881	6.09314e-06	1.15006		1633383_at	CG10704-RA	twin of eyegone	toe	8.58818	0.938407	6.29231e-06	0.629017		1629933_at	CG4202-RA	Sas10	Sas10	4.59743	0.779737	0.823913	0.000983978	1.74846		1625299_at	CG15275-RA	CG33515	CG42313	-8.17002	-0.93258	9.78942e-06	-0.524602	-7.79486	-0.926648	1.47726e-05	-0.646654	0
1627102_at	CG9245-RA	CG9245	Pis	8.61477	0.938752	6.12147e-06	1.80549		1638359_s_at	CG14478-RA	---	CG14478	8.5862	0.938381	6.30528e-06	1.23067		1631359_s_at	CG18617-RB	Vha100-2	Vha100-2	4.59244	1.89906	0.823625	0.00099153	1.58875		1627377_at	CG6176-RA	Grip75	Grip75	-8.16716	-0.932538	9.81959e-06	-1.11077	-5.30524	-0.85898	0.000344948	-1.05728	0
1636499_at	CG5429-RA	---	---	-8.61366	-0.938738	6.1285e-06	-3.57558		1630221_at	CG11600-RA	---	CG11600	-8.58222	-0.938329	6.33132e-06	-0.444294												1638161_at	CG11115-RA	Ssl1	Ssl1	-8.14776	-0.932248	1.00273e-05	-1.6224	-5.77335	-0.877053	0.000179353	-1.53114	0
1632960_at	CG5400-RA	Eclosion hormone	Eh	-8.6122	-0.938719	6.13777e-06	-0.317892		1636283_at	CG14826-RA	---	CG14826	8.58175	0.938323	6.33444e-06	0.409495												1623891_at	CG2038-RA	Drosophila COP9 signalosome homolog 7	CSN7	-8.13381	-0.932038	1.01796e-05	-1.0935	-8.88579	-0.942118	4.64087e-06	-0.999964	0
1632466_at	CG9243-RA	---	---	-8.61168	-0.938712	6.14106e-06	-1.28465		1622984_at	CG8905-RA	mitochodnrial SOD	Sod2	-8.57106	-0.938183	6.40512e-06	-1.23244												1638868_at	CG9241-RA	Sensitized chromosome inheritance modifier 19	Mcm10	-8.13051	-0.931989	1.0216e-05	-0.373722	-5.11674	-0.850654	0.000452833	-0.391615	0
1631750_a_at	CG4307-RA	Oligomycin sensitivity-conferring protein	Oscp	-8.61164	-0.938711	6.14132e-06	-1.07612		1627227_at	CG1721-RA	Phosphoglyceromutase	Pglym78	-8.56642	-0.938122	6.43604e-06	-1.62604												1636061_at	GM08821	---	CG12054	8.12844	0.931957	1.02389e-05	1.22245	6.88138	0.908649	4.2907e-05	1.39259	0
1626452_at	CG2121-RA	---	CG2121	-8.60872	-0.938674	6.15987e-06	-1.33353		1627653_at	CG32597-RA	lethal (1) G0469	l(1)G0469	8.55804	0.938011	6.49236e-06	1.35186												1639175_s_at	AT11392	---	---	-8.12677	-0.931932	1.02574e-05	-0.584091	-5.31307	-0.859312	0.000341109	-0.495549	0
1628806_at	CG5279-RA	Rhodopsin5	Rh5	8.60601	0.938638	6.17718e-06	0.56032		1636673_s_at	CG1856-RF	tramtrack	ttk	8.54195	0.937799	6.60195e-06	1.07008												1639722_s_at	CG4239-RA	---	CG4239	-8.10985	-0.931676	1.04471e-05	-1.1247	-7.72136	-0.925398	1.60404e-05	-1.33149	0
1640280_at	CG12052-RC	longitudinals lacking	lola	8.58434	0.938356	6.31744e-06	1.30756		1636869_at	LD07701	Argonaute	AGO1	8.51749	0.937474	6.77239e-06	0.972135												1629876_at	CG9790-RA	Cyclin-dependent kinase subunit 85A	Cks85A	-8.07591	-0.931159	1.08391e-05	-0.770033	-10.6705	-0.958783	8.74151e-07	-0.67032	0
1627239_s_at	CG17034-RA	CG17034	CG42321	8.5694	0.938161	6.41615e-06	1.49206		1628247_at	CG15064-RA	Holes in muscle	Him	-8.5131	-0.937416	6.80355e-06	-0.478271												1627256_s_at	CG6030-RB	ATPase synthase, subunit d /// ---	ATPsyn-d /// CG14642	-8.0748	-0.931142	1.08521e-05	-0.982809	-15.8614	-0.980699	2.04214e-08	-1.02135	0
1629305_at	CG3820-RA	Nup214	Nup214	-8.55417	-0.93796	6.51852e-06	-1.77797		1623446_a_at	CG32950-RB	---	CG14246	-8.51109	-0.937389	6.8178e-06	-1.06494												1630052_s_at	HDC06697	---	CG8446	-8.07408	-0.931131	1.08607e-05	-1.02527	-7.86446	-0.927804	1.36717e-05	-1.10274	0
1634249_s_at	CG8844-RA	Pdsw	Pdsw	-8.55004	-0.937906	6.54659e-06	-1.45736		1629905_s_at	GM09444	IGF-II mRNA-binding protein	Imp	8.49832	0.937218	6.9094e-06	0.650249												1626733_at	CG15481-RA	Ski6	Ski6	-8.06393	-0.930975	1.09813e-05	-1.22273	-4.79423	-0.834763	0.000729935	-1.00506	0
1632155_at	CG13676-RA	---	CG13676	-8.54179	-0.937797	6.60306e-06	-0.641158		1633447_at	CG33146-RA	Multiple C2 domain and transmembrane region protein	Mctp	8.49679	0.937197	6.92045e-06	1.05256												1624044_at	CG1577-RA	mitochondrial ribosomal protein L52	mRpL52	-8.05908	-0.9309	1.10394e-05	-1.07061	-10.4674	-0.95727	1.04414e-06	-0.929009	0
1627402_a_at	CG7630-RA	---	CG7630	-8.53665	-0.937729	6.63848e-06	-1.36956		1633866_at	CG3905-RA	Supressor of zeste 2	Su(z)2	8.48337	0.937017	7.01829e-06	0.942892												1635825_a_at	CG4217-RA	mitochondrial transcription factor A	TFAM	-8.05872	-0.930895	1.10437e-05	-1.33081	-16.6658	-0.98247	1.26593e-08	-1.57101	0
1638207_at	CG15617-RA	---	CG15617	-8.53618	-0.937723	6.64176e-06	-0.242501		1633399_at	CG12240-RA	---	---	-8.4737	-0.936886	7.0897e-06	-1.30067												1633499_at	CG13057-RA	retinin	retinin	-8.05357	-0.930815	1.11058e-05	-0.299761	-5.62129	-0.871555	0.000221064	-0.31364	0
1639211_at	CR_tc_RH57193	---	---	-8.53204	-0.937668	6.67041e-06	-1.43171		1641026_a_at	CG30132-RB	Par-1 kinase	par-1	8.46575	0.936779	7.14903e-06	1.17871												1626560_at	CG12251-RA	aquaporin /// mitochondrial ATP synthase alpha subunit	AQP /// blw	-8.05018	-0.930763	1.11469e-05	-0.809791	-5.56046	-0.86926	0.000240566	-1.07625	0
1640624_s_at	CG15304-RA	putative noncoding RNA 006:X	Neb-cGP	-8.5303	-0.937645	6.68254e-06	-1.06578		1639375_a_at	CG2182-RA	---	CG2182	8.46562	0.936777	7.14999e-06	1.08142												1640509_s_at	CG10645-RC	lamina ancestor	lama	-8.0366	-0.930553	1.13132e-05	-1.16017	-9.35363	-0.947326	2.92236e-06	-0.809157	0
1623182_at	CG13098-RA	mitochondrial ribosomal protein L51	mRpL51	-8.52935	-0.937632	6.68917e-06	-1.66221		1628049_at	CG15828-RA	---	CG15828	8.45648	0.936653	7.21887e-06	0.51266												1635140_at	CG15515-RA	---	CG15515	-8.03639	-0.930549	1.13158e-05	-0.929503	-4.67175	-0.828121	0.000878468	-0.766616	0
1623858_at	CG6008-RA	NP15.6	NP15.6	-8.52683	-0.937599	6.70673e-06	-1.45027		1634310_at	CG12408-RA	TpnC4	TpnC4	-8.44878	-0.936548	7.27744e-06	-0.213352												1626709_at	CG30179-RA	Muscle-specific LIM protein at 60A	Mlp60A	-8.0331	-0.930498	1.13565e-05	-0.372241	-11.798	-0.965905	3.42663e-07	-0.342153	0
1631665_at	CG3801-RA	Accessory gland protein 76A	Acp76A	-8.52385	-0.937559	6.72764e-06	-0.463733		1636164_s_at	CG3107-RA	---	CG3107	8.44597	0.93651	7.29896e-06	1.3424												1631555_at	CG10062-RA	---	CG10062	-8.02731	-0.930408	1.14286e-05	-1.10285	-10.9522	-0.960753	6.86489e-07	-1.08556	0
1630860_at	CG1130-RA	scratch	scrt	8.51836	0.937486	6.76624e-06	0.765738		1624638_a_at	CG4365-RB	---	CG4365	-8.39748	-0.935844	7.68119e-06	-2.17719												1626331_at	CG7712-RA	NADH ubiquinone oxidoreductase B14	CG7712	-8.02218	-0.930328	1.14927e-05	-1.3244	-8.9903	-0.943344	4.17835e-06	-1.28505	0
1622920_at	CG7875-RA	Cosens-Manning mutant	trp	8.51659	0.937462	6.77878e-06	0.527485		1631179_s_at	CG6680-RA	Serpin 77Ba	Spn77Ba	8.39031	0.935745	7.73952e-06	1.28975												1630007_s_at	CG4574-RA	Phospholipase C at 21C	Plc21C	8.01812	0.930265	1.15438e-05	1.26178	5.28407	0.858077	0.000355564	0.975597	0
1637792_at	CG11405-RA	A3-3	Atf3	8.50227	0.937271	6.8809e-06	1.04038		1638670_a_at	CG5484-RA	---	CG5484	-8.38812	-0.935714	7.75751e-06	-1.81309												1634417_s_at	CG3683-RA	NADH ubiquinone oxidoreductase 19 kDa	CG3683	-8.00252	-0.930021	1.17425e-05	-1.13093	-14.445	-0.976866	5.02025e-08	-1.24925	0
1625901_s_at	HDC00331	---	CG34172	-8.48757	-0.937073	6.98747e-06	-0.511874		1636564_at	CG14757-RA	---	CG14757	-8.3621	-0.935351	7.97383e-06	-0.964119												1636046_at	CG32499-RA	CG32499	Cda4	-7.99883	-0.929963	1.17901e-05	-0.675833	-4.79344	-0.834721	0.000730802	-0.518985	0
1636548_at	CG3612-RA	mitochondrial ATP synthase alpha subunit	blw	-8.48483	-0.937037	7.00755e-06	-1.43957		1635555_at	CG10495-RA	---	CG10495	-8.3514	-0.935201	8.06473e-06	-0.825667												1628133_at	CG5204-RA	---	CG5204	-7.95842	-0.929323	1.23245e-05	-0.752504	-7.04785	-0.912369	3.50771e-05	-0.567172	0
1636625_at	CG15707-RA	CG15707	krimp	-8.48478	-0.937036	7.0079e-06	-0.80974		1634574_a_at	CG18255-RA	Stretchin	Strn-Mlck	-8.35	-0.935182	8.07671e-06	-1.28266												1641004_a_at	CG3164-RA	---	CG3164	7.94636	0.929131	1.2489e-05	1.31706	7.29694	0.917543	2.61061e-05	1.17421	0
1631308_at	CG10737-RB	Gene 1	CG10737	8.48274	0.937008	7.02292e-06	1.31809		1630611_at	CG7181-RA	---	---	-8.34979	-0.935179	8.07849e-06	-1.4771												1631013_at	CG10379-RA	Myoblast City	mbc	7.94416	0.929096	1.25193e-05	1.17327	5.8045	0.878138	0.000171902	1.12889	0
1632701_at	CG5472-RA	Peptidyl-alpha-hydroxyglycine-alpha-amidating lyase 2	Pal2	8.46135	0.936719	7.18208e-06	0.89047		1623013_s_at	CG3907-RB	---	CG3907	8.33624	0.934988	8.19535e-06	1.23724												1635011_at	CG7654-RA	Translocase of outer membrane 20	Tom20	-7.93057	-0.928878	1.27081e-05	-1.8462	-6.57545	-0.901199	6.26866e-05	-1.49685	0
1627050_at	CG9249-RA	---	CG9249	-8.46099	-0.936714	7.18479e-06	-1.26766		1625840_at	CG12001-RA	---	CG12001	8.32494	0.934828	8.29425e-06	0.908202												1629066_at	CG10698-RA	Drosophila Corazonin Receptor	GRHRII	7.92814	0.928839	1.27422e-05	1.14487	7.61713	0.923572	1.80454e-05	0.844927	0
1628462_s_at	CG17960-RA	RhoGAP1A	RhoGAP1A	8.45777	0.936671	7.20908e-06	1.226		1628351_at	CG6198-RA	CHORD containing protein	CHORD	8.3213	0.934777	8.32644e-06	0.975823												1624502_a_at	CG1104-RA	---	CG1104	-7.92675	-0.928817	1.27617e-05	-1.40772	-5.82682	-0.878907	0.000166769	-1.21972	0
1623007_a_at	CG11940-RA	pico	pico	-8.44307	-0.93647	7.32126e-06	-0.909367		1634414_at	CG1320-RA	mitochondrial ribosomal protein L23	mRpL23	-8.31458	-0.934681	8.38607e-06	-1.90976												1623779_at	CG14129-RA	CG5917	CG34420	-7.92339	-0.928763	1.28091e-05	-0.504838	-7.71191	-0.925235	1.6212e-05	-0.641331	0
1623573_s_at	CG11266-RA	---	CG11266	8.43942	0.936421	7.34937e-06	1.2691		1627220_at	CG3944-RA	NADH:ubiquinone reductase 23kD subunit precursor	ND23	-8.30407	-0.934532	8.48042e-06	-1.24689												1626789_at	CG13618-RA	---	CG13618	7.92237	0.928746	1.28235e-05	0.681084	5.15845	0.852553	0.000426188	0.579386	0
1636673_s_at	CG1856-RF	tramtrack	ttk	8.43857	0.936409	7.35593e-06	1.35738		1627312_at	CG3195-RC	Ribosomal protein L12	RpL12	8.29998	0.934473	8.51739e-06	0.406135												1628668_at	CT33033	---	CG13639	-7.90225	-0.928421	1.31116e-05	-0.604255	-7.61556	-0.923544	1.80775e-05	-0.731413	0
1629581_at	CG12079-RA	NADH ubiquinone oxidoreductase 30 kDa	CG12079	-8.42963	-0.936287	7.4254e-06	-0.980121		1632146_a_at	CG5508-RA	---	CG5508	8.29426	0.934392	8.56942e-06	1.21374												1629325_at	GH23165	mRNA-like ncRNA in embryogenesis 2	CG14446	7.89975	0.92838	1.31479e-05	1.01241	5.02131	0.846179	0.000520739	1.06854	0
1634159_s_at	CT33596	---	---	-8.42577	-0.936234	7.45561e-06	-0.957411		1638693_s_at	CG1882-RA	---	CG1882	-8.2935	-0.934381	8.57638e-06	-1.14106												1624251_a_at	CG14235-RC	--- /// Cytochrome c oxidase subunitVIb	CG18809 /// CoVIb	-7.89486	-0.928301	1.32191e-05	-1.81032	-12.4219	-0.969091	2.10952e-07	-1.67034	0
1631360_at	CG4133-RA	---	CG4133	8.41098	0.93603	7.57262e-06	1.25786		1632399_at	Dm.2L.4959.0	---	CG34007	-8.29253	-0.934367	8.5852e-06	-0.682035												1638799_at	CG30082-RA	---	CG30082	-7.87873	-0.928038	1.34572e-05	-0.571733	-13.4114	-0.973309	1.02009e-07	-0.514677	0
1640173_at	CG12153-RA	Drosophila homolog of HIRA	Hira	-8.40857	-0.935997	7.59187e-06	-1.36429		1629647_at	CG6105-RA	lethal (2) 06225	l(2)06225	-8.28668	-0.934283	8.63892e-06	-1.38062												1634949_at	CG4353-RB	hemipterous	hep	7.87444	0.927968	1.35213e-05	1.23537	6.79167	0.906549	4.78948e-05	1.03546	0
1628298_at	CG2952-RA	---	CG42640	-8.4048	-0.935945	7.62212e-06	-0.327565		1630076_at	CG2720-RA	Hsp70/Hsp90 organizing protein homolog	Hop	8.27457	0.934109	8.75125e-06	1.59915												1640501_at	CG3829-RA	---	CG3829	7.87356	0.927953	1.35345e-05	0.548049	7.45086	0.920524	2.18286e-05	0.593777	0
1633775_at	CG31665-RA	fibropellin	wry	8.37694	0.935559	7.84967e-06	1.42923		1625692_s_at	CG9865-RA	---	CG9865	-8.27059	-0.934052	8.78848e-06	-1.04047												1635583_s_at	CG9739-RB	D-frizzled2	fz2	7.87162	0.927922	1.35636e-05	1.14664	5.61927	0.87148	0.000221681	1.99558	0
1624439_at	CG4169-RA	ubiquinol-cytochrome c reductase	CG4169	-8.3734	-0.935509	7.87907e-06	-1.1822		1633797_at	CG16740-RA	rhodopsin	Rh2	8.27036	0.934049	8.79065e-06	0.56781												1630657_at	CG11902-RA	---	CG11902	-7.86586	-0.927827	1.36505e-05	-1.17475	-5.16035	-0.852639	0.000425015	-1.28964	0
1640944_at	CG4577-RA	---	CG4577	8.37215	0.935492	7.88948e-06	0.614084		1637380_s_at	CG1495-RH	calmodulin-dependent kinase	CaMKI	8.26747	0.934007	8.8178e-06	0.891407												1635252_a_at	CG4376-RB	Alpha-actinin	Actn	-7.86582	-0.927827	1.36511e-05	-0.770589	-7.63408	-0.923874	1.77016e-05	-0.884189	0
1625517_at	CG9648-RA	Max	Max	8.3711	0.935477	7.89827e-06	2.13389		1637911_at	CG16892-RA	---	CG16892	-8.26649	-0.933993	8.82702e-06	-1.34987												1638929_at	CG8920-RA	---	CG8920	-7.85203	-0.9276	1.38616e-05	-0.582498	-5.20642	-0.854697	0.000397592	-0.585002	0
1623404_at	CG16890-RA	---	CG16890	-8.36733	-0.935425	7.92979e-06	-2.78349		1624233_at	CG15371-RA	Gustatory receptor 8a	Gr8a	-8.23138	-0.933484	9.1648e-06	-0.472043												1636708_at	CG3061-RA	dnaJ like2	CG3061	7.84127	0.927422	1.40284e-05	1.51085	5.30002	0.858758	0.000347536	1.39478	0
1638736_at	CG11458-RA	---	CG11458	-8.36348	-0.935371	7.96217e-06	-0.41888		1628964_at	CG4804-RA	Serpin 31A	Spn31A	-8.20397	-0.933082	9.43833e-06	-1.23274												1639069_at	CG18240-RA	Cyp12d1-d	Cyp12d1-d	7.83711	0.927353	1.40932e-05	0.403891	4.70259	0.829827	0.000838265	1.0244	0
1625463_at	CG7411-RA	Histamine-gated chloride channel subunit 2	ort	8.36287	0.935362	7.96736e-06	1.2567		1624717_s_at	CG32647-RB	---	CG32647	8.19943	0.933015	9.48444e-06	0.946314												1636029_s_at	CG9172-RA	NADH ubiquinone oxidoreductase 20 kDa	CG9172	-7.83583	-0.927332	1.41134e-05	-1.087	-9.12518	-0.944872	3.65415e-06	-1.19125	0
1632783_a_at	CG8068-RD	zinc finger-containing Miz1 PIAS3-like	Su(var)2-10	-8.35926	-0.935312	7.99788e-06	-0.711937		1633520_at	CG32027-RA	---	---	8.1923	0.93291	9.55748e-06	0.946615												1634176_a_at	CG5134-RB	Mediator complex subunit 9 /// Mediator complex subunit 9	CG42518 /// MED9	-7.81883	-0.927049	1.4383e-05	-1.56091	-5.43224	-0.864231	0.000287984	-1.52432	0
1639455_at	CG32467-RA	roughened eye	rn	8.35855	0.935302	8.00382e-06	0.599707		1631473_at	CG33169-RB	---	CG33170	-8.1834	-0.932779	9.64939e-06	-0.990513												1629648_s_at	CG33175-RF	Sprint	spri	-7.81067	-0.926913	1.45143e-05	-1.05467	-4.76357	-0.833133	0.000764424	-0.961187	0
1629786_a_at	CG31116-RD	Chloride channel-a	ClC-a	8.35164	0.935205	8.06261e-06	1.822		1634045_at	CG10748-RA	---	CG10748	-8.1647	-0.932501	9.84576e-06	-0.747826												1639169_at	CG18754-RA	---	CG18754	-7.80967	-0.926896	1.45305e-05	-0.642572	-5.38674	-0.862381	0.00030714	-0.817531	0
1627018_s_at	CG7610-RA	F1ATP synthase	ATPsyn-gamma	-8.35108	-0.935197	8.06743e-06	-0.976664		1629191_s_at	CG6154-RA	---	CG6154	-8.13783	-0.932099	1.01355e-05	-0.375561												1640653_at	CG10837-RB	Eukaryotic initiation factor 4B	eIF-4B	7.80007	0.926736	1.4687e-05	1.33137	8.06447	0.930983	1.09748e-05	0.986139	0
1623405_at	CG1258-RA	Pavarotti KLP	pav	-8.3287	-0.934882	8.26123e-06	-0.579761		1632809_at	CG14762-RA	gp150-like	CG14762	8.13364	0.932036	1.01815e-05	1.19247												1634898_a_at	CG8208-RB	methyl-CpG-binding-domain-like-protein	MBD-like	-7.79941	-0.926725	1.46978e-05	-1.21046	-6.67122	-0.903621	5.5602e-05	-1.02704	0
1640750_at	CG4841-RA	tweek	tweek	8.32742	0.934863	8.27248e-06	1.35092		1628686_a_at	CG17170-RB	lethal3Des	su(f)	8.12936	0.931971	1.02287e-05	1.46843												1639585_a_at	CG6343-RB	NADH-ubiquinone oxidoreductase subunit	ND42	-7.79861	-0.926711	1.47108e-05	-1.07082	-13.4849	-0.973588	9.6835e-08	-1.17905	0
1639188_at	CG3308-RA	---	CG3308	8.32637	0.934849	8.28167e-06	1.32695		1639566_s_at	CG9239-RA	B4	B4	8.12416	0.931893	1.02865e-05	0.78473												1629496_at	CG7832-RA	lethal (3) L1231	l(3)L1231	7.78774	0.926528	1.48906e-05	1.98616	6.0599	0.886549	0.000121996	2.42608	0
1639551_at	CG2009-RA	bip2	bip2	8.31756	0.934724	8.35959e-06	1.96503		1632019_s_at	CG9008-RA	---	CG9008	8.11041	0.931685	1.04407e-05	0.984414												1636726_at	CG17180-RA	---	CG17180	-7.78489	-0.92648	1.4938e-05	-1.21639	-7.25914	-0.916787	2.72903e-05	-0.977577	0
1632838_at	CG7610-RC	F1ATP synthase	ATPsyn-gamma	-8.30492	-0.934544	8.47271e-06	-1.27104		1625857_at	CG8451-RA	NA-dependent multivitamin transporter	CG8451	8.11	0.931679	1.04453e-05	0.779502												1639063_at	CG16969-RA	dim gamma-tubulin 2	dgt2	-7.78044	-0.926405	1.50124e-05	-1.42115	-6.2413	-0.892035	9.61343e-05	-1.20777	0
1631676_at	CG4467-RA	---	CG4467	8.30011	0.934475	8.51616e-06	0.779991		1625584_at	CG8654-RA	---	CG8654	8.1098	0.931676	1.04477e-05	1.27812												1630130_at	CG4404-RA	---	CG4404	7.77668	0.926342	1.50757e-05	1.10904	8.92687	0.942605	4.45275e-06	0.696735	0
1624680_a_at	CG8606-RA	RhoGEF4	RhoGEF4	-8.27586	-0.934128	8.73919e-06	-1.14352		1632633_at	CG6514-RA	TpnC25D	TpnC25D	-8.10508	-0.931604	1.05012e-05	-0.765365												1641506_at	CG12400-RA	NADH ubiquinone oxidoreductase B14.5B	CG12400	-7.77472	-0.926309	1.51088e-05	-1.45594	-5.66416	-0.873139	0.000208342	-1.63718	0
1637423_at	CG6674-RA	---	CG6674	-8.27388	-0.9341	8.75762e-06	-1.96705		1631682_at	CG2956-RA	Twist	twi	8.09554	0.931459	1.06104e-05	0.411001												1630118_s_at	CG8529-RA	Dystrobrevin-like	Dyb	7.76966	0.926223	1.51946e-05	1.35765	9.89695	0.952557	1.74772e-06	1.24525	0
1635548_s_at	CG15281-RA	--- /// ---	CG30287 /// CG34166	8.27025	0.934047	8.79164e-06	0.538348		1636923_a_at	CG11198-RA	Acetyl-CoA carboxylase	ACC	8.08334	0.931273	1.07519e-05	0.778418												1638153_at	CG7907-RA	---	CG7907	-7.76957	-0.926222	1.51961e-05	-0.848703	-6.22326	-0.891506	9.84193e-05	-0.698201	0
1637387_s_at	CG8884-RA	Synapse-associated protein 47kD	Sap47	-8.26965	-0.934039	8.79731e-06	-1.0901		1637335_at	CG7445-RA	flightin	fln	-8.06696	-0.931022	1.09451e-05	-0.190834												1638001_a_at	CG8889-RA	metallophosphoesterase	Mppe	7.76907	0.926213	1.52046e-05	0.963979	5.29508	0.858547	0.000350002	1.04782	0
1635521_at	CG4618-RA	Charged multivesicular body protein 2b	CHMP2B	-8.26899	-0.934029	8.8035e-06	-1.3514		1640653_at	CG10837-RB	Eukaryotic initiation factor 4B	eIF-4B	8.06447	0.930983	1.09748e-05	0.986139												1623210_at	CG8667-RA	Dimmed	dimm	-7.76873	-0.926207	1.52105e-05	-0.52642	-7.06565	-0.912754	3.43362e-05	-0.47458	0
1630372_s_at	GM09668	Chorion factor 2	Cf2	8.26805	0.934016	8.8123e-06	0.848802		1632626_at	CG17712-RA	---	CG17712	-8.05773	-0.93088	1.10557e-05	-1.29105												1640194_a_at	CG10837-RB	Eukaryotic initiation factor 4B	eIF-4B	7.75904	0.926043	1.53763e-05	1.59806	6.17176	0.889977	0.000105274	1.25133	0
1641049_at	CG17903-RA	cytochrome c	Cyt-c-p	-8.26686	-0.933998	8.82348e-06	-1.70591		1641511_at	CG7394-RA	---	CG7394	-8.05386	-0.93082	1.11023e-05	-1.32082												1633113_at	CG6876-RA	---	Prp31	-7.75356	-0.92595	1.5471e-05	-2.42484	-4.61197	-0.824747	0.000962325	-1.68571	0
1634114_at	CG31517-RA	---	CG31517	-8.26626	-0.93399	8.82922e-06	-0.330989		1627127_at	CG13609-RA	---	CG13609	-8.04424	-0.930671	1.12193e-05	-0.821826												1634438_at	CG2819-RA	Munster	Pph13	7.74923	0.925876	1.55464e-05	0.685898	9.75429	0.951259	1.9957e-06	0.803734	0
1638827_at	CG3640-RA	---	CG3640	8.25854	0.933878	8.90227e-06	0.750593		1629082_at	CG14407-RA	---	CG14407	-8.04169	-0.930632	1.12506e-05	-1.60978												1623886_at	HDC08321	---	---	-7.74737	-0.925844	1.55787e-05	-1.29686	-4.8141	-0.835807	0.000708475	-0.964509	0
1635703_s_at	CG32464-RB	late puff gene at 82F	mtd	8.24972	0.93375	8.98667e-06	1.06461		1624529_at	CG3922-RB	ribosomal protein S17	RpS17	8.03822	0.930578	1.12933e-05	1.95981												1626763_a_at	CG7662-RA	veli	veli	-7.72841	-0.925519	1.5914e-05	-2.36548	-6.31393	-0.894126	8.74946e-05	-3.35899	0
1635547_a_at	CG9735-RB	Tryptophanyl-tRNA synthetase	Aats-trp	-8.23562	-0.933545	9.12333e-06	-1.23358		1623881_s_at	CG3187-RA	Sirt4	Sirt4	-8.0333	-0.930501	1.1354e-05	-1.10375												1628573_a_at	CG8189-RA	Fo-ATP synthase subunit b	ATPsyn-b	-7.70898	-0.925185	1.62654e-05	-1.10347	-15.2713	-0.979226	2.94264e-08	-1.11699	0
1638376_at	CG1157-RA	Osiris	Osi15	-8.23345	-0.933514	9.14454e-06	-0.993603		1625401_at	CG13026-RA	---	CG13026	-8.02737	-0.930409	1.14277e-05	-0.2601												1625847_at	CG9034-RA	---	CG9034	-7.7038	-0.925095	1.63605e-05	-1.56888	-8.78918	-0.94095	5.11834e-06	-1.6691	0
1640515_s_at	CG8532-RB	Enhancer of faf bE25	lqf	8.22202	0.933347	9.25718e-06	1.49598		1628080_at	CG1583-RA	phospholipase A[[2]]	GIIIspla2	8.02597	0.930387	1.14452e-05	0.342019												1638693_s_at	CG1882-RA	---	CG1882	-7.70167	-0.925058	1.63999e-05	-1.51489	-8.2935	-0.934381	8.57638e-06	-1.14106	0
1629342_s_at	CG1746-RA	F0/F1 ATP synthase Lipid-binding protein	CG1746	-8.21502	-0.933245	9.32701e-06	-0.853872		1635766_at	CG2637-RA	Female sterile (2) Ketel	Fs(2)Ket	8.02265	0.930336	1.14868e-05	1.18112												1626749_a_at	CG18135-RB	---	CG18135	7.68927	0.924843	1.66308e-05	0.867059	6.27665	0.89306	9.18198e-05	0.77433	0
1633281_at	CG32776-RA	CG15240	CG42541	8.20523	0.933101	9.42557e-06	0.61986		1634989_at	CG9244-RB	m-Aconitase	Acon	-8.00656	-0.930084	1.16907e-05	-1.47638												1624571_s_at	CG32857-RA	--- /// --- /// ---	CG32500 /// CG32857 /// CG33502	-7.68846	-0.924829	1.66459e-05	-1.65609	-9.45855	-0.948399	2.64123e-06	-1.85856	0
1632650_at	CG5867-RA	---	CG5867	-8.20018	-0.933026	9.4768e-06	-1.0259		1633143_s_at	CG40478-RA	unknown-telomeric-protein-gene	Dyrk3	8.00151	0.930005	1.17555e-05	0.864937												1639853_at	CG3509-RA	---	CG3509	-7.68708	-0.924805	1.66718e-05	-0.648477	-5.12053	-0.850828	0.000450341	-0.705058	0
1639178_s_at	CG11254-RA	maelstrom	mael	-8.20005	-0.933025	9.47816e-06	-0.773253		1640168_at	CG9454-RA	Serpin 42Db	Spn42Db	-7.99714	-0.929936	1.18119e-05	-0.617195												1625931_at	CG6224-RA	diablo	dbo	7.68689	0.924801	1.66753e-05	1.86703	6.75	0.905551	5.04218e-05	1.37059	0
1625497_at	CG33280-RA	---	---	-8.19304	-0.932921	9.54978e-06	-0.513706		1631631_at	CG13222-RA	CG13222	Cpr47Ee	-7.99633	-0.929923	1.18224e-05	-1.4963												1626414_at	CG15101-RA	JH-epoxide hydrolase	Jheh1	7.68226	0.924721	1.67627e-05	0.435282	6.21426	0.891241	9.95823e-05	0.40294	0
1640774_a_at	CG11711-RC	Mob2	Mob2	8.19266	0.932915	9.55378e-06	0.772813		1638539_at	CG7137-RA	Gene 3	CG7137	-7.99187	-0.929853	1.18803e-05	-0.955843												1623910_at	CG9476-RA	alpha-Tubulin	alphaTub85E	-7.68189	-0.924714	1.67696e-05	-0.999278	-9.32585	-0.947036	3.00214e-06	-0.815515	0
1629450_at	CG14453-RA	---	CG14453	-8.18984	-0.932874	9.58276e-06	-0.462138		1641160_s_at	CG1057-RA	Mediator complex subunit 31	MED31	-7.9868	-0.929773	1.19464e-05	-1.35246												1622974_at	CG4000-RA	---	CG4000	-7.68059	-0.924692	1.67944e-05	-0.782125	-4.97592	-0.843985	0.00055677	-0.749906	0
1625299_at	CG15275-RA	CG33515	CG42313	-8.17002	-0.93258	9.78942e-06	-0.524602		1640601_at	CG13540-RA	---	CG13540	-7.98523	-0.929749	1.1967e-05	-0.81156												1634021_a_at	CG8912-RB	P-element somatic inhibitor	Psi	7.68056	0.924691	1.6795e-05	1.14559	7.04759	0.912364	3.50878e-05	0.999428	0
1627377_at	CG6176-RA	Grip75	Grip75	-8.16716	-0.932538	9.81959e-06	-1.11077		1628014_at	CG5703-RA	NADH ubiquinone oxidoreductase 24 kDa	CG5703	-7.98023	-0.92967	1.20329e-05	-0.995897												1625128_a_at	CG2249-RB	anon-fast-evolving-3A1	CoVIIc	-7.67058	-0.924517	1.69853e-05	-1.23213	-9.33119	-0.947092	2.98663e-06	-1.23476	0
1639447_at	CG15561-RA	---	CG15561	-8.16458	-0.932499	9.84702e-06	-1.42343		1640175_at	CG13220-RA	---	CG13220	-7.96285	-0.929394	1.22646e-05	-2.42016												1639213_s_at	Dm.X.58476.0	CG12564	CG42343	-7.66386	-0.924399	1.71147e-05	-0.404578	-7.78215	-0.926434	1.49838e-05	-0.435832	0
1632919_at	CG13852-RA	mob as tumor suppressor	mats	-8.16402	-0.932491	9.85296e-06	-1.62797		1635784_a_at	CG32230-RA	NADH ubiquinone oxidoreductase MLRQ	CG32230	-7.9508	-0.929202	1.24282e-05	-1.55516												1631270_at	CG15259-RA	nohitter	nht	-7.65883	-0.92431	1.72124e-05	-0.968424	-4.60057	-0.824093	0.000979263	-0.643302	0
1638161_at	CG11115-RA	Ssl1	Ssl1	-8.14776	-0.932248	1.00273e-05	-1.6224		1629317_at	CG13061-RA	neuropeptide-like precursor 3	Nplp3	-7.94858	-0.929167	1.24585e-05	-0.475358												1632386_at	HDC13253	---	---	7.65813	0.924298	1.7226e-05	0.368722	5.68688	0.873968	0.000201918	0.286843	0
1623891_at	CG2038-RA	Drosophila COP9 signalosome homolog 7	CSN7	-8.13381	-0.932038	1.01796e-05	-1.0935		1640565_at	CG11390-RA	Pherokine 2	PebIII	7.94738	0.929147	1.24751e-05	1.97769												1623151_a_at	CG2010-RB	---	CG2010	-7.65549	-0.924252	1.72775e-05	-0.586837	-7.61625	-0.923557	1.80633e-05	-0.69949	0
1627568_at	CG14109-RA	---	CG14109	-8.13223	-0.932015	1.0197e-05	-1.50307		1631028_s_at	CG3082-RB	lethal (2) k09913	l(2)k09913	7.92713	0.928823	1.27564e-05	1.57512												1622966_at	CG15527-RA	Ribosomal protein S28a	RpS28a	-7.65532	-0.924249	1.72809e-05	-0.528248	-6.29202	-0.893501	9.00095e-05	-0.478213	0
1638868_at	CG9241-RA	Sensitized chromosome inheritance modifier 19	Mcm10	-8.13051	-0.931989	1.0216e-05	-0.373722		AFFX-Dros-ACTIN_M_f_at	---	---	---	-7.9268	-0.928817	1.2761e-05	-0.754401												1639286_s_at	CG31689-RC	---	CG31689	7.65459	0.924236	1.72952e-05	0.604412	7.28886	0.917382	2.63545e-05	0.806007	0
1636061_at	GM08821	---	CG12054	8.12844	0.931957	1.02389e-05	1.22245		1624663_a_at	CG8821-RA	vismay	vis	-7.92192	-0.928739	1.28299e-05	-0.661546												1633598_at	CG32221-RA	---	CG32221	-7.65317	-0.924211	1.73228e-05	-1.53652	-9.03246	-0.943828	4.00622e-06	-1.37656	0
1639175_s_at	AT11392	---	---	-8.12677	-0.931932	1.02574e-05	-0.584091		1640491_at	CG14482-RA	Ubiquinol-cytochrome c oxidoreductase 6.4 kDa	CG14482	-7.91907	-0.928693	1.28703e-05	-1.27226												1624838_a_at	CG13968-RA	short neuropeptide F-1	sNPF	7.65146	0.924181	1.73565e-05	0.629436	6.69538	0.904219	5.39546e-05	0.658804	0
1638053_at	CG10842-RA	Cytochrome P450-4p1	Cyp4p1	8.12007	0.931831	1.0332e-05	0.861731		1626885_at	CG11752-RA	---	CG11752	-7.90552	-0.928474	1.30642e-05	-0.812974												1635784_a_at	CG32230-RA	NADH ubiquinone oxidoreductase MLRQ	CG32230	-7.65077	-0.924169	1.737e-05	-1.46924	-7.9508	-0.929202	1.24282e-05	-1.55516	0
1639722_s_at	CG4239-RA	---	CG4239	-8.10985	-0.931676	1.04471e-05	-1.1247		1627033_at	CG11048-RA	EFHC1 homolog	Efhc1.2	-7.89899	-0.928368	1.31589e-05	-0.473301												1629541_at	CG13018-RA	---	CG13018	-7.6386	-0.923954	1.76111e-05	-1.42956	-8.83964	-0.941564	4.86261e-06	-1.24327	0
1631059_at	CG1954-RA	protein kinase C	Pkc98E	8.09507	0.931452	1.06159e-05	1.61023		1634594_at	CG17738-RA	---	CG17738	-7.89315	-0.928273	1.32441e-05	-0.734041												1625573_at	CG1660-RA	Tim9a	Tim9a	-7.63374	-0.923868	1.77084e-05	-2.3089	-5.80667	-0.878213	0.000171396	-1.51862	0
1625981_at	CG5627-RA	rab3-GEF	rab3-GEF	8.08175	0.931248	1.07705e-05	0.951497		1637285_s_at	CG9131-RA	--- /// Kisir	CG34179 /// slmo	-7.8912	-0.928241	1.32728e-05	-1.42964												1638539_at	CG7137-RA	Gene 3	CG7137	-7.62041	-0.923631	1.79783e-05	-1.17289	-7.99187	-0.929853	1.18803e-05	-0.955843	0
1629876_at	CG9790-RA	Cyclin-dependent kinase subunit 85A	Cks85A	-8.07591	-0.931159	1.08391e-05	-0.770033		1629332_at	CG9642-RA	---	CG9642	-7.8862	-0.92816	1.33464e-05	-0.634422												1638308_s_at	CG31613-RA	His3:CG31613 /// His3:CG33803 /// His3:CG33806 /// His3:CG33809 /// His3:CG33812 /// His3:CG33815 /// His3:CG33818 /// His3:CG33821 /// His3:CG33824 /// His3:CG33827 /// His3:CG33830 /// His3:CG33833 /// His3:CG33836 /// His3:CG33839 /// His3:CG33842 /// His3:CG33845 /// His3:CG33848 /// His3:CG33851 /// His3:CG33854 /// His3:CG33857 /// His3:CG33860 /// His3:CG33863 /// His3:CG33866	His3:CG31613 /// His3:CG33803 /// His3:CG33806 /// His3:CG33809 /// His3:CG33812 /// His3:CG33815 /// His3:CG33818 /// His3:CG33821 /// His3:CG33824 /// His3:CG33827 /// His3:CG33830 /// His3:CG33833 /// His3:CG33836 /// His3:CG33839 /// His3:CG33842 /// His3:CG33845 /// His3:CG33848 /// His3:CG33851 /// His3:CG33854 /// His3:CG33857 /// His3:CG33860 /// His3:CG33863 /// His3:CG33866	-7.62027	-0.923628	1.79811e-05	-0.743326	-6.04851	-0.886192	0.000123854	-0.65287	0
1627256_s_at	CG6030-RB	ATPase synthase, subunit d /// ---	ATPsyn-d /// CG14642	-8.0748	-0.931142	1.08521e-05	-0.982809		1641337_at	CG11617-RA	---	CG11617	-7.87558	-0.927986	1.35042e-05	-0.761679												1639966_a_at	CG3262-RA	---	CG3262	-7.61797	-0.923587	1.80281e-05	-1.77862	-10.7349	-0.959246	8.26781e-07	-1.70259	0
1630052_s_at	HDC06697	---	CG8446	-8.07408	-0.931131	1.08607e-05	-1.02527		1628399_s_at	CG10851-RA	Serine/arginine rich protein 55	B52	7.87282	0.927941	1.35455e-05	2.2802												1638109_s_at	CG4692-RB	--- /// ATP synthase	CG2975 /// CG4692	-7.61697	-0.923569	1.80486e-05	-1.2757	-11.7649	-0.965723	3.51807e-07	-1.25601	0
1624353_at	CG32654-RC	CG32654	Sec16	8.07026	0.931072	1.09059e-05	1.05288		1632207_a_at	CG1212-RA	p130CAS	p130CAS	7.87265	0.927939	1.35481e-05	0.706388												1634752_a_at	CG14085-RA	---	CG14085	-7.61308	-0.9235	1.81286e-05	-0.655979	-8.70466	-0.939899	5.58013e-06	-0.467811	0
1626733_at	CG15481-RA	Ski6	Ski6	-8.06393	-0.930975	1.09813e-05	-1.22273		1632221_at	CG12203-RA	NADH ubiquinone oxidoreductase 18 kDa	CG12203	-7.86835	-0.927868	1.36129e-05	-1.1979												1624157_at	CG8520-RA	---	CG8520	-7.59719	-0.923216	1.8459e-05	-0.988404	-8.93991	-0.942758	4.39479e-06	-0.914547	0
1624044_at	CG1577-RA	mitochondrial ribosomal protein L52	mRpL52	-8.05908	-0.9309	1.10394e-05	-1.07061		1640470_s_at	CG18734-RA	Furin-like protease	Fur2	7.86819	0.927865	1.36153e-05	1.01194												1630532_at	CG13091-RA	---	CG13091	7.59031	0.923092	1.8604e-05	2.14746	6.14222	0.889086	0.000109436	0.964992	0
1635825_a_at	CG4217-RA	mitochondrial transcription factor A	TFAM	-8.05872	-0.930895	1.10437e-05	-1.33081		1638248_at	CG32350-RA	--- /// ---	CG32350 /// DperCG32350	7.86757	0.927855	1.36247e-05	0.67886												1628964_at	CG4804-RA	Serpin 31A	Spn31A	-7.58528	-0.923002	1.87109e-05	-0.774111	-8.20397	-0.933082	9.43833e-06	-1.23274	0
1633499_at	CG13057-RA	retinin	retinin	-8.05357	-0.930815	1.11058e-05	-0.299761		1630052_s_at	HDC06697	---	CG8446	-7.86446	-0.927804	1.36717e-05	-1.10274												1634455_at	CG14406-RA	---	CG14406	7.58126	0.922929	1.87968e-05	0.256246	5.76731	0.876841	0.000180839	0.266274	0
1626560_at	CG12251-RA	aquaporin /// mitochondrial ATP synthase alpha subunit	AQP /// blw	-8.05018	-0.930763	1.11469e-05	-0.809791		1629919_at	CG12045-RA	CG12045	Cpr100A	-7.84761	-0.927527	1.39299e-05	-0.419209												1636268_at	CG10570-RA	---	CG10570	-7.57849	-0.922879	1.88563e-05	-2.71788	-7.12125	-0.913941	3.21287e-05	-1.78885	0
1635387_at	CG14913-RA	--- /// GA13348 /// ---	CG14913 /// DpseGA13348 /// DsimGD23753	8.04745	0.930721	1.11801e-05	1.13143		1633004_at	CG3875-RA	novel spermatogenesis regulator	nsr	-7.83872	-0.92738	1.40681e-05	-0.731												1626846_s_at	CG5973-RA	---	CG5973	7.57659	0.922845	1.88971e-05	1.40929	8.70489	0.939902	5.57877e-06	1.05922	0
1634723_at	CG14280-RA	---	CG14280	-8.03912	-0.930592	1.12821e-05	-1.15439		1627221_at	CG7212-RA	cadmus	cdm	7.83616	0.927337	1.41082e-05	1.19567												1625430_at	CG14022-RA	---	CG14022	-7.56741	-0.922679	1.9096e-05	-0.678136	-5.5213	-0.867752	0.000254092	-1.26157	0
1640509_s_at	CG10645-RC	lamina ancestor	lama	-8.0366	-0.930553	1.13132e-05	-1.16017		1634249_s_at	CG8844-RA	Pdsw	Pdsw	-7.83	-0.927235	1.42051e-05	-1.46333												1629694_at	CG2163-RB	polyA-binding protein II	Pabp2	7.56226	0.922585	1.92087e-05	1.11491	5.64984	0.872613	0.000212501	0.822772	0
1635140_at	CG15515-RA	---	CG15515	-8.03639	-0.930549	1.13158e-05	-0.929503		1636741_s_at	CG6603-RA	Hsc70Cb	Hsc70Cb	7.82947	0.927226	1.42136e-05	1.25234												1627216_s_at	CG32018-RA	zyxin	Zyx	7.5611	0.922564	1.9234e-05	1.7552	6.49734	0.899158	6.91871e-05	1.82817	0
1626709_at	CG30179-RA	Muscle-specific LIM protein at 60A	Mlp60A	-8.0331	-0.930498	1.13565e-05	-0.372241		1636784_at	CG9334-RA	serpin 3	Spn3	-7.82426	-0.92714	1.42963e-05	-0.96309												1633771_s_at	CG2017-RA	GP-1 related	CG2017	-7.55115	-0.922383	1.9454e-05	-0.89358	-6.78353	-0.906356	4.83774e-05	-0.777592	0
1631555_at	CG10062-RA	---	CG10062	-8.02731	-0.930408	1.14286e-05	-1.10285		1631236_at	CG17334-RA	lin-28	lin-28	7.81848	0.927043	1.43886e-05	1.00101												1623244_at	CG7915-RA	Ect4	Ect4	7.54567	0.922283	1.95761e-05	1.50898	5.68907	0.874047	0.000201311	1.44728	0
1626331_at	CG7712-RA	NADH ubiquinone oxidoreductase B14	CG7712	-8.02218	-0.930328	1.14927e-05	-1.3244		1625299_at	CG15275-RA	CG33515	CG42313	-7.79486	-0.926648	1.47726e-05	-0.646654												1641413_s_at	CG3074-RB	dead man walking	Swim	-7.54253	-0.922226	1.96466e-05	-1.42115	-6.58275	-0.901386	6.21132e-05	-0.703558	0
1626239_at	CG5206-RA	bonus	bon	8.02198	0.930325	1.14953e-05	1.41214		1639213_s_at	Dm.X.58476.0	CG12564	CG42343	-7.78215	-0.926434	1.49838e-05	-0.435832												1629082_at	CG14407-RA	---	CG14407	-7.5408	-0.922194	1.96855e-05	-1.50129	-8.04169	-0.930632	1.12506e-05	-1.60978	0
1630263_at	CG31370-RA	---	CG31370	8.01876	0.930275	1.15357e-05	0.89963		1640422_a_at	CG30401-RB	---	CG30401	-7.77518	-0.926316	1.51011e-05	-0.71512												1631876_at	CG15266-RA	lethal (2) 35Cc	l(2)35Cc	-7.53742	-0.922132	1.97618e-05	-1.48339	-5.20512	-0.85464	0.000398338	-0.95325	0
1638052_at	RH61753	Mitochondrial INner membrane Organizing System 1	CG41128	-8.01825	-0.930267	1.15422e-05	-1.6565		1628463_at	CG7242-RA	chromosome alignment defect 2	Spc25	-7.76816	-0.926198	1.52201e-05	-0.955953												1623737_a_at	CG4212-RA	Rab-protein 14	Rab14	-7.53543	-0.922096	1.98068e-05	-1.70279	-6.07041	-0.886878	0.00012031	-1.15056	0
1630007_s_at	CG4574-RA	Phospholipase C at 21C	Plc21C	8.01812	0.930265	1.15438e-05	1.26178		1626699_at	Dm.3L.26701.0	---	---	7.76804	0.926196	1.52222e-05	0.162009												1638797_a_at	CG31543-RC	---	---	7.5293	0.921983	1.99464e-05	0.685778	5.18735	0.85385	0.000408706	0.843702	0
1634417_s_at	CG3683-RA	NADH ubiquinone oxidoreductase 19 kDa	CG3683	-8.00252	-0.930021	1.17425e-05	-1.13093		1630948_s_at	Transposon.64	---	---	7.76068	0.926071	1.53481e-05	0.481061												1636623_at	CG10142-RA	Ance-5	Ance-5	7.52649	0.921932	2.00107e-05	0.285458	7.56383	0.922614	1.91742e-05	0.282088	0
1636046_at	CG32499-RA	CG32499	Cda4	-7.99883	-0.929963	1.17901e-05	-0.675833		1637048_at	CG1662-RA	---	CG1662	-7.75363	-0.925951	1.54699e-05	-1.76869												1631960_at	CG31526-RA	---	CG31526	7.52455	0.921896	2.00552e-05	0.474627	10.1515	0.954749	1.38466e-06	0.517724	0
1638588_at	CG15522-RA	---	CG15522	7.98827	0.929797	1.19272e-05	1.2363		1624807_at	CG5629-RB	---	---	7.74832	0.92586	1.55623e-05	0.854569												1636461_at	CG3630-RA	---	CG3630	-7.51107	-0.921648	2.03675e-05	-0.765139	-7.50558	-0.921546	2.04962e-05	-1.29978	0
1631722_at	GM02743	---	---	7.96905	0.929492	1.21814e-05	0.958892		1635403_at	CG3135-RA	shifted	shf	7.74596	0.92582	1.56035e-05	0.646716												1625387_s_at	CG6376-RB	E2F transcription factor /// torp4a	E2f /// Torsin	7.50662	0.921565	2.04718e-05	0.876402	6.36746	0.895631	8.16632e-05	0.856807	0
1626178_s_at	CG32149-RC	RhoGAP71E	RhoGAP71E	7.95896	0.929332	1.23172e-05	1.23157		1628814_s_at	CG9894-RB	---	CG9894	7.74061	0.925729	1.56973e-05	0.956552												1625655_at	CG3214-RA	NADH ubiquinone oxidoreductase B17.2	CG3214	-7.50407	-0.921518	2.05317e-05	-0.971385	-9.42715	-0.948081	2.72213e-06	-0.992646	0
1628133_at	CG5204-RA	---	CG5204	-7.95842	-0.929323	1.23245e-05	-0.752504		1638612_at	CG11142-RA	CG11142	obst-E	7.73497	0.925632	1.5797e-05	0.761834												1634583_s_at	CG4822-RA	---	CG4822	7.49521	0.921354	2.07419e-05	0.82587	9.09341	0.944518	3.77083e-06	0.834213	0
1641004_a_at	CG3164-RA	---	CG3164	7.94636	0.929131	1.2489e-05	1.31706		1623811_at	CG12373-RA	mitochondrial ribosomal protein L18	mRpL18	-7.73086	-0.925561	1.58702e-05	-1.44082												1623838_s_at	CG4629-RA	---	CG4629	7.49414	0.921334	2.07673e-05	0.847797	11.1559	0.962094	5.783e-07	1.20016	0
1631013_at	CG10379-RA	Myoblast City	mbc	7.94416	0.929096	1.25193e-05	1.17327		1633727_s_at	CG8789-RA	CG8789	wnd	7.72501	0.925461	1.59748e-05	1.42971												1635023_at	CG3560-RA	Ubiquinol-cytochrome c oxidoreductase 14 kDa	CG3560	-7.48157	-0.9211	2.10696e-05	-0.926368	-10.248	-0.955542	1.26926e-06	-1.08886	0
1637264_at	CG7831-RA	non-claret disjunctional	ncd	-7.93723	-0.928985	1.26153e-05	-0.790869		1639722_s_at	CG4239-RA	---	CG4239	-7.72136	-0.925398	1.60404e-05	-1.33149												1632013_s_at	CG40390-RA	---	---	-7.4743	-0.920964	2.12467e-05	-0.430173	-6.12998	-0.888714	0.000111211	-0.501078	0
1632478_a_at	CG6622-RB	protein kinase C	Pkc53E	7.93106	0.928886	1.27013e-05	1.12127		1625819_at	CG1903-RB	Strawberry Notch	sno	7.71659	0.925316	1.61267e-05	1.10818												1627220_at	CG3944-RA	NADH:ubiquinone reductase 23kD subunit precursor	ND23	-7.47309	-0.920941	2.12764e-05	-1.18497	-8.30407	-0.934532	8.48042e-06	-1.24689	0
1635011_at	CG7654-RA	Translocase of outer membrane 20	Tom20	-7.93057	-0.928878	1.27081e-05	-1.8462		1623779_at	CG14129-RA	CG5917	CG34420	-7.71191	-0.925235	1.6212e-05	-0.641331												1627044_s_at	CG3725-RG	organellar-type Ca-ATPase	Ca-P60A	-7.47227	-0.920926	2.12965e-05	-1.0335	-5.51676	-0.867575	0.000255712	-0.990252	0
1629066_at	CG10698-RA	Drosophila Corazonin Receptor	GRHRII	7.92814	0.928839	1.27422e-05	1.14487		1626313_at	CG4443-RA	courtless	crl	7.70918	0.925188	1.62617e-05	0.97993												1630660_at	CG14033-RA	---	---	-7.46869	-0.920859	2.13845e-05	-0.489624	-9.08723	-0.944448	3.794e-06	-0.956406	0
1624502_a_at	CG1104-RA	---	CG1104	-7.92675	-0.928817	1.27617e-05	-1.40772		1628868_at	CG9778-RA	syt14	Syt14	-7.70846	-0.925176	1.6275e-05	-0.501034												1628530_at	CG10584-RA	---	CG10584	-7.45805	-0.920659	2.16483e-05	-1.32365	-8.64381	-0.939126	5.94053e-06	-1.28093	0
1623779_at	CG14129-RA	CG5917	CG34420	-7.92339	-0.928763	1.28091e-05	-0.504838		1629355_at	CG17374-RA	---	CG17374	7.70251	0.925073	1.63844e-05	0.891072												1629672_at	CG17284-RA	Odorant-binding protein 93a	Obp93a	-7.45693	-0.920638	2.16761e-05	-0.636711	-6.23688	-0.891906	9.6689e-05	-0.695724	0
1626789_at	CG13618-RA	---	CG13618	7.92237	0.928746	1.28235e-05	0.681084		1624765_at	CG18767-RA	mitochondrial ribosomal protein L36	mRpL36	-7.6991	-0.925014	1.64475e-05	-1.65637												1639349_at	CG8173-RA	---	CG8173	-7.45304	-0.920565	2.17737e-05	-0.724229	-4.60935	-0.824597	0.00096619	-0.693747	0
1630984_at	CG11154-RA	H+-ATPase beta subunit	ATPsyn-beta	-7.91505	-0.928628	1.29276e-05	-1.57034		1632573_at	CG40476-RA	Mitf	Mitf	7.69648	0.924968	1.64961e-05	0.963796												1630501_a_at	CG18255-RD	Stretchin	Strn-Mlck	-7.4507	-0.920521	2.18325e-05	-0.165393	-9.06763	-0.944228	3.86849e-06	-0.217869	0
1636809_at	CG6944-RA	Lamin	Lam	-7.90891	-0.928529	1.30154e-05	-1.13168		1641685_at	CG6311-RB	CG6311	Edc3	7.69555	0.924952	1.65134e-05	0.835634												1635978_at	CG8229-RC	--- /// ---	CG33199 /// CG8229	-7.44426	-0.920399	2.19954e-05	-2.65534	-6.19231	-0.890591	0.000102479	-2.92248	0
1628668_at	CT33033	---	CG13639	-7.90225	-0.928421	1.31116e-05	-0.604255		1637771_s_at	CG7220-RA	---	CG7220	7.69423	0.924929	1.6538e-05	1.50702												1631200_at	CG4605-RA	Accessory gland protein 32CD	Acp32CD	7.43573	0.920238	2.22134e-05	0.886517	5.29515	0.858551	0.000349962	0.829935	0
1629325_at	GH23165	mRNA-like ncRNA in embryogenesis 2	CG14446	7.89975	0.92838	1.31479e-05	1.01241		1625071_a_at	CG2184-RA	myosin regulatory light chain	Mlc2	-7.68603	-0.924786	1.66915e-05	-0.620752												1631425_at	CG9231-RA	---	CG9231	-7.43454	-0.920215	2.22438e-05	-2.0443	-5.20858	-0.854793	0.000396352	-1.86611	0
1631844_at	CG31134-RA	Myosin 95E	Myo95E	7.89883	0.928365	1.31612e-05	1.38762		1625612_at	HDC07475	---	---	-7.68037	-0.924688	1.67985e-05	-0.826075												1627861_s_at	CG11140-RH	Fatty aldehyde dehydrogenase	Aldh-III	7.43043	0.920137	2.23499e-05	1.52892	8.5985	0.938541	6.22539e-06	1.4845	0
1624251_a_at	CG14235-RC	--- /// Cytochrome c oxidase subunitVIb	CG18809 /// CoVIb	-7.89486	-0.928301	1.32191e-05	-1.81032		1623997_s_at	CG15697-RA	Ribosomal protein S30	RpS30	7.67899	0.924664	1.68247e-05	1.91503												1641477_at	CG32447-RA	---	CG32447	7.42849	0.9201	2.24e-05	0.799777	10.8131	0.959798	7.7296e-07	0.473692	0
1635035_at	CG9384-RA	---	CG9384	7.88538	0.928147	1.33585e-05	1.40435		1636068_a_at	CG7439-RB	argonaute 2	AGO2	7.67235	0.924548	1.69513e-05	2.1335												1633626_at	CG14104-RA	---	CG14104	-7.4191	-0.919922	2.26446e-05	-0.976888	-8.7152	-0.940032	5.52013e-06	-1.2699	0
1638799_at	CG30082-RA	---	CG30082	-7.87873	-0.928038	1.34572e-05	-0.571733		1640068_at	CG10286-RA	---	CG10286	7.67042	0.924514	1.69883e-05	0.789092												1625717_s_at	CG9350-RA	NADH ubiquinone oxidoreductase B14.7	CG9350	-7.41515	-0.919846	2.27486e-05	-1.36679	-9.62329	-0.950022	2.25751e-06	-1.48415	0
1634949_at	CG4353-RB	hemipterous	hep	7.87444	0.927968	1.35213e-05	1.23537		1623858_at	CG6008-RA	NP15.6	NP15.6	-7.66617	-0.924439	1.70702e-05	-1.50164												1634065_s_at	CG17654-RB	phosphopyruvate hydratase	Eno	-7.41486	-0.919841	2.27562e-05	-2.21272	-10.2947	-0.955918	1.21722e-06	-1.93986	0
1640501_at	CG3829-RA	---	CG3829	7.87356	0.927953	1.35345e-05	0.548049		1637424_at	CG10522-RA	sticky	sti	-7.66606	-0.924437	1.70722e-05	-0.660579												1641212_a_at	CG32030-RB	CG32030	Fhos	-7.4136	-0.919817	2.27894e-05	-0.431183	-15.5686	-0.979989	2.44403e-08	-0.380835	0
1635583_s_at	CG9739-RB	D-frizzled2	fz2	7.87162	0.927922	1.35636e-05	1.14664		1638147_at	CG7772-RA	---	CG7772	-7.66525	-0.924423	1.70878e-05	-1.4521												1636869_at	LD07701	Argonaute	AGO1	7.40148	0.919585	2.31118e-05	0.986032	8.51749	0.937474	6.77239e-06	0.972135	0
1630657_at	CG11902-RA	---	CG11902	-7.86586	-0.927827	1.36505e-05	-1.17475		1641105_at	CG18780-RA	Mediator complex subunit 20	MED20	-7.66413	-0.924404	1.71095e-05	-1.87946												1634440_s_at	LP01487	ecdysone inducible protein	Eip74EF	7.39701	0.919499	2.32318e-05	0.960211	12.1116	0.967564	2.67777e-07	1.0637	0
1635252_a_at	CG4376-RB	Alpha-actinin	Actn	-7.86582	-0.927827	1.36511e-05	-0.770589		1638544_at	CG12929-RA	---	CG12929	-7.65442	-0.924233	1.72985e-05	-1.95319												1632019_s_at	CG9008-RA	---	CG9008	7.3925	0.919412	2.33536e-05	1.13608	8.11041	0.931685	1.04407e-05	0.984414	0
1638929_at	CG8920-RA	---	CG8920	-7.85203	-0.9276	1.38616e-05	-0.582498		1623015_at	CG7671-RA	Nucleoporin 43	Nup43	-7.65236	-0.924197	1.73387e-05	-1.29617												1633953_at	CG14744-RA	---	CG14744	-7.38924	-0.919349	2.34422e-05	-0.622166	-6.60369	-0.901922	6.05013e-05	-0.591718	0
1626619_at	CG9919-RA	---	CG9919	7.85071	0.927578	1.3882e-05	0.923983		1625757_at	CG31492-RA	GST-containing FLYWCH zinc-finger protein	gfzf	-7.65048	-0.924163	1.73758e-05	-1.03902												1627629_at	CG3446-RA	NADH ubiquinone oxidoreductase B16.6	CG3446	-7.38256	-0.919221	2.36248e-05	-1.58591	-6.25807	-0.892523	9.40607e-05	-1.67844	0
1626537_at	CG17321-RA	---	CG17321	7.85033	0.927572	1.38878e-05	1.0339		1634988_a_at	CG17352-RA	---	CG17352	7.64991	0.924153	1.73869e-05	0.950867												1633785_at	CG9543-RA	epsilonCOP	epsilonCOP	-7.37839	-0.91914	2.37395e-05	-2.11417	-6.52488	-0.899884	6.68157e-05	-1.56515	0
1636708_at	CG3061-RA	dnaJ like2	CG3061	7.84127	0.927422	1.40284e-05	1.51085		1622894_at	CG15120-RA	---	CG15120	7.64046	0.923987	1.75739e-05	0.535277												1626751_at	CG4603-RA	---	CG4603	-7.37823	-0.919137	2.37441e-05	-1.44513	-4.745	-0.832135	0.000786153	-1.01691	0
1639069_at	CG18240-RA	Cyp12d1-d	Cyp12d1-d	7.83711	0.927353	1.40932e-05	0.403891		1635252_a_at	CG4376-RB	Alpha-actinin	Actn	-7.63408	-0.923874	1.77016e-05	-0.884189												1640037_at	CG7798-RA	---	CG7798	-7.37781	-0.919129	2.37554e-05	-0.324775	-6.9604	-0.910442	3.89774e-05	-0.337074	0
1636029_s_at	CG9172-RA	NADH ubiquinone oxidoreductase 20 kDa	CG9172	-7.83583	-0.927332	1.41134e-05	-1.087		1629235_s_at	CG7178-RA	Troponin I	wupA	-7.62989	-0.923799	1.77858e-05	-1.57189												1625071_a_at	CG2184-RA	myosin regulatory light chain	Mlc2	-7.36943	-0.918967	2.39881e-05	-0.546773	-7.68603	-0.924786	1.66915e-05	-0.620752	0
1636649_a_at	CG10107-RA	---	CG10107	7.82758	0.927195	1.42436e-05	1.31876		1629450_at	CG14453-RA	---	CG14453	-7.62442	-0.923702	1.78965e-05	-0.514978												1625905_at	CG13926-RA	---	CG13926	-7.3632	-0.918846	2.41627e-05	-1.56604	5.38931	0.862487	0.000306021	1.53375	1
1634176_a_at	CG5134-RB	Mediator complex subunit 9 /// Mediator complex subunit 9	CG42518 /// MED9	-7.81883	-0.927049	1.4383e-05	-1.56091		1626528_at	CG40042-RA	---	CG40042	-7.62105	-0.923642	1.79652e-05	-1.69011												1625412_at	CG4769-RA	Ubiquinol-cytochrome c oxidoreductase Cytochrome C1	CG4769	-7.35847	-0.918754	2.42961e-05	-1.57559	-11.7557	-0.965672	3.54412e-07	-1.55318	0
1639646_at	CG30373-RA	---	CG30373	-7.81784	-0.927033	1.43989e-05	-1.74129		1629066_at	CG10698-RA	Drosophila Corazonin Receptor	GRHRII	7.61713	0.923572	1.80454e-05	0.844927												1631670_at	CG8137-RA	serpin 2	Spn2	-7.35836	-0.918752	2.42991e-05	-0.357565	-10.4789	-0.957357	1.03362e-06	-0.472474	0
1637873_at	CG5106-RA	SCP-containing protein C	scpr-C	-7.81733	-0.927024	1.4407e-05	-1.17361		1623151_a_at	CG2010-RB	---	CG2010	-7.61625	-0.923557	1.80633e-05	-0.69949												1627033_at	CG11048-RA	EFHC1 homolog	Efhc1.2	-7.33652	-0.918325	2.49257e-05	-0.456029	-7.89899	-0.928368	1.31589e-05	-0.473301	0
1629648_s_at	CG33175-RF	Sprint	spri	-7.81067	-0.926913	1.45143e-05	-1.05467		1628668_at	CT33033	---	CG13639	-7.61556	-0.923544	1.80775e-05	-0.731413												1630930_a_at	CG8205-RC	fusilli	fus	7.33598	0.918314	2.49414e-05	1.42916	6.12315	0.888506	0.000112216	1.14696	0
1640830_at	CG40300-RA	Argonaute3	AGO3	-7.81035	-0.926908	1.45195e-05	-0.474372		1630129_at	CG32355-RA	---	CG43078	-7.61141	-0.92347	1.8163e-05	-1.24906												1625219_at	CG5125-RA	Droninac	ninaC	7.33126	0.918222	2.50791e-05	0.622447	5.91573	0.881906	0.000147892	0.917557	0
1639169_at	CG18754-RA	---	CG18754	-7.80967	-0.926896	1.45305e-05	-0.642572		1625436_at	CG7171-RA	Urate oxidase	Uro	-7.61123	-0.923467	1.81666e-05	-0.505189												1630611_at	CG7181-RA	---	---	-7.32493	-0.918097	2.52653e-05	-1.52086	-8.34979	-0.935179	8.07849e-06	-1.4771	0
1638516_s_at	CG5708-RA	---	CG5708	-7.80947	-0.926893	1.45338e-05	-2.26207		1624839_at	CG6494-RA	hairy	h	7.60763	0.923403	1.82412e-05	1.00862												1630729_at	CG6535-RA	telomere fusion	tefu	7.32356	0.91807	2.53057e-05	0.741485	4.90389	0.840415	0.000619521	0.697792	0
1640653_at	CG10837-RB	Eukaryotic initiation factor 4B	eIF-4B	7.80007	0.926736	1.4687e-05	1.33137		1639015_s_at	CG2835-RC	G protein salpha 60A	G-salpha60A	7.59402	0.923159	1.85256e-05	2.04352												1637506_at	CG32758-RA	---	CG32758	7.3229	0.918057	2.53252e-05	1.56002	5.11729	0.850679	0.000452474	1.09829	0
1632023_s_at	CG1909-RA	---	CG1909	7.79953	0.926727	1.46957e-05	0.904506		1633855_s_at	CG9088-RA	little imaginal discs	lid	7.58976	0.923082	1.86158e-05	1.70632												1623889_at	CG1317-RB	---	CG1317	7.31906	0.917981	2.54391e-05	3.28366	5.40666	0.863195	0.000298591	1.70008	0
1634898_a_at	CG8208-RB	methyl-CpG-binding-domain-like-protein	MBD-like	-7.79941	-0.926725	1.46978e-05	-1.21046		1636911_at	CG11352-RC	jim	jim	7.58958	0.923079	1.86196e-05	1.54941												1627393_at	CG9029-RA	---	CG9029	7.31905	0.917981	2.54394e-05	1.27255	4.61375	0.824849	0.000959709	1.15721	0
1639585_a_at	CG6343-RB	NADH-ubiquinone oxidoreductase subunit	ND42	-7.79861	-0.926711	1.47108e-05	-1.07082		1623350_at	CG6098-RA	Leucine-rich repeat 47	Lrr47	-7.58712	-0.923035	1.86717e-05	-0.986749												1632917_at	CG11780-RA	glycosaminoglycan galactosyltransferase I	beta4GalT7	-7.30413	-0.917686	2.58873e-05	-1.29773	-6.09628	-0.887681	0.000116263	-1.25461	0
1631417_s_at	CG6282-RA	---	CG6282	7.79734	0.92669	1.47317e-05	0.809677		1626941_at	CG7259-RA	Bestrophin 4	Best4	-7.58501	-0.922997	1.87166e-05	-0.708806												1637018_at	CG5548-RA	NADH ubiquinone oxidoreductase B18	CG5548	-7.29954	-0.917595	2.60268e-05	-1.24451	-13.6033	-0.974028	8.9097e-08	-1.19528	0
1629496_at	CG7832-RA	lethal (3) L1231	l(3)L1231	7.78774	0.926528	1.48906e-05	1.98616		1638988_at	CG12914-RA	---	CG12914	-7.58482	-0.922993	1.87207e-05	-0.477703												1631351_s_at	CG12118-RA	---	CG12118	-7.29273	-0.917459	2.62354e-05	-0.740082	-7.3087	-0.917776	2.57493e-05	-0.798253	0
1638872_at	CG5436-RA	Heat shock protein 68	Hsp68	-7.78768	-0.926527	1.48916e-05	-1.30457		1634138_at	CG7333-RA	---	CG7333	-7.58178	-0.922938	1.87857e-05	-1.27428												1636108_at	CG17033-RA	early girl	elgi	-7.28513	-0.917308	2.64701e-05	-1.7755	-6.43421	-0.897465	7.49735e-05	-1.17804	0
1636726_at	CG17180-RA	---	CG17180	-7.78489	-0.92648	1.4938e-05	-1.21639		1636623_at	CG10142-RA	Ance-5	Ance-5	7.56383	0.922614	1.91742e-05	0.282088												1632791_at	CG32479-RA	---	CG32479	7.27603	0.917126	2.67542e-05	2.28469	6.50878	0.899461	6.81908e-05	1.51165	0
1639063_at	CG16969-RA	dim gamma-tubulin 2	dgt2	-7.78044	-0.926405	1.50124e-05	-1.42115		1639746_at	CG7574-RA	bip1	bip1	7.55905	0.922527	1.92792e-05	1.75943												1639190_at	CG15002-RB	masquerade	mas	-7.27384	-0.917082	2.68229e-05	-0.570928	-6.12944	-0.888698	0.000111291	-0.514511	0
1630130_at	CG4404-RA	---	CG4404	7.77668	0.926342	1.50757e-05	1.10904		1627405_at	CG14966-RA	---	CG14966	7.54839	0.922333	1.95155e-05	1.23831												1630614_s_at	HDC11981	---	---	-7.26515	-0.916908	2.70981e-05	-0.329849	-5.81733	-0.878581	0.000168931	-0.402088	0
1641506_at	CG12400-RA	NADH ubiquinone oxidoreductase B14.5B	CG12400	-7.77472	-0.926309	1.51088e-05	-1.45594		1631234_at	CG18173-RA	---	CG18173	-7.54279	-0.92223	1.96408e-05	-0.835941												1636053_s_at	CT32394	stanley-cup	s-cup	-7.2631	-0.916867	2.71635e-05	-0.726038	-6.11064	-0.888123	0.000114081	-0.679637	0
1630118_s_at	CG8529-RA	Dystrobrevin-like	Dyb	7.76966	0.926223	1.51946e-05	1.35765		1641373_at	CG7993-RA	---	CG7993	-7.54023	-0.922184	1.96983e-05	-0.910554												1632035_at	HDC12658	---	---	-7.24884	-0.916579	2.76229e-05	-0.782106	-5.39175	-0.862587	0.000304963	-0.540262	0
1638153_at	CG7907-RA	---	CG7907	-7.76957	-0.926222	1.51961e-05	-0.848703		1635983_a_at	CG12548-RB	no mechanoreceptor potential B	nompB	7.53432	0.922075	1.98321e-05	1.16405												1633143_s_at	CG40478-RA	unknown-telomeric-protein-gene	Dyrk3	7.24399	0.916481	2.77813e-05	1.00765	8.00151	0.930005	1.17555e-05	0.864937	0
1638001_a_at	CG8889-RA	metallophosphoesterase	Mppe	7.76907	0.926213	1.52046e-05	0.963979		1627171_at	CG7620-RA	lethal (3) 87Df	l(3)87Df	-7.53052	-0.922006	1.99185e-05	-2.11667												1630941_s_at	CG16944-RA	lethal(1)9Ed	sesB	-7.24361	-0.916473	2.77937e-05	-1.40009	-11.004	-0.961101	6.57003e-07	-1.32609	0
1623210_at	CG8667-RA	Dimmed	dimm	-7.76873	-0.926207	1.52105e-05	-0.52642		1634030_at	CG40390-RA	---	---	-7.52955	-0.921988	1.99407e-05	-0.528412												1632757_a_at	CG11760-RA	---	CG8116	-7.24327	-0.916466	2.78048e-05	-2.57899	-6.78993	-0.906508	4.79976e-05	-1.19302	0
1640194_a_at	CG10837-RB	Eukaryotic initiation factor 4B	eIF-4B	7.75904	0.926043	1.53763e-05	1.59806		1634464_at	CG5338-RB	Ribosomal protein S19b	RpS19b	-7.5246	-0.921897	2.00541e-05	-1.06876												1640339_at	CG8198-RA	lethal (1) G0136	l(1)G0136	-7.24098	-0.91642	2.78799e-05	-0.781651	-7.35063	-0.918601	2.45189e-05	-0.706089	0
1640424_at	CG14463-RA	---	CG14463	-7.75613	-0.925993	1.54265e-05	-2.84785		1636482_at	CG14005-RA	---	CG14005	7.52452	0.921895	2.0056e-05	1.36808												1633534_s_at	CG9381-RA	murashka	mura	7.2356	0.916311	2.80571e-05	1.48842	7.23396	0.916277	2.81113e-05	1.08772	0
1633113_at	CG6876-RA	---	Prp31	-7.75356	-0.92595	1.5471e-05	-2.42484		1623470_at	CG5231-RA	Lipoic acid synthase	Las	-7.51969	-0.921807	2.01672e-05	-1.04728												1636023_at	CG31536-RC	Cdep	Cdep	7.23298	0.916257	2.81438e-05	1.05424	4.94644	0.842538	0.00058159	0.988905	0
1634438_at	CG2819-RA	Munster	Pph13	7.74923	0.925876	1.55464e-05	0.685898		1636843_a_at	CG10512-RA	---	CG10512	7.51274	0.921678	2.03286e-05	0.653351												1627866_at	CG10123-RA	Topoisomerase IIIa	Top3alpha	-7.22626	-0.916121	2.83679e-05	-1.39875	-5.69672	-0.874324	0.000199204	-1.3234	0
1631251_at	CG32708-RA	--- /// ---	CG32708 /// DsimGD16928	-7.7481	-0.925857	1.5566e-05	-1.87936		1641109_at	CG4778-RA	CG4778	obst-B	-7.51167	-0.921659	2.03536e-05	-0.795088												1640958_at	CG13365-RA	---	CG13365	-7.22205	-0.916035	2.85092e-05	-1.98478	-5.28075	-0.857935	0.000357257	-1.41117	0
1623886_at	HDC08321	---	---	-7.74737	-0.925844	1.55787e-05	-1.29686		1634783_s_at	CG11455-RA	NADH ubiquinone oxidoreductase 15 kDa /// ---	CG11455 /// CG3436	-7.51149	-0.921655	2.03578e-05	-2.21301												1629235_s_at	CG7178-RA	Troponin I	wupA	-7.22095	-0.916012	2.85459e-05	-1.51917	-7.62989	-0.923799	1.77858e-05	-1.57189	0
1635385_at	CG10225-RA	Ran binding protein 3	RanBP3	-7.74218	-0.925755	1.56697e-05	-3.16825		1630938_a_at	CG14879-RA	---	CG14879	7.51066	0.92164	2.03772e-05	0.844501												1641511_at	CG7394-RA	---	CG7394	-7.21217	-0.915833	2.88435e-05	-1.56841	-8.05386	-0.93082	1.11023e-05	-1.32082	0
1633032_s_at	CG8177-RG	---	CG8177	7.7315	0.925573	1.58587e-05	1.858		1623934_at	CG5268-RA	black pearl	blp	-7.51014	-0.92163	2.03893e-05	-2.78384												1629948_at	CG5194-RA	---	CG5194	-7.2109	-0.915807	2.88869e-05	-0.625857	-6.65942	-0.903327	5.64261e-05	-0.552334	0
1637499_s_at	CG5953-RA	---	CG5953	7.72905	0.92553	1.59025e-05	1.2137		1636461_at	CG3630-RA	---	CG3630	-7.50558	-0.921546	2.04962e-05	-1.29978												1637233_at	CG13229-RA	---	CG13229	-7.20856	-0.915759	2.89666e-05	-0.714174	-4.91368	-0.840907	0.000610564	-0.686952	0
1626763_a_at	CG7662-RA	veli	veli	-7.72841	-0.925519	1.5914e-05	-2.36548		1629367_at	CG15534-RA	---	CG15534	7.49756	0.921397	2.06858e-05	0.661406												1625320_at	CG1738-RA	---	CG1738	-7.19342	-0.915448	2.94901e-05	-0.798315	-5.20329	-0.854559	0.000399392	-0.706158	0
1639930_at	CG33197-RC	Muscleblind	mbl	7.7256	0.925471	1.59642e-05	1.11087		1640974_a_at	CG33143-RC	---	CG33143	7.49502	0.92135	2.07463e-05	0.768416												1623484_at	CG3830-RA	vestigial	vg	-7.18597	-0.915294	2.97511e-05	-0.457062	-6.2912	-0.893478	9.01051e-05	-0.522215	0
1639306_s_at	CG17090-RB	Homeodomain interacting protein kinase	hipk	7.72556	0.92547	1.5965e-05	1.69311		1634313_s_at	CG10652-RB	anon-fast-evolving-1D4	RpL30	7.4938	0.921328	2.07754e-05	1.29276												1625955_a_at	CG32000-RE	---	CG32000	7.18569	0.915288	2.97611e-05	0.771364	5.36203	0.861362	0.00031811	0.785175	0
1630361_at	CG11614-RA	Naked	nkd	7.72016	0.925378	1.60622e-05	1.48278		1625127_at	CG2252-RB	rancor	fs(1)h	7.4931	0.921315	2.07921e-05	1.14673												1636684_at	CG31126-RA	---	CG31126	-7.17962	-0.915163	2.99757e-05	-1.73422	-10.8124	-0.959793	7.73459e-07	-1.63016	0
1641518_a_at	CG18497-RB	rhinoceros	spen	7.7099	0.925201	1.62487e-05	1.12342		1626931_a_at	CG7808-RD	Ribosomal protein S8	RpS8	7.48854	0.92123	2.09013e-05	1.4576												1637172_at	CG32531-RA	mitochondrial ribosomal protein S14	mRpS14	-7.17945	-0.915159	2.99818e-05	-1.15095	-6.504	-0.899335	6.86055e-05	-1.04946	0
1628573_a_at	CG8189-RA	Fo-ATP synthase subunit b	ATPsyn-b	-7.70898	-0.925185	1.62654e-05	-1.10347		1632978_at	CG32207-RA	---	---	-7.48344	-0.921135	2.10245e-05	-0.961348												1639995_a_at	CG1868-RB	---	CG1868	-7.17671	-0.915102	3.00792e-05	-0.961723	-6.24817	-0.892235	9.52792e-05	-0.779823	0
1625847_at	CG9034-RA	---	CG9034	-7.7038	-0.925095	1.63605e-05	-1.56888		1628028_s_at	CG3203-RB	Ribosomal protein L17	RpL17	7.47606	0.920997	2.12037e-05	1.15606												1638079_at	CG13432-RA	lethal (2) 05510	qsm	-7.17506	-0.915068	3.01383e-05	-2.54039	-5.63065	-0.871904	0.000218215	-1.68008	0
1638693_s_at	CG1882-RA	---	CG1882	-7.70167	-0.925058	1.63999e-05	-1.51489		1624776_a_at	CG9160-RA	NADH-ubiquinone oxidoreductase acyl-carrier subunit	mtacp1	-7.47182	-0.920918	2.13074e-05	-1.6376												1624620_at	CG9191-RA	kinesin-like protein	Klp61F	-7.17028	-0.914969	3.03096e-05	-0.823541	-5.39975	-0.862914	0.000301525	-0.717922	0
1630803_at	CG3069-RA	TBP-associated factor 16kD	Taf10b	-7.69404	-0.924926	1.65415e-05	-1.52833		1629086_s_at	CG17246-RB	Succinate dehydrogenase	SdhA	-7.46996	-0.920883	2.1353e-05	-1.94507												1628117_at	CG4466-RA	heat shock protein hsp27	Hsp27	-7.16019	-0.914759	3.06747e-05	-0.893961	4.84095	0.837204	0.00068053	2.76072	1
1626749_a_at	CG18135-RB	---	CG18135	7.68927	0.924843	1.66308e-05	0.867059		1626334_at	CG6628-RA	---	CG6628	-7.46042	-0.920704	2.15891e-05	-1.32781												1628463_at	CG7242-RA	chromosome alignment defect 2	Spc25	-7.15034	-0.914553	3.10357e-05	-0.588519	-7.76816	-0.926198	1.52201e-05	-0.955953	0
1624571_s_at	CG32857-RA	--- /// --- /// ---	CG32500 /// CG32857 /// CG33502	-7.68846	-0.924829	1.66459e-05	-1.65609		1624948_at	CG12948-RA	---	CG12948	-7.45579	-0.920617	2.17048e-05	-2.23818												1638216_at	CG13623-RA	---	CG13623	-7.14624	-0.914467	3.11872e-05	-0.998297	-5.71751	-0.875073	0.000193595	-1.13048	0
1639853_at	CG3509-RA	---	CG3509	-7.68708	-0.924805	1.66718e-05	-0.648477		1640501_at	CG3829-RA	---	CG3829	7.45086	0.920524	2.18286e-05	0.593777												1638739_at	CG14031-RA	Cyp4ac3	Cyp4ac3	7.13177	0.914163	3.17288e-05	0.725319	6.68258	0.903903	5.48205e-05	0.603161	0
1625931_at	CG6224-RA	diablo	dbo	7.68689	0.924801	1.66753e-05	1.86703		1629703_at	CG10342-RA	neuropeptide F	npf	7.44331	0.920381	2.20197e-05	0.679024												1624165_a_at	CG18803-RA	Dpresenilin	Psn	-7.13099	-0.914147	3.17584e-05	-3.30197	-4.7406	-0.831898	0.000791391	-2.10776	0
1626414_at	CG15101-RA	JH-epoxide hydrolase	Jheh1	7.68226	0.924721	1.67627e-05	0.435282		AFFX-Dros-ACTIN_M_r_at	---	---	---	-7.42689	-0.92007	2.24416e-05	-0.796993												1628318_at	CG11451-RA	CG11451	Spc105R	-7.12711	-0.914065	3.19053e-05	-0.631136	-5.17804	-0.853434	0.000414254	-0.530912	0
1623910_at	CG9476-RA	alpha-Tubulin	alphaTub85E	-7.68189	-0.924714	1.67696e-05	-0.999278		1629055_a_at	CG4233-RA	Glutamate oxaloacetate transaminase 2	Got2	7.42425	0.92002	2.25101e-05	1.42077												1634846_a_at	CG12233-RA	lethal (1) G0156	l(1)G0156	-7.12589	-0.914039	3.19517e-05	-0.789035	-13.5723	-0.973914	9.10561e-08	-0.781039	0
1622974_at	CG4000-RA	---	CG4000	-7.68059	-0.924692	1.67944e-05	-0.782125		1638930_s_at	CG11248-RB	---	CG11248	-7.42411	-0.920017	2.25138e-05	-0.61626												1624160_at	CG11329-RA	---	CG11329	-7.12028	-0.913921	3.21661e-05	-0.677305	-5.74217	-0.875953	0.000187162	-0.641418	0
1634021_a_at	CG8912-RB	P-element somatic inhibitor	Psi	7.68056	0.924691	1.6795e-05	1.14559		1632891_s_at	CG10377-RA	linha	Hrb27C	7.42208	0.919978	2.25667e-05	1.48362												1640577_a_at	CG4966-RB	Hermansky-Pudlak Syndrome 4 ortholog	HPS4	7.11249	0.913756	3.24661e-05	1.28274	5.04526	0.847319	0.000502728	1.24515	0
1625128_a_at	CG2249-RB	anon-fast-evolving-3A1	CoVIIc	-7.67058	-0.924517	1.69853e-05	-1.23213		1634620_a_at	CG3622-RB	stall	stl	7.41781	0.919897	2.26786e-05	1.23022												1636551_at	CG14683-RA	--- /// ---	CG14683 /// DyakGE26043	-7.10828	-0.913666	3.26296e-05	-1.43541	-6.23523	-0.891857	9.68968e-05	-1.19978	0
1639213_s_at	Dm.X.58476.0	CG12564	CG42343	-7.66386	-0.924399	1.71147e-05	-0.404578		1623545_at	CG9193-RA	proliferating cell nuclear antigen	mus209	-7.41286	-0.919803	2.28088e-05	-0.615843												1633983_a_at	CG32046-RB	CG32044	CG42268	7.0989	0.913467	3.29971e-05	1.28073	4.90659	0.840551	0.000617034	1.25827	0
1631270_at	CG15259-RA	nohitter	nht	-7.65883	-0.92431	1.72124e-05	-0.968424		1631021_at	CG4771-RA	vretano	vret	-7.40319	-0.919617	2.30658e-05	-0.897955												1626516_at	HDC07498	---	---	-7.09796	-0.913447	3.30342e-05	-0.367372	-7.08994	-0.913276	3.33525e-05	-0.355659	0
1632386_at	HDC13253	---	---	7.65813	0.924298	1.7226e-05	0.368722		1637031_at	CG2692-RA	gooseberry neuro	gsb-n	-7.40004	-0.919557	2.31502e-05	-0.505245												1631318_at	CG13240-RA	lethal (2) 35Di	l(2)35Di	-7.07861	-0.913033	3.38074e-05	-1.32695	-9.74088	-0.951135	2.02093e-06	-1.35337	0
1623151_a_at	CG2010-RB	---	CG2010	-7.65549	-0.924252	1.72775e-05	-0.586837		1635801_at	S.C2L000253	---	CG33673	-7.39618	-0.919483	2.32541e-05	-0.837154												1637551_at	CG1887-RA	---	CG1887	7.07748	0.913009	3.38529e-05	0.789481	5.217	0.855164	0.000391566	0.582362	0
1622966_at	CG15527-RA	Ribosomal protein S28a	RpS28a	-7.65532	-0.924249	1.72809e-05	-0.528248		1625280_at	CG6438-RA	amontillado	amon	7.39341	0.91943	2.3329e-05	0.995704												1623189_at	CG4527-RB	polo kinase kinase 1	slik	7.0772	0.913003	3.38644e-05	1.84173	5.28516	0.858124	0.000355006	1.66879	0
1639286_s_at	CG31689-RC	---	CG31689	7.65459	0.924236	1.72952e-05	0.604412		1623945_at	CG3419-RA	---	CG3419	-7.38479	-0.919264	2.35638e-05	-0.95322												1630264_at	CG9871-RA	CG9871	RpL22-like	-7.07562	-0.912969	3.39286e-05	-0.969063	-6.28821	-0.893392	9.0454e-05	-0.708131	0
1632448_s_at	CG7210-RA	Kelch	kel	7.65432	0.924231	1.73005e-05	1.34257		1625337_s_at	CG7939-RB	r-protein 49	RpL32	7.38156	0.919201	2.36523e-05	2.32932												1629698_at	CG3515-RA	---	CG3515	-7.06921	-0.912831	3.41901e-05	-0.623775	-6.44051	-0.897636	7.43731e-05	-0.551561	0
1633598_at	CG32221-RA	---	CG32221	-7.65317	-0.924211	1.73228e-05	-1.53652		1640523_at	CG3782-RA	mitochondrial ribosomal protein L28	mRpL28	-7.37991	-0.919169	2.36975e-05	-2.11434												1624719_at	CG10777-RB	---	CG10777	7.06496	0.912739	3.43645e-05	0.912855	4.74089	0.831914	0.000791041	0.71606	0
1624838_a_at	CG13968-RA	short neuropeptide F-1	sNPF	7.65146	0.924181	1.73565e-05	0.629436		1629787_at	CG31642-RA	---	CG31642	-7.37898	-0.919151	2.37232e-05	-0.746787												1624396_at	CG7927-RA	---	CG7927	-7.05857	-0.912601	3.46289e-05	-1.2078	-4.6336	-0.825978	0.000931048	-0.97411	0
1635784_a_at	CG32230-RA	NADH ubiquinone oxidoreductase MLRQ	CG32230	-7.65077	-0.924169	1.737e-05	-1.46924		1628660_at	CG7130-RA	---	CG7130	7.36931	0.918964	2.39914e-05	0.596706												1627081_at	CG15171-RA	robl37BC	robl37BC	-7.05659	-0.912559	3.47113e-05	-1.3101	-5.39043	-0.862532	0.000305536	-1.14353	0
1638205_s_at	GH26828	Futsch	futsch	7.64145	0.924004	1.75544e-05	1.14717		1640541_at	CG1945-RA	fat facets	faf	7.36273	0.918837	2.41758e-05	1.37332												1638556_s_at	CG3856-RA	octopamine receptor	Oamb	7.05592	0.912544	3.47389e-05	0.872395	4.75049	0.832432	0.000779653	0.769941	0
1630127_at	HL01468	---	---	7.64057	0.923989	1.75718e-05	1.30083		1629597_a_at	CG8421-RB	Aspartyl beta-hydroxylase	Asph	-7.3626	-0.918834	2.41796e-05	-1.47156												1636669_at	CG3725-RA	organellar-type Ca-ATPase	Ca-P60A	-7.0454	-0.912316	3.51804e-05	-1.29349	-5.47532	-0.86595	0.000271023	-1.45403	0
1629541_at	CG13018-RA	---	CG13018	-7.6386	-0.923954	1.76111e-05	-1.42956		1636202_s_at	CG15009-RA	Ecdysone-inducible gene L2	ImpL2	7.36034	0.91879	2.42432e-05	0.989889												1639265_at	CG15536-RA	---	CG15536	-7.04388	-0.912283	3.52446e-05	-0.835116	-10.7576	-0.959407	8.10756e-07	-0.902549	0
1632257_at	CG31183-RA	---	CG31183	7.63627	0.923912	1.76577e-05	1.01006		1623820_at	CG12252-RA	CG12252	Fcp1	7.35829	0.91875	2.4301e-05	2.40434												1625190_at	CG31105-RA	pickpocket 22	CG31105	-7.03725	-0.912139	3.55265e-05	-1.06896	-6.69939	-0.904318	5.36862e-05	-1.0631	0
1625573_at	CG1660-RA	Tim9a	Tim9a	-7.63374	-0.923868	1.77084e-05	-2.3089		1641325_s_at	CG4843-RA	Tropomyosin	Tm2	-7.35772	-0.918739	2.43173e-05	-0.96714												1640415_at	CG3860-RA	---	CG3860	7.03477	0.912085	3.56325e-05	1.59651	5.49326	0.866657	0.000264276	2.07099	0
1631525_at	CG13951-RA	lethal (2) k10201	l(2)k10201	-7.62327	-0.923682	1.792e-05	-0.874151		1627723_at	CG14701-RA	---	CG14701	7.35508	0.918688	2.43923e-05	1.21492												1627802_s_at	CG5407-RA	Sur-8	Sur-8	7.03467	0.912083	3.56367e-05	1.26427	5.52316	0.867824	0.000253429	1.07576	0
1638539_at	CG7137-RA	Gene 3	CG7137	-7.62041	-0.923631	1.79783e-05	-1.17289		1623931_s_at	CG9819-RA	protein phosphatase from PCR fragment D27	CanA-14F	7.35481	0.918682	2.43997e-05	1.5704												1636659_at	CG8634-RA	CG8634	Cpr65Ec	-7.03214	-0.912028	3.57453e-05	-0.58935	-5.38664	-0.862377	0.000307185	-0.650354	0
1638308_s_at	CG31613-RA	His3:CG31613 /// His3:CG33803 /// His3:CG33806 /// His3:CG33809 /// His3:CG33812 /// His3:CG33815 /// His3:CG33818 /// His3:CG33821 /// His3:CG33824 /// His3:CG33827 /// His3:CG33830 /// His3:CG33833 /// His3:CG33836 /// His3:CG33839 /// His3:CG33842 /// His3:CG33845 /// His3:CG33848 /// His3:CG33851 /// His3:CG33854 /// His3:CG33857 /// His3:CG33860 /// His3:CG33863 /// His3:CG33866	His3:CG31613 /// His3:CG33803 /// His3:CG33806 /// His3:CG33809 /// His3:CG33812 /// His3:CG33815 /// His3:CG33818 /// His3:CG33821 /// His3:CG33824 /// His3:CG33827 /// His3:CG33830 /// His3:CG33833 /// His3:CG33836 /// His3:CG33839 /// His3:CG33842 /// His3:CG33845 /// His3:CG33848 /// His3:CG33851 /// His3:CG33854 /// His3:CG33857 /// His3:CG33860 /// His3:CG33863 /// His3:CG33866	-7.62027	-0.923628	1.79811e-05	-0.743326		1632225_a_at	CG5231-RB	Lipoic acid synthase	Las	-7.3537	-0.918661	2.44312e-05	-1.06213												1634696_at	CG6958-RA	Nucleoporin 133	Nup133	-7.02757	-0.911928	3.59424e-05	-1.30315	-5.71813	-0.875095	0.000193431	-1.03296	0
1639966_a_at	CG3262-RA	---	CG3262	-7.61797	-0.923587	1.80281e-05	-1.77862		1640339_at	CG8198-RA	lethal (1) G0136	l(1)G0136	-7.35063	-0.918601	2.45189e-05	-0.706089												1629033_at	CG2277-RA	---	CG2277	-7.02729	-0.911922	3.59546e-05	-1.21759	-5.8476	-0.879618	0.000162134	-1.03217	0
1638109_s_at	CG4692-RB	--- /// ATP synthase	CG2975 /// CG4692	-7.61697	-0.923569	1.80486e-05	-1.2757		1641366_at	CG8023-RA	eIF4E-3	eIF4E-3	-7.34779	-0.918545	2.46002e-05	-1.31707												1627511_at	CG7533-RC	charybdis	chrb	7.02516	0.911875	3.60466e-05	1.07987	5.86502	0.880208	0.000158359	1.12464	0
1637826_at	CG10623-RA	selenocysteine methyltransferase	CG10623	-7.61341	-0.923506	1.81216e-05	-2.00033		1634437_at	CG10973-RA	---	CG10973	7.34606	0.918512	2.46499e-05	0.884154												1631603_at	S.C3R000708	---	CG34117	-7.02402	-0.91185	3.60961e-05	-1.36559	-5.85174	-0.879758	0.000161229	-1.46779	0
1634752_a_at	CG14085-RA	---	CG14085	-7.61308	-0.9235	1.81286e-05	-0.655979		1640052_at	CG15434-RA	NADH ubiquinone oxidoreductase B8	CG15434	-7.34052	-0.918403	2.48095e-05	-0.448893												1640938_at	CG17498-RA	mad2	mad2	-7.00797	-0.911498	3.68007e-05	-0.839714	-4.87003	-0.838699	0.00065158	-0.808024	0
1630550_a_at	CG5674-RA	---	CG5674	7.61265	0.923492	1.81374e-05	2.56668		1628458_at	CG13777-RC	milton	milt	7.32656	0.918129	2.52173e-05	1.19808												1640738_a_at	CG7948-RA	Spindle-A	spn-A	-7.00778	-0.911494	3.68092e-05	-1.89456	-5.66797	-0.873279	0.000207248	-1.89268	0
1625884_at	CG13059-RA	---	CG13059	7.59766	0.923224	1.84491e-05	0.627792		1630156_at	CG12859-RA	anon-fast-evolving-3B12	CG12859	-7.3255	-0.918108	2.52484e-05	-1.40354												1635983_a_at	CG12548-RB	no mechanoreceptor potential B	nompB	7.00757	0.911489	3.68185e-05	0.89607	7.53432	0.922075	1.98321e-05	1.16405	0
1624157_at	CG8520-RA	---	CG8520	-7.59719	-0.923216	1.8459e-05	-0.988404		1630203_at	CG5682-RA	CG5682	Edem2	7.3163	0.917927	2.55215e-05	0.885183												1633004_at	CG3875-RA	novel spermatogenesis regulator	nsr	-7.00464	-0.911425	3.69484e-05	-0.651699	-7.83872	-0.92738	1.40681e-05	-0.731	0
1625464_at	CG3869-RA	Drosophila mitofusin	Marf	7.59556	0.923186	1.84932e-05	2.18642		1628487_s_at	CG1216-RB	mrityu	mri	7.31556	0.917912	2.55434e-05	0.789381												1634651_at	HDC06801	Acp53C14c	Acp53C14c	-7.00292	-0.911387	3.70254e-05	-0.310288	-9.12015	-0.944816	3.67235e-06	-0.46776	0
1630532_at	CG13091-RA	---	CG13091	7.59031	0.923092	1.8604e-05	2.14746		1631351_s_at	CG12118-RA	---	CG12118	-7.3087	-0.917776	2.57493e-05	-0.798253												1626052_at	CG1102-RA	Melanization Protease 1	MP1	6.99822	0.911283	3.7236e-05	0.792183	4.83053	0.836664	0.000691226	0.645698	0
1641458_s_at	CG1511-RD	Drosophila eph	Eph	7.58633	0.92302	1.86887e-05	2.43342		1624299_at	HDC11442	---	---	-7.30793	-0.917761	2.57724e-05	-0.683418												1637285_s_at	CG9131-RA	--- /// Kisir	CG34179 /// slmo	-6.99202	-0.911146	3.75154e-05	-1.36103	-7.8912	-0.928241	1.32728e-05	-1.42964	0
1631074_at	CG8435-RA	---	CG8435	-7.58585	-0.923012	1.86988e-05	-1.24953		1628105_a_at	CG5939-RA	paramyosin	Prm	-7.30719	-0.917747	2.57948e-05	-1.28197												1624059_at	CG32223-RA	---	---	6.98884	0.911076	3.76598e-05	0.751705	6.34778	0.895081	8.37567e-05	0.772702	0
1628964_at	CG4804-RA	Serpin 31A	Spn31A	-7.58528	-0.923002	1.87109e-05	-0.774111		1624655_at	CG6472-RA	---	CG6472	-7.30374	-0.917678	2.58992e-05	-0.740154												1638008_s_at	CG2003-RA	---	CG2003	-6.98798	-0.911057	3.76989e-05	-1.23316	-5.66586	-0.873202	0.000207853	-1.4033	0
1634455_at	CG14406-RA	---	CG14406	7.58126	0.922929	1.87968e-05	0.256246		1627046_at	CG1740-RA	Nuclear transport factor-2	Ntf-2	7.30204	0.917644	2.59508e-05	1.26484												1624738_at	CG11386-RA	---	---	-6.98019	-0.910884	3.80553e-05	-1.21626	-6.19937	-0.890801	0.000101537	-0.755807	0
1636268_at	CG10570-RA	---	CG10570	-7.57849	-0.922879	1.88563e-05	-2.71788		1641004_a_at	CG3164-RA	---	CG3164	7.29694	0.917543	2.61061e-05	1.17421												1633797_at	CG16740-RA	rhodopsin	Rh2	6.97854	0.910847	3.81313e-05	0.441468	8.27036	0.934049	8.79065e-06	0.56781	0
1626846_s_at	CG5973-RA	---	CG5973	7.57659	0.922845	1.88971e-05	1.40929		1637154_at	CG7470-RA	glutamate 5-kinase	CG7470	7.29335	0.917472	2.62163e-05	0.7394												1626892_at	CG9252-RA	CG9252	del	-6.96492	-0.910543	3.87648e-05	-0.461198	-5.13012	-0.851267	0.000444095	-0.40474	0
1625430_at	CG14022-RA	---	CG14022	-7.56741	-0.922679	1.9096e-05	-0.678136		1633370_s_at	GH08923	mRNA-like ncRNA in embryogenesis 21	CG11727	7.28938	0.917393	2.63384e-05	2.30262												1641747_s_at	CG3136-RA	CG3136	Atf6	6.95335	0.910284	3.93115e-05	1.19178	6.23897	0.891967	9.64257e-05	1.02038	0
1629694_at	CG2163-RB	polyA-binding protein II	Pabp2	7.56226	0.922585	1.92087e-05	1.11491		1639286_s_at	CG31689-RC	---	CG31689	7.28886	0.917382	2.63545e-05	0.806007												1627101_at	CG7590-RA	---	---	6.95244	0.910264	3.93551e-05	1.27835	6.77656	0.906189	4.87952e-05	1.4591	0
1627216_s_at	CG32018-RA	zyxin	Zyx	7.5611	0.922564	1.9234e-05	1.7552		1625556_at	CG5709-RA	ariadne-2	ari-2	-7.28846	-0.917374	2.6367e-05	-1.55577												1639645_at	CG9740-RA	---	CG9740	-6.9514	-0.910241	3.94045e-05	-1.50782	-5.29009	-0.858335	0.000352509	-1.20814	0
1634573_a_at	CG5058-RC	grainyhead	grh	7.55793	0.922507	1.93038e-05	2.02538		1623928_at	CG5910-RA	---	CG5910	7.2857	0.917319	2.64523e-05	0.816506												1631856_a_at	CG7361-RB	Rieske iron-sulfur protein	RFeSP	-6.95098	-0.910231	3.94248e-05	-1.11829	-9.3683	-0.947478	2.88116e-06	-1.11814	0
1634134_at	CG6114-RA	SNF1-related	sff	7.55352	0.922426	1.94013e-05	0.834672		1628928_s_at	CG1821-RA	Ribosomal protein L31	RpL31	7.28494	0.917304	2.64761e-05	2.14838												1627452_a_at	CG5954-RB	tumor-supressor	l(3)mbt	-6.95096	-0.910231	3.94256e-05	-1.41589	-5.16517	-0.852857	0.000422048	-1.49079	0
1633582_at	CG8585-RA	putative Ih-channel	Ih	7.55337	0.922424	1.94046e-05	1.16237		1637626_at	CG15412-RA	---	CG15412	-7.28439	-0.917293	2.6493e-05	-0.743231												1639766_at	CG3127-RA	Phosphoglycerate kinase	Pgk	-6.9504	-0.910218	3.94523e-05	-1.01365	-10.0281	-0.953705	1.54917e-06	-1.19168	0
1633771_s_at	CG2017-RA	GP-1 related	CG2017	-7.55115	-0.922383	1.9454e-05	-0.89358		1627119_at	CG8329-RA	---	CG8329	7.28115	0.917228	2.6594e-05	0.552602												1622912_at	CG6492-RA	Ucp4A	Ucp4A	-6.95012	-0.910212	3.94656e-05	-0.713027	-8.71975	-0.940089	5.49444e-06	-0.615484	0
1623244_at	CG7915-RA	Ect4	Ect4	7.54567	0.922283	1.95761e-05	1.50898		1638832_at	CG8415-RA	Ribosomal protein S23	RpS23	7.27707	0.917147	2.67216e-05	2.43009												1624717_s_at	CG32647-RB	---	CG32647	6.94687	0.910139	3.96213e-05	0.754159	8.19943	0.933015	9.48444e-06	0.946314	0
1641413_s_at	CG3074-RB	dead man walking	Swim	-7.54253	-0.922226	1.96466e-05	-1.42115		1628398_at	CG5853-RA	---	CG5853	7.27067	0.917019	2.6923e-05	0.894983												1635801_at	S.C2L000253	---	CG33673	-6.94152	-0.910018	3.98795e-05	-1.00542	-7.39618	-0.919483	2.32541e-05	-0.837154	0
1629082_at	CG14407-RA	---	CG14407	-7.5408	-0.922194	1.96855e-05	-1.50129		1641664_at	CG10170-RA	---	CG10170	7.26606	0.916926	2.70693e-05	0.844049												1633078_at	CG10268-RA	---	CG10268	-6.9377	-0.909932	4.00648e-05	-0.613346	-6.03019	-0.885614	0.000126903	-0.610281	0
1631876_at	CG15266-RA	lethal (2) 35Cc	l(2)35Cc	-7.53742	-0.922132	1.97618e-05	-1.48339		1625263_at	CG2905-RA	Nipped	Nipped-A	7.26553	0.916915	2.70863e-05	1.39415												1633965_at	CG6020-RA	NADH ubiquinone oxidoreductase 39 kDa	CG6020	-6.93655	-0.909906	4.01206e-05	-1.2923	-13.9238	-0.975167	7.13465e-08	-1.28503	0
1623737_a_at	CG4212-RA	Rab-protein 14	Rab14	-7.53543	-0.922096	1.98068e-05	-1.70279		1626328_at	CG32259-RB	---	CG32259	-7.2641	-0.916887	2.71315e-05	-0.813599												1624638_a_at	CG4365-RB	---	CG4365	-6.93334	-0.909834	4.02774e-05	-2.31462	-8.39748	-0.935844	7.68119e-06	-2.17719	0
1635047_s_at	CG18214-RA	trio	trio	7.53449	0.922079	1.98281e-05	1.05789		1628763_at	CG1228-RB	split central complex	Ptpmeg	7.26371	0.916879	2.71442e-05	1.18322												1638033_at	CG6055-RA	---	CG6055	6.93284	0.909823	4.03018e-05	0.83104	7.01952	0.911752	3.62921e-05	0.843129	0
1638797_a_at	CG31543-RC	---	---	7.5293	0.921983	1.99464e-05	0.685778		1634182_at	CG11593-RA	---	CG11593	7.26162	0.916837	2.72107e-05	1.28428												1636664_at	CG1077-RA	---	CG1077	-6.92791	-0.909711	4.05439e-05	-0.365451	-5.56081	-0.869273	0.000240448	-0.434979	0
1636623_at	CG10142-RA	Ance-5	Ance-5	7.52649	0.921932	2.00107e-05	0.285458		1636726_at	CG17180-RA	---	CG17180	-7.25914	-0.916787	2.72903e-05	-0.977577												1632497_a_at	CG6964-RA	Atrophin	Gug	6.92664	0.909682	4.06063e-05	1.15307	5.72665	0.8754	0.000191184	1.01487	0
1631960_at	CG31526-RA	---	CG31526	7.52455	0.921896	2.00552e-05	0.474627		1641684_at	CG9013-RA	Vha16-4	Vha16-4	-7.25363	-0.916676	2.74676e-05	-0.749887												1627178_at	CG1262-RA	Accessory gland protein 62F	Acp62F	-6.92298	-0.909599	4.07876e-05	-0.639147	-7.15114	-0.91457	3.10061e-05	-0.739886	0
1630774_s_at	CG2621-RB	Glycogen Synthase Kinase 3	sgg	7.52433	0.921892	2.00602e-05	1.42499		1640257_at	CG9858-RA	JHE-related	clt	7.25018	0.916606	2.75795e-05	0.846316												1634384_at	CG13426-RA	---	CG13426	-6.9213	-0.909561	4.08709e-05	-1.00486	-4.75518	-0.832684	0.000774153	-0.714314	0
1636629_at	CG13792-RA	---	---	7.52306	0.921869	2.00895e-05	1.26672		1640556_at	CG14606-RA	---	CG14606	-7.2497	-0.916596	2.75952e-05	-1.03284												1638763_at	CG32030-RA	CG32030	Fhos	-6.92057	-0.909545	4.09068e-05	-0.341539	-14.0677	-0.975653	6.46742e-08	-0.387263	0
1636461_at	CG3630-RA	---	CG3630	-7.51107	-0.921648	2.03675e-05	-0.765139		1623252_a_at	CG3861-RB	knockdown	kdn	-7.24929	-0.916588	2.76085e-05	-0.996581												1630323_at	CG6914-RA	NADH:ubiquinone oxidoreductase B14.5A subunit	CG6914	-6.91874	-0.909503	4.0998e-05	-0.662363	-6.11355	-0.888212	0.000113644	-0.591128	0
1625387_s_at	CG6376-RB	E2F transcription factor /// torp4a	E2f /// Torsin	7.50662	0.921565	2.04718e-05	0.876402		1641289_at	GM03761	squid	sqd	7.24794	0.916561	2.76524e-05	0.90124												1629191_s_at	CG6154-RA	---	CG6154	-6.91594	-0.909439	4.11379e-05	-0.31287	-8.13783	-0.932099	1.01355e-05	-0.375561	0
1625655_at	CG3214-RA	NADH ubiquinone oxidoreductase B17.2	CG3214	-7.50407	-0.921518	2.05317e-05	-0.971385		1623613_at	CG13762-RA	---	---	-7.24569	-0.916515	2.77256e-05	-0.83372												1629377_at	CG32263-RA	---	CG32263	-6.90406	-0.909169	4.17368e-05	-0.788496	-5.82811	-0.878952	0.000166475	-0.716639	0
1634583_s_at	CG4822-RA	---	CG4822	7.49521	0.921354	2.07419e-05	0.82587		1635388_s_at	CG3395-RA	Ribosomal protein S9	RpS9	7.24444	0.91649	2.77665e-05	2.02828												1635335_at	CG12018-RA	DNApol- delta small subunit	CG12018	-6.901	-0.909099	4.18927e-05	-1.55423	-4.62195	-0.825316	0.000947763	-0.979153	0
1623838_s_at	CG4629-RA	---	CG4629	7.49414	0.921334	2.07673e-05	0.847797		1630634_s_at	CG6141-RA	anon-fast-evolving-3A6	RpL9	7.24034	0.916407	2.79008e-05	1.60948												1624471_s_at	CG12051-RA	actin	Act42A	-6.89575	-0.908979	4.21616e-05	-1.09772	-5.6384	-0.872191	0.00021589	-0.877559	0
1627174_at	CG18823-RA	---	CG18823	-7.48832	-0.921226	2.09068e-05	-1.03426		1624036_at	CG9307-RA	chitin-binding peritrophin-A	Cht5	7.24031	0.916406	2.79019e-05	1.21672												1636267_at	CG13914-RA	CG13914	msd1	-6.89478	-0.908956	4.22118e-05	-0.853012	-5.39332	-0.862651	0.000304287	-0.878959	0
1635023_at	CG3560-RA	Ubiquinol-cytochrome c oxidoreductase 14 kDa	CG3560	-7.48157	-0.9211	2.10696e-05	-0.926368		1633534_s_at	CG9381-RA	murashka	mura	7.23396	0.916277	2.81113e-05	1.08772												1633401_s_at	CG30489-RA	Cyp12d1-d /// Cyp12d1-p	Cyp12d1-d /// Cyp12d1-p	6.89394	0.908937	4.2255e-05	0.378362	5.03051	0.846618	0.000513738	1.20411	0
1632013_s_at	CG40390-RA	---	---	-7.4743	-0.920964	2.12467e-05	-0.430173		1626693_at	CG8495-RA	Ribosomal protein S29	RpS29	7.22539	0.916103	2.83969e-05	1.35757												1622947_s_at	CG6647-RA	Voltage-dependent anion-selective channel	porin	-6.89083	-0.908866	4.24153e-05	-2.2711	-4.70802	-0.830125	0.000831392	-2.21953	0
1627220_at	CG3944-RA	NADH:ubiquinone reductase 23kD subunit precursor	ND23	-7.47309	-0.920941	2.12764e-05	-1.18497		1624715_at	CG9160-RB	NADH-ubiquinone oxidoreductase acyl-carrier subunit	mtacp1	-7.21908	-0.915974	2.8609e-05	-1.2023												1628574_at	CG14402-RA	---	CG14402	-6.88247	-0.908674	4.28499e-05	-0.82746	-5.51706	-0.867587	0.000255605	-0.714348	0
1627044_s_at	CG3725-RG	organellar-type Ca-ATPase	Ca-P60A	-7.47227	-0.920926	2.12965e-05	-1.0335		1637359_at	CG9057-RA	Lipid storage droplet-2	Lsd-2	7.21514	0.915894	2.87425e-05	0.891605												1638387_at	CG15107-RA	---	CG15107	-6.87504	-0.908503	4.32403e-05	-0.967751	-5.36468	-0.861472	0.000316914	-1.00332	0
1626684_at	CG7607-RA	---	CG7607	7.46987	0.920881	2.13554e-05	0.829232		1633060_at	CG8859-RA	Cyp6g2	Cyp6g2	7.2116	0.915821	2.88629e-05	0.871656												1628814_s_at	CG9894-RB	---	CG9894	6.86484	0.908267	4.37824e-05	1.28527	7.74061	0.925729	1.56973e-05	0.956552	0
1630660_at	CG14033-RA	---	---	-7.46869	-0.920859	2.13845e-05	-0.489624		1629885_at	CG30174-RA	Muscle-specific LIM protein at 60A	Mlp60A	-7.20493	-0.915684	2.90911e-05	-0.312453												1632809_at	CG14762-RA	gp150-like	CG14762	6.85639	0.908071	4.42372e-05	1.43472	8.13364	0.932036	1.01815e-05	1.19247	0
1624833_a_at	CG4356-RA	muscarinic receptor	mAcR-60C	7.46587	0.920806	2.14539e-05	0.896598		1625854_at	CG3925-RA	---	CG3925	-7.20092	-0.915602	2.92294e-05	-1.41066												1623881_s_at	CG3187-RA	Sirt4	Sirt4	-6.85017	-0.907926	4.45752e-05	-0.975586	-8.0333	-0.930501	1.1354e-05	-1.10375	0
1628530_at	CG10584-RA	---	CG10584	-7.45805	-0.920659	2.16483e-05	-1.32365		1638511_at	CG9735-RB	Tryptophanyl-tRNA synthetase	Aats-trp	-7.19551	-0.915491	2.94171e-05	-1.14075												1628316_at	CG7670-RA	CG7670	WRNexo	-6.84874	-0.907893	4.46535e-05	-0.438643	-5.65213	-0.872698	0.000211828	-0.534726	0
1629672_at	CG17284-RA	Odorant-binding protein 93a	Obp93a	-7.45693	-0.920638	2.16761e-05	-0.636711		1634882_at	CG10852-RA	Accessory gland protein 63F	Acp63F	-7.19121	-0.915402	2.95671e-05	-1.59614												1632440_at	CG7630-RA	---	CG7630	-6.84568	-0.907821	4.48212e-05	-1.53651	-6.99675	-0.911251	3.7302e-05	-1.58487	0
1631278_a_at	CG33154-RB	---	---	-7.45663	-0.920632	2.16838e-05	-1.39044		1628567_at	CG13565-RA	---	CG13565	7.18789	0.915334	2.96835e-05	0.972977												1627312_at	CG3195-RC	Ribosomal protein L12	RpL12	6.84547	0.907817	4.48325e-05	0.389501	8.29998	0.934473	8.51739e-06	0.406135	0
1639349_at	CG8173-RA	---	CG8173	-7.45304	-0.920565	2.17737e-05	-0.724229		1630436_at	CG11269-RA	---	CG11269	-7.17913	-0.915152	2.99934e-05	-0.959061												1637800_at	CG3347-RA	---	CG3347	-6.84105	-0.907713	4.50761e-05	-0.970752	-5.88407	-0.88085	0.000154335	-0.885578	0
1630501_a_at	CG18255-RD	Stretchin	Strn-Mlck	-7.4507	-0.920521	2.18325e-05	-0.165393		1623558_at	CG8505-RA	CG8505	Cpr49Ae	-7.17232	-0.915011	3.02362e-05	-0.433918												1637367_at	CG10799-RA	---	CG10799	6.83443	0.907558	4.54435e-05	0.540884	4.74073	0.831905	0.000791241	0.450317	0
1635925_at	CG5182-RA	Pk34A	Pk34A	-7.4474	-0.920458	2.19159e-05	-0.967405		1637364_at	CG13558-RA	---	CG13558	-7.17173	-0.914999	3.02574e-05	-1.07471												1637301_a_at	CG10693-RB	slowpoke	slo	6.83429	0.907555	4.54512e-05	1.44241	4.81494	0.835851	0.000707581	1.7642	0
1635978_at	CG8229-RC	--- /// ---	CG33199 /// CG8229	-7.44426	-0.920399	2.19954e-05	-2.65534		1641280_at	CG8196-RA	Ance-4	Ance-4	7.16988	0.91496	3.03241e-05	0.399981												1633773_s_at	CG3962-RA	Keap1	Keap1	6.83382	0.907544	4.54777e-05	0.894645	5.09118	0.849473	0.000470041	0.872121	0
1631200_at	CG4605-RA	Accessory gland protein 32CD	Acp32CD	7.43573	0.920238	2.22134e-05	0.886517		1633833_at	CG18213-RA	---	CG18213	7.16054	0.914766	3.06619e-05	0.790831												1631394_at	CG31324-RA	---	---	6.82418	0.907318	4.60186e-05	0.920709	6.12735	0.888634	0.000111596	0.794983	0
1631425_at	CG9231-RA	---	CG9231	-7.43454	-0.920215	2.22438e-05	-2.0443		1624618_at	CG3870-RA	chrowded	chrw	-7.16001	-0.914755	3.06812e-05	-1.54528												1637335_at	CG7445-RA	flightin	fln	-6.82069	-0.907236	4.62161e-05	-0.143475	-8.06696	-0.931022	1.09451e-05	-0.190834	0
1625919_at	CG12936-RA	CG12936	mms4	-7.43427	-0.92021	2.22507e-05	-0.882572		1633770_at	CG11967-RA	beta-carbonic anhydrase	CAHbeta	7.15862	0.914726	3.07318e-05	0.515626												1639477_s_at	CG3321-RA	F0/F1 ATP synthase E /// ---	CG3321 /// DyakGE24232	-6.81743	-0.907159	4.64015e-05	-1.6761	-15.2005	-0.979038	3.07727e-08	-1.62454	0
1628648_at	CG3909-RA	---	CG3909	-7.43362	-0.920198	2.22676e-05	-2.66778		1637957_s_at	CG3151-RA	female sterile(2)Bridges	Rbp9	7.15844	0.914722	3.07386e-05	1.06422												1625409_at	CG17086-RA	---	CG43129	-6.78626	-0.906421	4.82152e-05	-0.526056	-9.61059	-0.949899	2.28482e-06	-0.547376	0
1638700_at	CG8250-RA	Alk	Alk	7.43218	0.92017	2.23046e-05	0.964707		1631271_a_at	CG32575-RA	hangover	hang	7.15575	0.914666	3.0837e-05	1.48308												1634188_a_at	CG3234-RA	TIMELESS	tim	6.77766	0.906216	4.87286e-05	0.35408	8.63345	0.938993	6.00441e-06	0.312584	0
1631724_s_at	CG17746-RA	Protein Phosphatase 2C	CG17746	-7.43074	-0.920143	2.23418e-05	-3.52312		1627178_at	CG1262-RA	Accessory gland protein 62F	Acp62F	-7.15114	-0.91457	3.10061e-05	-0.739886												1634320_at	CG9548-RA	---	CG9548	-6.77584	-0.906172	4.88385e-05	-1.81142	-5.1339	-0.851439	0.000441663	-1.51057	0
1627861_s_at	CG11140-RH	Fatty aldehyde dehydrogenase	Aldh-III	7.43043	0.920137	2.23499e-05	1.52892		1633377_at	CG40303-RA	---	---	7.14648	0.914472	3.11783e-05	0.755293												1623224_at	CG7355-RA	Gene II	Eig71Eb	-6.7756	-0.906166	4.88527e-05	-0.339614	-6.19186	-0.890578	0.000102539	-0.356596	0
1641477_at	CG32447-RA	---	CG32447	7.42849	0.9201	2.24e-05	0.799777		1626813_at	CG16725-RA	survival motor neuron	Smn	-7.14514	-0.914444	3.12282e-05	-0.597555												1632581_at	CG1663-RA	---	CG1663	-6.7679	-0.905982	4.93193e-05	-0.609414	-5.57369	-0.869764	0.000236173	-0.540206	0
1639273_s_at	CG14029-RC	vrille	vri	7.42321	0.92	2.25371e-05	0.839292		1625374_at	CG9466-RA	---	CG9466	7.14218	0.914382	3.13383e-05	0.592788												1637778_a_at	CG1969-RB	---	CG1969	6.76724	0.905966	4.93594e-05	0.638954	6.04818	0.886181	0.000123908	0.519977	0
1633626_at	CG14104-RA	---	CG14104	-7.4191	-0.919922	2.26446e-05	-0.976888		1632182_at	CG12096-RA	---	CG12096	-7.14014	-0.914339	3.14143e-05	-1.48023												1627963_s_at	CG8937-RA	Heat shock protein cognate 1	Hsc70-1	-6.7548	-0.905667	5.01233e-05	-0.705818	-5.4274	-0.864036	0.000289959	-0.682085	0
1625717_s_at	CG9350-RA	NADH ubiquinone oxidoreductase B14.7	CG9350	-7.41515	-0.919846	2.27486e-05	-1.36679		1641624_at	CG31957-RA	---	CG31957	-7.13136	-0.914155	3.17441e-05	-1.17067												1641289_at	GM03761	squid	sqd	6.75304	0.905624	5.0233e-05	0.932163	7.24794	0.916561	2.76524e-05	0.90124	0
1634065_s_at	CG17654-RB	phosphopyruvate hydratase	Eno	-7.41486	-0.919841	2.27562e-05	-2.21272		1640944_at	CG4577-RA	---	CG4577	7.13069	0.91414	3.17698e-05	0.670785												1631682_at	CG2956-RA	Twist	twi	6.75227	0.905606	5.02806e-05	0.401017	8.09554	0.931459	1.06104e-05	0.411001	0
1641212_a_at	CG32030-RB	CG32030	Fhos	-7.4136	-0.919817	2.27894e-05	-0.431183		1632214_at	CG6138-RB	---	---	-7.13038	-0.914134	3.17814e-05	-1.77653												1622959_at	CG12928-RA	CG12928	clos	-6.75076	-0.905569	5.03741e-05	-0.824405	-6.11358	-0.888213	0.000113639	-0.815817	0
1636869_at	LD07701	Argonaute	AGO1	7.40148	0.919585	2.31118e-05	0.986032		1624549_at	CG3523-RA	Fatty acid synthetase	CG3523	7.13035	0.914133	3.17826e-05	0.871511												1641222_at	CG15142-RA	---	CG15142	-6.7498	-0.905546	5.04342e-05	-0.764004	-6.58124	-0.901348	6.22313e-05	-0.779478	0
1634440_s_at	LP01487	ecdysone inducible protein	Eip74EF	7.39701	0.919499	2.32318e-05	0.960211		1639663_at	CG6276-RA	---	CG6276	-7.12908	-0.914106	3.18307e-05	-1.99488												1641160_s_at	CG1057-RA	Mediator complex subunit 31	MED31	-6.74671	-0.905471	5.06274e-05	-1.42826	-7.9868	-0.929773	1.19464e-05	-1.35246	0
1632019_s_at	CG9008-RA	---	CG9008	7.3925	0.919412	2.33536e-05	1.13608		1623965_at	AM01371	---	---	-7.12871	-0.914099	3.18446e-05	-1.11242												1628422_s_at	CG31650-RA	---	CG31650	-6.74147	-0.905345	5.09569e-05	-0.914716	-5.36	-0.861278	0.000319032	-0.797225	0
1633953_at	CG14744-RA	---	CG14744	-7.38924	-0.919349	2.34422e-05	-0.622166		1639278_at	CG18105-RA	ecdysis triggering hormone-2	ETH	-7.12702	-0.914063	3.19087e-05	-0.418419												1638511_at	CG9735-RB	Tryptophanyl-tRNA synthetase	Aats-trp	-6.74139	-0.905343	5.09619e-05	-1.23855	-7.19551	-0.915491	2.94171e-05	-1.14075	0
1630814_s_at	CG10353-RA	---	CG10353	7.38802	0.919326	2.34754e-05	1.3283		1628021_at	CG17364-RA	---	CG17364	-7.12467	-0.914013	3.19982e-05	-0.463813												1623633_at	CG2034-RA	---	CG2034	-6.73929	-0.905292	5.10942e-05	-0.762025	-6.06431	-0.886687	0.000121286	-0.681905	0
1627629_at	CG3446-RA	NADH ubiquinone oxidoreductase B16.6	CG3446	-7.38256	-0.919221	2.36248e-05	-1.58591		1636268_at	CG10570-RA	---	CG10570	-7.12125	-0.913941	3.21287e-05	-1.78885												1638299_at	CG7323-RA	CG13811	CG42674	6.73568	0.905204	5.13233e-05	1.17567	6.37225	0.895764	8.1163e-05	0.7114	0
1634786_at	CG7106-RA	Lectin28C /// rhodopsin	lectin-28C /// ninaE	7.38108	0.919192	2.36653e-05	0.538409		1638714_at	CG8982-RA	ovulin	Acp26Aa	-7.10137	-0.913519	3.29e-05	-0.65738												1633684_at	CG32444-RA	aldose 1-epimerase	CG32444	6.73322	0.905145	5.14795e-05	0.603562	4.67817	0.828478	0.000869933	0.673445	0
1633785_at	CG9543-RA	epsilonCOP	epsilonCOP	-7.37839	-0.91914	2.37395e-05	-2.11417		1634621_at	CG13599-RA	---	CG13599	-7.10111	-0.913514	3.29103e-05	-0.448084												1632458_at	CG12165-RA	Inner Centromere Protein	Incenp	-6.73291	-0.905137	5.14994e-05	-0.605307	-4.86744	-0.838566	0.000654102	-0.491265	0
1626751_at	CG4603-RA	---	CG4603	-7.37823	-0.919137	2.37441e-05	-1.44513		1632317_at	CG3036-RA	---	CG3036	7.09929	0.913475	3.29817e-05	0.490809												1625317_at	CG3735-RA	---	CG3735	-6.73124	-0.905096	5.16062e-05	-0.602233	-6.20408	-0.89094	0.000100914	-0.529091	0
1640037_at	CG7798-RA	---	CG7798	-7.37781	-0.919129	2.37554e-05	-0.324775		1625425_a_at	CG8332-RA	Ribosomal protein S15	RpS15	7.0957	0.913399	3.31235e-05	1.96457												1637617_at	CG18190-RA	---	CG18190	-6.72777	-0.905012	5.18284e-05	-0.837916	-5.41033	-0.863344	0.000297042	-0.816743	0
1637559_at	CG13601-RA	---	CG13601	-7.37035	-0.918984	2.39626e-05	-2.01894		1624244_at	CG10539-RA	dS6 kinase	S6k	7.09558	0.913396	3.31284e-05	0.773687												1625757_at	CG31492-RA	GST-containing FLYWCH zinc-finger protein	gfzf	-6.72585	-0.904965	5.19521e-05	-0.717799	-7.65048	-0.924163	1.73758e-05	-1.03902	0
1625071_a_at	CG2184-RA	myosin regulatory light chain	Mlc2	-7.36943	-0.918967	2.39881e-05	-0.546773		1626516_at	HDC07498	---	---	-7.08994	-0.913276	3.33525e-05	-0.355659												1637282_at	CG6171-RA	Anon-becker2	CG6171	-6.72161	-0.904862	5.22258e-05	-1.13051	-5.01549	-0.8459	0.000525212	-0.926334	0
1625905_at	CG13926-RA	---	CG13926	-7.3632	-0.918846	2.41627e-05	-1.56604		1631088_at	CG9578-RA	---	CG9578	-7.08367	-0.913141	3.36035e-05	-1.37085												1631520_at	CG1845-RA	---	Br140	-6.71616	-0.904729	5.25797e-05	-1.04978	-5.56301	-0.869358	0.000239711	-1.04511	0
1625412_at	CG4769-RA	Ubiquinol-cytochrome c oxidoreductase Cytochrome C1	CG4769	-7.35847	-0.918754	2.42961e-05	-1.57559		1632695_at	CG18585-RA	---	CG18585	7.08117	0.913088	3.37041e-05	0.370801												1624776_a_at	CG9160-RA	NADH-ubiquinone oxidoreductase acyl-carrier subunit	mtacp1	-6.70214	-0.904385	5.3503e-05	-1.44511	-7.47182	-0.920918	2.13074e-05	-1.6376	0
1631670_at	CG8137-RA	serpin 2	Spn2	-7.35836	-0.918752	2.42991e-05	-0.357565		1628469_a_at	CG32529-RA	Histone gene-specific Epigenetic Repressor in late S phase	Hers	7.08109	0.913086	3.37072e-05	0.895412												1623281_s_at	CG17949-RA	His2B:CG17949 /// His2B:CG33868 /// His2B:CG33870 /// His2B:CG33872 /// His2B:CG33874 /// His2B:CG33876 /// His2B:CG33878 /// His2B:CG33880 /// His2B:CG33882 /// His2B:CG33884 /// His2B:CG33886 /// His2B:CG33888 /// His2B:CG33890 /// His2B:CG33892 /// His2B:CG33894 /// His2B:CG33896 /// His2B:CG33898 /// His2B:CG33900 /// His2B:CG33902 /// His2B:CG33904 /// His2B:CG33906 /// His2B:CG33908 /// His…	His2B:CG17949 /// His2B:CG33868 /// His2B:CG33870 /// His2B:CG33872 /// His2B:CG33874 /// His2B:CG33876 /// His2B:CG33878 /// His2B:CG33880 /// His2B:CG33882 /// His2B:CG33884 /// His2B:CG33886 /// His2B:CG33888 /// His2B:CG33890 /// His2B:CG33892 /// His2B:CG33894 /// His2B:CG33896 /// His2B:CG33898 /// His2B:CG33900 /// His2B:CG33902 /// His2B:CG33904 /// His2B:CG33906 /// His2B:CG33908 /// His…	-6.70035	-0.904341	5.36221e-05	-0.572648	-6.90993	-0.909303	4.14401e-05	-0.586304	0
1625666_at	HDC10777	Ecdysone-induced protein 75B	Eip75B	7.35126	0.918613	2.45009e-05	1.12773		1637300_at	CG8229-RA	---	CG8229	7.081	0.913084	3.37109e-05	0.841672												1622984_at	CG8905-RA	mitochodnrial SOD	Sod2	-6.69756	-0.904273	5.38088e-05	-0.915455	-8.57106	-0.938183	6.40512e-06	-1.23244	0
1627033_at	CG11048-RA	EFHC1 homolog	Efhc1.2	-7.33652	-0.918325	2.49257e-05	-0.456029		1633273_at	CT34128	Secretory Pathway Calcium atpase	SPoCk	-7.0799	-0.913061	3.37553e-05	-0.699597												1635089_at	CG8253-RA	tungus	tun	-6.69335	-0.904169	5.40909e-05	-0.526202	-6.88084	-0.908636	4.29355e-05	-0.551292	0
1630930_a_at	CG8205-RC	fusilli	fus	7.33598	0.918314	2.49414e-05	1.42916		1623210_at	CG8667-RA	Dimmed	dimm	-7.06565	-0.912754	3.43362e-05	-0.47458												1633044_at	CG17280-RA	CG17280	levy	-6.69153	-0.904124	5.42133e-05	-1.49185	-9.47453	-0.94856	2.60106e-06	-1.40773	0
1625219_at	CG5125-RA	Droninac	ninaC	7.33126	0.918222	2.50791e-05	0.622447		1627334_at	CG8666-RA	Tetraspanin 39D	Tsp39D	7.06441	0.912727	3.43873e-05	0.599394												1633370_s_at	GH08923	mRNA-like ncRNA in embryogenesis 21	CG11727	6.69058	0.9041	5.42779e-05	1.80372	7.28938	0.917393	2.63384e-05	2.30262	0
1630611_at	CG7181-RA	---	---	-7.32493	-0.918097	2.52653e-05	-1.52086		1624312_at	CG3326-RA	fidgetin_DROME	CG3326	-7.06407	-0.91272	3.44011e-05	-0.897452												1639839_s_at	CG5460-RA	hairless	H	6.6904	0.904096	5.42898e-05	1.10996	4.64177	0.82644	0.000919503	0.852859	0
1630729_at	CG6535-RA	telomere fusion	tefu	7.32356	0.91807	2.53057e-05	0.741485		1638246_at	CG5804-RA	---	CG5804	7.06355	0.912709	3.44225e-05	0.518159												1632626_at	CG17712-RA	---	CG17712	-6.67289	-0.903663	5.54862e-05	-0.900883	-8.05773	-0.93088	1.10557e-05	-1.29105	0
1637506_at	CG32758-RA	---	CG32758	7.3229	0.918057	2.53252e-05	1.56002		1630680_at	CG7537-RB	inx5	inx5	-7.06112	-0.912657	3.45229e-05	-0.721816												1630094_at	CG1696-RA	lethal (1) G0269	Dd	6.67125	0.903622	5.55999e-05	1.21751	5.33473	0.860224	0.000330723	1.36077	0
1623889_at	CG1317-RB	---	CG1317	7.31906	0.917981	2.54391e-05	3.28366		1626098_at	CG11453-RA	---	CG11453	7.05758	0.91258	3.46701e-05	1.08578												1630746_at	CG31807-RA	---	CG31807	-6.66562	-0.903482	5.59915e-05	-0.809915	-6.14872	-0.889283	0.000108504	-0.655189	0
1627393_at	CG9029-RA	---	CG9029	7.31905	0.917981	2.54394e-05	1.27255		1627109_at	CG8542-RA	Heat shock protein cognate 5	Hsc70-5	7.0575	0.912578	3.46732e-05	1.51692												1623498_at	CG5857-RA	---	CG5857	-6.6651	-0.903469	5.60276e-05	-0.758497	-5.76493	-0.876757	0.000181429	-0.601107	0
1631669_at	CG32801-RA	---	CG32801	7.31788	0.917958	2.54744e-05	1.31789		1635072_at	CG7214-RA	---	CG7214	-7.05233	-0.912466	3.48888e-05	-0.200657												1626219_s_at	CG10392-RB	lethal (2) NC130	sxc	6.66108	0.903369	5.63091e-05	1.50268	5.07282	0.848617	0.000482834	1.03686	0
1632917_at	CG11780-RA	glycosaminoglycan galactosyltransferase I	beta4GalT7	-7.30413	-0.917686	2.58873e-05	-1.29773		1622909_at	CG2699-RA	dPI 3-kinase	Pi3K21B	7.05102	0.912438	3.49437e-05	0.909612												1641741_a_at	CG14823-RB	---	CG14823	6.6539	0.903189	5.6816e-05	0.644878	4.74436	0.832101	0.000786904	0.484371	0
1637018_at	CG5548-RA	NADH ubiquinone oxidoreductase B18	CG5548	-7.29954	-0.917595	2.60268e-05	-1.24451		1628133_at	CG5204-RA	---	CG5204	-7.04785	-0.912369	3.50771e-05	-0.567172												1633385_at	CG4139-RB	Karl	Karl	-6.65083	-0.903113	5.70343e-05	-1.14495	-4.98888	-0.844616	0.000546215	-0.958152	0
1636615_at	CG4262-RA	Embryonic lethal abnormal vision	elav	7.29685	0.917541	2.6109e-05	0.990118		1634021_a_at	CG8912-RB	P-element somatic inhibitor	Psi	7.04759	0.912364	3.50878e-05	0.999428												1638988_at	CG12914-RA	---	CG12914	-6.64683	-0.903012	5.732e-05	-0.440949	-7.58482	-0.922993	1.87207e-05	-0.477703	0
1639550_a_at	CG9650-RA	---	CG9650	7.29428	0.91749	2.61876e-05	0.975698		1629470_at	CG6990-RA	HP1c	HP1c	-7.04331	-0.912271	3.52688e-05	-2.30453												1628459_at	CG7157-RA	36DE accessory gland protein	Acp36DE	-6.64511	-0.902969	5.74431e-05	-0.7935	-5.76857	-0.876885	0.000180527	-0.825806	0
1626988_at	CG6805-RA	---	CG6805	7.29285	0.917462	2.62316e-05	0.843859		1623754_s_at	CG17521-RA	Ribosome RL10	RpL10	7.0427	0.912257	3.52947e-05	2.97679												1632920_at	CG10700-RA	---	CG10700	-6.64358	-0.902931	5.75534e-05	-0.435856	-5.39449	-0.862699	0.000303782	-0.369922	0
1631351_s_at	CG12118-RA	---	CG12118	-7.29273	-0.917459	2.62354e-05	-0.740082		1626732_at	CG30217-RA	---	---	-7.04233	-0.91225	3.53102e-05	-0.586548												1632647_s_at	GH25188	---	---	-6.63844	-0.902802	5.79242e-05	-0.635153	-5.04877	-0.847485	0.000500145	-0.639045	0
1629507_a_at	CG11680-RB	no action potential	mle	7.28689	0.917343	2.64156e-05	1.2269		1634992_s_at	CG9821-RB	--- /// ---	CG9821 /// DsimCG9821	7.04147	0.912231	3.53467e-05	1.7155												1625631_at	CG15180-RA	CG15180	glob2	-6.63318	-0.902669	5.83067e-05	-0.733533	-5.57065	-0.869649	0.000237172	-0.702733	0
1636108_at	CG17033-RA	early girl	elgi	-7.28513	-0.917308	2.64701e-05	-1.7755		1634631_at	CG3105-RA	PAS kinase	Pask	7.03907	0.912179	3.54488e-05	1.3115												1629306_at	CG5675-RA	X11L	X11L	6.62446	0.902449	5.89461e-05	1.07531	5.23105	0.855782	0.000383711	0.994904	0
1633642_at	CG14189-RA	---	---	7.2842	0.917289	2.6499e-05	0.878372		1631568_a_at	CG32717-RB	Stardust	sdt	7.02722	0.91192	3.59576e-05	0.992185												1627236_s_at	HDC03384	---	---	-6.61674	-0.902254	5.95192e-05	-0.425969	-6.72166	-0.904863	5.22224e-05	-0.57518	0
1632791_at	CG32479-RA	---	CG32479	7.27603	0.917126	2.67542e-05	2.28469		1629842_at	CG6721-RB	sextra	Gap1	7.02512	0.911874	3.60483e-05	1.19665												1641105_at	CG18780-RA	Mediator complex subunit 20	MED20	-6.61663	-0.902251	5.95276e-05	-1.27107	-7.66413	-0.924404	1.71095e-05	-1.87946	0
1638276_at	CG8462-RA	Odorant-binding protein 56e	Obp56e	-7.27564	-0.917118	2.67664e-05	-0.501114		1634114_at	CG31517-RA	---	CG31517	-7.01978	-0.911757	3.62809e-05	-0.357754												1638930_s_at	CG11248-RB	---	CG11248	-6.6144	-0.902194	5.96938e-05	-0.633172	-7.42411	-0.920017	2.25138e-05	-0.61626	0
1639190_at	CG15002-RB	masquerade	mas	-7.27384	-0.917082	2.68229e-05	-0.570928		1638033_at	CG6055-RA	---	CG6055	7.01952	0.911752	3.62921e-05	0.843129												1641171_at	CG9306-RA	NADH ubiquinone oxidoreductase B22	CG9306	-6.60491	-0.901953	6.04087e-05	-1.25339	-10.8474	-0.960037	7.50565e-07	-1.18691	0
1630614_s_at	HDC11981	---	---	-7.26515	-0.916908	2.70981e-05	-0.329849		1625763_at	CG2789-RA	---	CG2789	7.01432	0.911638	3.65201e-05	1.6272												1633273_at	CT34128	Secretory Pathway Calcium atpase	SPoCk	-6.60429	-0.901937	6.04555e-05	-0.810215	-7.0799	-0.913061	3.37553e-05	-0.699597	0
1636053_s_at	CT32394	stanley-cup	s-cup	-7.2631	-0.916867	2.71635e-05	-0.726038		1640280_at	CG12052-RC	longitudinals lacking	lola	7.009	0.911521	3.6755e-05	1.45082												1633757_s_at	CG10188-RB	---	CG10188	6.60411	0.901933	6.04691e-05	1.25945	5.05951	0.847992	0.000492338	1.10504	0
1627711_at	CG7962-RA	CDP-DAG synthase	CdsA	7.25622	0.916728	2.73842e-05	1.38722		1631718_at	CG5012-RA	mitochondrial ribosomal protein L12	mRpL12	-7.0087	-0.911514	3.67685e-05	-1.86459												1629081_at	CG3134-RA	orientation disruptor	ord	-6.59969	-0.90182	6.08055e-05	-0.421883	-5.60021	-0.870766	0.000227622	-0.404773	0
1624900_at	CG31051-RA	---	CG31051	7.24909	0.916584	2.76149e-05	1.33677		1634702_at	CG7227-RA	---	CG7227	-7.00851	-0.91151	3.67768e-05	-0.262176												1630049_at	CG4461-RA	---	CG4461	-6.59952	-0.901816	6.08184e-05	-0.788398	-5.26825	-0.857398	0.000363722	-1.00942	0
1632035_at	HDC12658	---	---	-7.24884	-0.916579	2.76229e-05	-0.782106		1629790_at	CG11267-RA	---	CG11267	7.00768	0.911492	3.68133e-05	1.5502												1636283_at	CG14826-RA	---	CG14826	6.59395	0.901673	6.12451e-05	0.476732	8.58175	0.938323	6.33444e-06	0.409495	0
1633143_s_at	CG40478-RA	unknown-telomeric-protein-gene	Dyrk3	7.24399	0.916481	2.77813e-05	1.00765		1637620_s_at	CG9186-RB	---	CG9186	7.0041	0.911413	3.69728e-05	1.05864												1624514_at	CG32090-RA	Vha16-3	Vha16-3	-6.59143	-0.901609	6.14397e-05	-0.813569	-8.59263	-0.938465	6.26338e-06	-0.753311	0
1630941_s_at	CG16944-RA	lethal(1)9Ed	sesB	-7.24361	-0.916473	2.77937e-05	-1.40009		1632111_at	CG5962-RA	arrestin	Arr2	6.99905	0.911301	3.71985e-05	0.806784												1631785_at	CG7719-RA	greatwall	gwl	-6.58912	-0.90155	6.16181e-05	-0.380777	-4.99918	-0.845115	0.000537985	-0.450078	0
1632757_a_at	CG11760-RA	---	CG8116	-7.24327	-0.916466	2.78048e-05	-2.57899		1632440_at	CG7630-RA	---	CG7630	-6.99675	-0.911251	3.7302e-05	-1.58487												1634143_at	CG8345-RA	Cyp6w1	Cyp6w1	6.58369	0.901411	6.20399e-05	0.306929	6.37754	0.895911	8.06131e-05	0.308766	0
1640339_at	CG8198-RA	lethal (1) G0136	l(1)G0136	-7.24098	-0.91642	2.78799e-05	-0.781651		1627829_at	CG10888-RA	rhodopsin	Rh3	6.9945	0.911201	3.74034e-05	0.798481												1624697_at	CG14983-RA	---	CG14983	-6.58346	-0.901405	6.20579e-05	-0.854069	-5.17502	-0.853299	0.000416067	-0.593088	0
1629417_s_at	CG14853-RB	---	CG14853	7.23913	0.916382	2.79407e-05	0.84368		1634549_at	CG11750-RA	PTIP associated 1	Pa1	6.98857	0.91107	3.76719e-05	0.879448												1634310_at	CG12408-RA	TpnC4	TpnC4	-6.58196	-0.901366	6.21751e-05	-0.140075	-8.44878	-0.936548	7.27744e-06	-0.213352	0
1633534_s_at	CG9381-RA	murashka	mura	7.2356	0.916311	2.80571e-05	1.48842		1625688_at	CG6293-RA	---	CG6293	-6.98375	-0.910963	3.78921e-05	-1.02551												1633908_at	CG6496-RA	pigment-dispersing factor	Pdf	6.57923	0.901296	6.23886e-05	0.408779	10.8657	0.960163	7.38967e-07	0.508031	0
1636023_at	CG31536-RC	Cdep	Cdep	7.23298	0.916257	2.81438e-05	1.05424		1631374_at	CG5686-RA	flipper	chico	6.97449	0.910757	3.83184e-05	1.7101												1633792_a_at	CG7467-RB	eyelid	osa	6.57686	0.901235	6.25756e-05	1.97583	4.67893	0.82852	0.000868924	1.25687	0
1641015_at	CG7838-RA	---	---	-7.23263	-0.91625	2.81556e-05	-0.933691		1637313_at	CG32595-RA	---	CG32595	-6.96556	-0.910558	3.87345e-05	-0.807288												1636784_at	CG9334-RA	serpin 3	Spn3	-6.56624	-0.900961	6.34178e-05	-0.769857	-7.82426	-0.92714	1.42963e-05	-0.96309	0
1627866_at	CG10123-RA	Topoisomerase IIIa	Top3alpha	-7.22626	-0.916121	2.83679e-05	-1.39875		1640037_at	CG7798-RA	---	CG7798	-6.9604	-0.910442	3.89774e-05	-0.337074												1626027_at	CG8856-RA	Scavenger Receptor	Sr-CII	-6.56295	-0.900876	6.36807e-05	-0.430112	-5.64318	-0.872368	0.000214465	-0.341631	0
1635665_at	CG30445-RA	Tyrosine decarboxylase 1	Tdc1	7.22565	0.916108	2.83883e-05	1.39571		1630423_at	CG4996-RA	---	CG4996	6.95976	0.910428	3.90074e-05	1.09346												1636600_a_at	CG6803-RA	Zeelin1	Mf	-6.56258	-0.900866	6.37107e-05	-0.424113	-9.32192	-0.946995	3.01363e-06	-0.453788	0
1640958_at	CG13365-RA	---	CG13365	-7.22205	-0.916035	2.85092e-05	-1.98478		1630270_s_at	CG4863-RA	Ribosomal protein L3	RpL3	6.94243	0.910039	3.98356e-05	1.43444												1638544_at	CG12929-RA	---	CG12929	-6.55819	-0.900753	6.40639e-05	-1.70424	-7.65442	-0.924233	1.72985e-05	-1.95319	0
1641083_at	CG3257-RA	---	CG3257	7.22104	0.916014	2.85428e-05	0.842813		1624042_at	CG17998-RA	G protein-coupled receptor kinase 2	Gprk2	6.93488	0.909869	4.02019e-05	1.36129												1640031_at	CG10593-RA	Angiotensin-converting enzyme-related	Acer	6.55768	0.90074	6.41054e-05	1.80382	5.11453	0.850552	0.000454297	1.56375	0
1629235_s_at	CG7178-RA	Troponin I	wupA	-7.22095	-0.916012	2.85459e-05	-1.51917		1626964_at	CG3997-RA	Ribosomal protein L39	RpL39	6.93139	0.90979	4.0373e-05	2.23165												1637165_at	CG6022-RA	CG6022	Cchl	-6.55745	-0.900734	6.41233e-05	-1.23682	-5.16556	-0.852874	0.000421813	-1.02433	0
1624779_at	CG32253-RA	---	CG11583	-7.21898	-0.915972	2.86125e-05	-0.793512		1640265_a_at	CG7899-RA	Acid phosphatase 1	Acph-1	-6.9156	-0.909432	4.11551e-05	-2.01947												1631872_at	CG7755-RA	---	CG7755	-6.55726	-0.900729	6.41391e-05	-0.988355	-4.89594	-0.840015	0.000626891	-0.828743	0
1641511_at	CG7394-RA	---	CG7394	-7.21217	-0.915833	2.88435e-05	-1.56841		1625652_s_at	CG12428-RB	carnitine palmitoyltransferase	CG12428	6.91028	0.909311	4.14222e-05	0.565569												1627847_s_at	CG13549-RA	yippee interacting protein 3	yip3	-6.55319	-0.900623	6.44686e-05	-0.593346	-5.67217	-0.873432	0.000206052	-0.583723	0
1629948_at	CG5194-RA	---	CG5194	-7.2109	-0.915807	2.88869e-05	-0.625857		1623281_s_at	CG17949-RA	His2B:CG17949 /// His2B:CG33868 /// His2B:CG33870 /// His2B:CG33872 /// His2B:CG33874 /// His2B:CG33876 /// His2B:CG33878 /// His2B:CG33880 /// His2B:CG33882 /// His2B:CG33884 /// His2B:CG33886 /// His2B:CG33888 /// His2B:CG33890 /// His2B:CG33892 /// His2B:CG33894 /// His2B:CG33896 /// His2B:CG33898 /// His2B:CG33900 /// His2B:CG33902 /// His2B:CG33904 /// His2B:CG33906 /// His2B:CG33908 /// His…	His2B:CG17949 /// His2B:CG33868 /// His2B:CG33870 /// His2B:CG33872 /// His2B:CG33874 /// His2B:CG33876 /// His2B:CG33878 /// His2B:CG33880 /// His2B:CG33882 /// His2B:CG33884 /// His2B:CG33886 /// His2B:CG33888 /// His2B:CG33890 /// His2B:CG33892 /// His2B:CG33894 /// His2B:CG33896 /// His2B:CG33898 /// His2B:CG33900 /// His2B:CG33902 /// His2B:CG33904 /// His2B:CG33906 /// His2B:CG33908 /// His…	-6.90993	-0.909303	4.14401e-05	-0.586304												1634955_at	CG9160-RA	NADH-ubiquinone oxidoreductase acyl-carrier subunit	mtacp1	-6.54988	-0.900537	6.47384e-05	-1.33717	-6.14494	-0.889169	0.000109045	-1.45229	0
1631377_a_at	CG17146-RA	Adenylate kinase-1	Adk1	-7.21073	-0.915803	2.88925e-05	-2.04694		1636515_at	CG14354-RA	---	CG14354	-6.90316	-0.909148	4.17828e-05	-0.895754												1629086_s_at	CG17246-RB	Succinate dehydrogenase	SdhA	-6.54985	-0.900536	6.47413e-05	-1.98976	-7.46996	-0.920883	2.1353e-05	-1.94507	0
1637233_at	CG13229-RA	---	CG13229	-7.20856	-0.915759	2.89666e-05	-0.714174		1623782_at	CG33131-RA	SCAP	SCAP	6.90282	0.90914	4.18002e-05	1.15659												1636960_a_at	CG11763-RC	Ran-Binding Protein in the Microtubule Organizing Center	RanBPM	6.54703	0.900463	6.49718e-05	1.44047	6.82358	0.907304	4.60522e-05	1.48843	0
1628751_at	CG8728-RA	---	CG8728	-7.20621	-0.915711	2.90475e-05	-1.43314		1624596_at	CG31463-RA	---	CG31463	6.90136	0.909107	4.18745e-05	0.405537												1634597_a_at	CG31085-RB	---	CG33970	6.54635	0.900445	6.50281e-05	0.843154	8.84245	0.941598	4.84882e-06	1.1011	0
1625320_at	CG1738-RA	---	CG1738	-7.19342	-0.915448	2.94901e-05	-0.798315		1625497_at	CG33280-RA	---	---	-6.90066	-0.909091	4.19103e-05	-0.432582												1623746_a_at	CG6167-RA	PICK1	PICK1	-6.54391	-0.900382	6.52282e-05	-0.572177	-5.97167	-0.883739	0.000137203	-0.475403	0
1638687_at	CG40298-RA	---	CG40298	-7.18613	-0.915297	2.97457e-05	-1.04976		1630341_at	CG18582-RA	mushroom bodies tiny	mbt	6.89823	0.909035	4.20347e-05	1.97766												1636080_a_at	CG11352-RB	jim	jim	6.5439	0.900382	6.52291e-05	1.44045	4.71754	0.830646	0.000819485	1.27329	0
1623484_at	CG3830-RA	vestigial	vg	-7.18597	-0.915294	2.97511e-05	-0.457062		1625646_at	CG11148-RA	---	CG11148	-6.89544	-0.908971	4.21779e-05	-0.948313												1634702_at	CG7227-RA	---	CG7227	-6.54338	-0.900368	6.52722e-05	-0.279743	-7.00851	-0.91151	3.67768e-05	-0.262176	0
1625955_a_at	CG32000-RE	---	CG32000	7.18569	0.915288	2.97611e-05	0.771364		1633612_at	CG8144-RB	Pasilla	ps	6.89218	0.908897	4.23456e-05	1.57275												1640801_at	LD09837	pyruvate dehydrogenase kinase	Pdk	6.54271	0.900351	6.5327e-05	0.739922	6.09939	0.887777	0.000115786	1.11402	0
1638414_a_at	CG7314-RA	Bmcp	Bmcp	7.18509	0.915276	2.97822e-05	0.819808		1633244_at	CG31551-RA	---	CG31551	-6.88602	-0.908755	4.26647e-05	-0.983388												1626719_a_at	CG6210-RA	wntless	wls	-6.5377	-0.90022	6.57422e-05	-1.39736	-5.88259	-0.8808	0.000154644	-1.58043	0
1637951_at	CG8461-RA	---	CG8461	-7.18345	-0.915242	2.984e-05	-1.51884		1636061_at	GM08821	---	CG12054	6.88138	0.908649	4.2907e-05	1.39259												1629960_s_at	CT32428	Rep3	Drep-3	-6.53557	-0.900164	6.59189e-05	-0.516113	-5.5043	-0.86709	0.000260213	-0.474647	0
1636684_at	CG31126-RA	---	CG31126	-7.17962	-0.915163	2.99757e-05	-1.73422		1635089_at	CG8253-RA	tungus	tun	-6.88084	-0.908636	4.29355e-05	-0.551292												1636403_at	CG5276-RA	---	CG5276	-6.52961	-0.900008	6.64172e-05	-0.888149	-4.67884	-0.828515	0.00086905	-0.687536	0
1637172_at	CG32531-RA	mitochondrial ribosomal protein S14	mRpS14	-7.17945	-0.915159	2.99818e-05	-1.15095		1627287_at	CG5966-RA	---	CG5966	6.88055	0.908629	4.29508e-05	0.651946												1623866_at	CG17970-RA	Cyp4ac2	Cyp4ac2	6.52824	0.899973	6.65324e-05	0.474123	6.63952	0.902829	5.78464e-05	0.378673	0
1639995_a_at	CG1868-RB	---	CG1868	-7.17671	-0.915102	3.00792e-05	-0.961723		1637816_s_at	CG2171-RA	--- /// Triose phosphate isomerase	CG1607 /// Tpi	-6.87662	-0.908539	4.31571e-05	-2.90118												1635460_a_at	CG17927-RG	---	---	-6.51939	-0.89974	6.72815e-05	-1.09345	-6.10203	-0.887858	0.000115385	-1.10053	0
1638079_at	CG13432-RA	lethal (2) 05510	qsm	-7.17506	-0.915068	3.01383e-05	-2.54039		1625633_a_at	CG32031-RA	insect intestinal mucin iim22	Argk	-6.87392	-0.908477	4.32997e-05	-1.83997												1630948_s_at	Transposon.64	---	---	6.51899	0.89973	6.73156e-05	0.491931	7.76068	0.926071	1.53481e-05	0.481061	0
1624620_at	CG9191-RA	kinesin-like protein	Klp61F	-7.17028	-0.914969	3.03096e-05	-0.823541		1631308_at	CG10737-RB	Gene 1	CG10737	6.87056	0.908399	4.34778e-05	1.50114												1633206_at	CG9780-RA	Neprilysin	CG9780	6.51791	0.899701	6.74072e-05	0.325787	6.73088	0.905088	5.16292e-05	0.316679	0
1628117_at	CG4466-RA	heat shock protein hsp27	Hsp27	-7.16019	-0.914759	3.06747e-05	-0.893961		1633354_at	CG1829-RA	Cyp6v1	Cyp6v1	6.85291	0.90799	4.44263e-05	0.912802												1635793_at	CG11413-RA	---	CG11413	-6.51789	-0.899701	6.74089e-05	-0.882551	-10.1224	-0.954506	1.42173e-06	-0.855781	0
1635893_at	CG1121-RA	fragment I	alpha-Est8	7.15393	0.914628	3.09036e-05	1.02338		1626353_at	CG15738-RA	---	CG15738	-6.85065	-0.907937	4.45492e-05	-1.55224												1628321_at	CG4788-RA	---	CG4788	-6.51614	-0.899655	6.7559e-05	-0.628843	-5.63509	-0.872068	0.00021688	-1.04766	0
1628463_at	CG7242-RA	chromosome alignment defect 2	Spc25	-7.15034	-0.914553	3.10357e-05	-0.588519		1631577_a_at	CG3760-RB	anon-fast-evolving-2C9	CG3760	-6.85052	-0.907934	4.45565e-05	-2.87666												1628766_at	CG4984-RA	---	CG4984	-6.51407	-0.8996	6.77356e-05	-0.804555	-10.3238	-0.95615	1.18599e-06	-1.40575	0
1625007_a_at	CG40306-RA	---	---	7.14787	0.914501	3.1127e-05	0.943621		1636395_at	CG9468-RA	---	CG9468	6.84238	0.907744	4.50028e-05	0.556834												1636379_a_at	CG12240-RA	---	---	-6.51122	-0.899525	6.79811e-05	-0.987992	-9.78818	-0.951572	1.93351e-06	-1.07267	0
1638216_at	CG13623-RA	---	CG13623	-7.14624	-0.914467	3.11872e-05	-0.998297		1628061_at	CG9091-RA	Ribosomal protein L37a	RpL37a	6.83912	0.907668	4.51828e-05	1.3158												1636773_a_at	CG10981-RA	Degringolade	dgrn	-6.49883	-0.899198	6.90564e-05	-1.383	-4.91519	-0.840983	0.000609195	-1.04271	0
1638739_at	CG14031-RA	Cyp4ac3	Cyp4ac3	7.13177	0.914163	3.17288e-05	0.725319		1625781_at	CG14194-RA	---	CG14194	-6.83055	-0.907468	4.56603e-05	-2.28135												1625783_at	CG9445-RA	---	CG9445	-6.49476	-0.89909	6.94137e-05	-0.684778	-4.92741	-0.841593	0.00059824	-0.593269	0
1624165_a_at	CG18803-RA	Dpresenilin	Psn	-7.13099	-0.914147	3.17584e-05	-3.30197		1632694_at	CG31918-RA	---	CG31918	-6.82959	-0.907445	4.57137e-05	-0.873137												1635016_at	CG13090-RA	---	CG13090	-6.49336	-0.899053	6.95373e-05	-1.5927	-5.93294	-0.882474	0.000144511	-1.7444	0
1628318_at	CG11451-RA	CG11451	Spc105R	-7.12711	-0.914065	3.19053e-05	-0.631136		1636960_a_at	CG11763-RC	Ran-Binding Protein in the Microtubule Organizing Center	RanBPM	6.82358	0.907304	4.60522e-05	1.48843												1635943_s_at	CG10947-RA	---	CG10947	-6.48962	-0.898954	6.98677e-05	-0.561107	-6.42513	-0.897218	7.58475e-05	-0.540114	0
1638463_at	CG11986-RA	---	CG11986	-7.12698	-0.914062	3.19104e-05	-1.03893		1625481_a_at	CG5403-RA	dead ringer	retn	6.82326	0.907296	4.60707e-05	1.14459												1631931_s_at	CG10497-RC	Syndecan	Sdc	6.48955	0.898952	6.98741e-05	1.11009	6.53146	0.900057	6.62617e-05	1.1393	0
1634846_a_at	CG12233-RA	lethal (1) G0156	l(1)G0156	-7.12589	-0.914039	3.19517e-05	-0.789035		1639823_at	CG3331-RA	ebony	e	-6.82278	-0.907285	4.60974e-05	-0.575806												1632482_at	CG5554-RA	---	CG5554	-6.4882	-0.898916	6.99943e-05	-1.1583	-4.91045	-0.840745	0.000613503	-1.22433	0
1624160_at	CG11329-RA	---	CG11329	-7.12028	-0.913921	3.21661e-05	-0.677305		1640981_at	CG4986-RA	male specific transcript 57D	Mst57Dc	-6.81116	-0.907011	4.676e-05	-1.25869												1639252_s_at	CG11876-RA	Pyruvate dehydrogenase E1beta subunit	CG11876	-6.48816	-0.898915	6.9998e-05	-1.41347	-10.0022	-0.953481	1.58641e-06	-1.3332	0
1640577_a_at	CG4966-RB	Hermansky-Pudlak Syndrome 4 ortholog	HPS4	7.11249	0.913756	3.24661e-05	1.28274		1637121_at	CG9654-RA	Testis specific RRM protein	Rbp4	-6.81002	-0.906984	4.68259e-05	-0.685518												1635506_at	CG11777-RA	---	CG11777	-6.48675	-0.898877	7.0123e-05	-1.94215	-6.6979	-0.904281	5.3786e-05	-1.90335	0
1630177_at	CG33139-RA	Ranbp11	Ranbp11	-7.10999	-0.913703	3.2563e-05	-3.21567		1632962_at	CG7424-RA	Ribosomal protein L36A	RpL36A	6.80983	0.90698	4.68368e-05	1.94731												1625996_s_at	AT24650	putative noncoding RNA 010:3L	BG642312	-6.48523	-0.898837	7.02586e-05	-0.640656	-6.68608	-0.903989	5.45824e-05	-0.883223	0
1636551_at	CG14683-RA	--- /// ---	CG14683 /// DyakGE26043	-7.10828	-0.913666	3.26296e-05	-1.43541		1641210_s_at	Transposon.93	---	---	6.80804	0.906938	4.69399e-05	1.14149												1631911_at	CR_tc_AT14266	---	---	-6.48133	-0.898733	7.06074e-05	-0.562827	-5.86899	-0.880342	0.000157512	-0.581623	0
1623118_s_at	HDC02629	chaoptic-like /// --- /// GA18003	CG4168 /// DperGL25723 /// DpseGA18003	7.10652	0.913629	3.26982e-05	0.922901		1636864_at	CG2530-RA	Centrosomal and chromosomal factor	corto	6.80793	0.906935	4.69464e-05	1.60785												1637364_at	CG13558-RA	---	CG13558	-6.48	-0.898697	7.07264e-05	-1.3466	-7.17173	-0.914999	3.02574e-05	-1.07471	0
1638472_at	CG13935-RA	CG13935	Cpr62Bb	-7.10343	-0.913563	3.2819e-05	-1.00215		1626965_at	CG31743-RA	---	CG31743	6.80791	0.906935	4.69474e-05	0.833447												1635875_at	CG3060-RA	morula	mr	-6.47715	-0.898621	7.09831e-05	-1.04419	-6.08184	-0.887233	0.000118504	-1.15624	0
1624994_at	CG8171-RA	Double-parked	dup	-7.10327	-0.91356	3.28254e-05	-0.766313		1641470_s_at	RE02247	vestigial	vg	-6.80706	-0.906915	4.69961e-05	-0.666951												1638496_at	CT33755	---	---	6.47324	0.898517	7.13373e-05	1.23611	6.03908	0.885895	0.000125413	1.09893	0
1633983_a_at	CG32046-RB	CG32044	CG42268	7.0989	0.913467	3.29971e-05	1.28073		1634949_at	CG4353-RB	hemipterous	hep	6.79167	0.906549	4.78948e-05	1.03546												1626328_at	CG32259-RB	---	CG32259	-6.47157	-0.898472	7.14888e-05	-0.935719	-7.2641	-0.916887	2.71315e-05	-0.813599	0
1626516_at	HDC07498	---	---	-7.09796	-0.913447	3.30342e-05	-0.367372		1632757_a_at	CG11760-RA	---	CG8116	-6.78993	-0.906508	4.79976e-05	-1.19302												1639524_at	CG18604-RA	Salt-inducible kinase 3	Sik3	6.46807	0.898378	7.18075e-05	0.963381	4.99934	0.845122	0.000537855	0.989467	0
1639170_at	CG6730-RA	Cyp4d21	Cyp4d21	7.08405	0.91315	3.35879e-05	0.534553		1624172_at	CG1211-RA	---	CG33966	6.78902	0.906486	4.80515e-05	0.706684												1634660_at	CG3361-RA	martik	mrt	6.46194	0.898214	7.23698e-05	1.23072	4.80004	0.835069	0.000723584	1.25842	0
1637828_a_at	CG5406-RB	still life type 1	sif	7.07946	0.913051	3.37728e-05	0.710789		1627646_at	CG5134-RC	Mediator complex subunit 9 /// Mediator complex subunit 9	CG42518 /// MED9	-6.78711	-0.906441	4.81646e-05	-1.75228												1637196_at	AT03263	---	CG13237	-6.45351	-0.897987	7.31508e-05	-0.384403	-6.47691	-0.898615	7.1005e-05	-0.343797	0
1631318_at	CG13240-RA	lethal (2) 35Di	l(2)35Di	-7.07861	-0.913033	3.38074e-05	-1.32695		1633771_s_at	CG2017-RA	GP-1 related	CG2017	-6.78353	-0.906356	4.83774e-05	-0.777592												1638359_s_at	CG14478-RA	---	CG14478	6.43887	0.897592	7.45286e-05	1.27839	8.5862	0.938381	6.30528e-06	1.23067	0
1637551_at	CG1887-RA	---	CG1887	7.07748	0.913009	3.38529e-05	0.789481		1627101_at	CG7590-RA	---	---	6.77656	0.906189	4.87952e-05	1.4591												1625024_at	CG18729-RA	zwilch	zwilch	-6.4366	-0.89753	7.47451e-05	-0.679021	-4.9643	-0.843417	0.00056642	-0.707236	0
1623189_at	CG4527-RB	polo kinase kinase 1	slik	7.0772	0.913003	3.38644e-05	1.84173		1636217_at	CG30503-RA	kappaB-Ras	kappaB-Ras	6.77317	0.906108	4.89992e-05	0.432725												1633645_at	CG13512-RA	---	CG42565	-6.42997	-0.89735	7.53796e-05	-0.68185	-11.0898	-0.961667	6.11182e-07	-0.867355	0
1630264_at	CG9871-RA	CG9871	RpL22-like	-7.07562	-0.912969	3.39286e-05	-0.969063		1636516_at	CG32189-RA	---	CG32189	6.77131	0.906063	4.91119e-05	1.02302												1636813_s_at	CG3731-RA	Ubiquinol-cytochrome c oxidoreductase Core protein 1	CG3731	-6.42815	-0.897301	7.55558e-05	-1.16947	-13.8369	-0.974865	7.5742e-08	-1.3923	0
1633698_at	CG9762-RA	lethal (3) neo18	l(3)neo18	-7.07402	-0.912934	3.39935e-05	-1.88601		1636598_s_at	CG3981-RB	Unc-76	Unc-76	6.75646	0.905707	5.00206e-05	2.63205												1636356_at	CG3927-RA	---	CG3927	-6.42634	-0.897251	7.57299e-05	-0.73435	-6.5099	-0.89949	6.80948e-05	-0.654014	0
1629698_at	CG3515-RA	---	CG3515	-7.06921	-0.912831	3.41901e-05	-0.623775		1636844_at	CG9233-RA	fu2	fu2	6.75619	0.9057	5.00373e-05	1.27382												1625975_at	CG31052-RA	Na[+]/H[+] hydrogen antiporter 2	Nha2	6.42506	0.897217	7.5854e-05	0.95132	5.22889	0.855687	0.000384912	1.0374	0
1624719_at	CG10777-RB	---	CG10777	7.06496	0.912739	3.43645e-05	0.912855		1630637_s_at	CG4264-RA	heat-shock protein 70	Hsc70-4	6.75495	0.90567	5.01144e-05	2.25143												1632399_at	Dm.2L.4959.0	---	CG34007	-6.42239	-0.897144	7.61134e-05	-0.610856	-8.29253	-0.934367	8.5852e-06	-0.682035	0
1624396_at	CG7927-RA	---	CG7927	-7.05857	-0.912601	3.46289e-05	-1.2078		1626613_at	CG11236-RA	---	CG11236	6.75095	0.905574	5.03625e-05	0.443349												1635218_at	CG11009-RA	Wbp2 ortholog	Wbp2	6.41946	0.897064	7.63987e-05	2.00176	5.67843	0.873661	0.000204281	1.3478	0
1627081_at	CG15171-RA	robl37BC	robl37BC	-7.05659	-0.912559	3.47113e-05	-1.3101		1625931_at	CG6224-RA	diablo	dbo	6.75	0.905551	5.04218e-05	1.37059												1623520_a_at	CG10336-RB	---	CG10336	-6.41921	-0.897057	7.64229e-05	-0.692529	-4.99841	-0.845078	0.000538592	-0.815989	0
1638556_s_at	CG3856-RA	octopamine receptor	Oamb	7.05592	0.912544	3.47389e-05	0.872395		1632835_at	CG9376-RA	---	CG9376	-6.74929	-0.905534	5.04661e-05	-1.23961												1623415_at	CG6667-RC	Dorsal	dl	6.4187	0.897043	7.64731e-05	1.29332	4.70529	0.829975	0.000834839	1.18773	0
1624027_at	CG4780-RA	membrin	membrin	-7.04751	-0.912362	3.50916e-05	-2.04155		1623914_at	CG6253-RA	Minute(3)66D	RpL14	6.74866	0.905519	5.05054e-05	1.43167												1641108_at	CG17928-RA	---	CG17928	6.41821	0.89703	7.65215e-05	1.52106	4.74575	0.832176	0.000785261	0.980932	0
1624412_at	CG8376-RA	apterous	ap	7.0464	0.912338	3.5138e-05	0.902061		1633876_at	CG7110-RB	---	CG7110	6.74747	0.90549	5.05798e-05	1.0441												1641513_at	CG12239-RA	---	CG12239	6.41787	0.897021	7.6554e-05	0.603045	6.65718	0.903271	5.65839e-05	0.8231	0
1636669_at	CG3725-RA	organellar-type Ca-ATPase	Ca-P60A	-7.0454	-0.912316	3.51804e-05	-1.29349		1634005_at	CG7906-RA	---	CG7906	-6.74731	-0.905486	5.05901e-05	-0.892182												1632225_a_at	CG5231-RB	Lipoic acid synthase	Las	-6.41638	-0.89698	7.67e-05	-0.921082	-7.3537	-0.918661	2.44312e-05	-1.06213	0
1639265_at	CG15536-RA	---	CG15536	-7.04388	-0.912283	3.52446e-05	-0.835116		1625972_at	CG31999-RA	fibrillin-like	CG31999	6.7467	0.905471	5.06279e-05	1.0201												1628401_at	CG31952-RA	---	CG31952	-6.41609	-0.896972	7.67291e-05	-0.659251	-4.73903	-0.831813	0.00079327	-0.690937	0
1630351_at	CG31229-RA	---	CG31229	-7.03947	-0.912187	3.54319e-05	-1.7488		1627239_s_at	CG17034-RA	CG17034	CG42321	6.7457	0.905447	5.06904e-05	2.08898												1638861_at	CG32457-RA	---	CG32457	-6.41428	-0.896922	7.69065e-05	-0.802135	-5.85719	-0.879943	0.000160044	-0.982503	0
1625190_at	CG31105-RA	pickpocket 22	CG31105	-7.03725	-0.912139	3.55265e-05	-1.06896		1623518_s_at	CG31305-RB	scheggia	sea	6.74467	0.905422	5.07553e-05	0.784237												1627901_a_at	CG9692-RB	---	CG9692	-6.41261	-0.896877	7.70705e-05	-0.615438	-5.26554	-0.857281	0.000365141	-0.489023	0
1640415_at	CG3860-RA	---	CG3860	7.03477	0.912085	3.56325e-05	1.59651		1626867_at	CG31613-RA	His3:CG31613 /// His3:CG33803 /// His3:CG33806 /// His3:CG33809 /// His3:CG33812 /// His3:CG33815 /// His3:CG33818 /// His3:CG33821 /// His3:CG33824 /// His3:CG33827 /// His3:CG33830 /// His3:CG33833 /// His3:CG33836 /// His3:CG33839 /// His3:CG33842 /// His3:CG33845 /// His3:CG33848 /// His3:CG33851 /// His3:CG33854 /// His3:CG33857 /// His3:CG33860 /// His3:CG33863 /// His3:CG33866	His3:CG31613 /// His3:CG33803 /// His3:CG33806 /// His3:CG33809 /// His3:CG33812 /// His3:CG33815 /// His3:CG33818 /// His3:CG33821 /// His3:CG33824 /// His3:CG33827 /// His3:CG33830 /// His3:CG33833 /// His3:CG33836 /// His3:CG33839 /// His3:CG33842 /// His3:CG33845 /// His3:CG33848 /// His3:CG33851 /// His3:CG33854 /// His3:CG33857 /// His3:CG33860 /// His3:CG33863 /// His3:CG33866	-6.74427	-0.905412	5.07806e-05	-0.609609												1625090_at	HDC11658	---	---	-6.41021	-0.896811	7.73076e-05	-0.368274	-4.62567	-0.825528	0.000942388	-0.333925	0
1627802_s_at	CG5407-RA	Sur-8	Sur-8	7.03467	0.912083	3.56367e-05	1.26427		1636645_at	CG5733-RA	Nucleoporin 75	Nup75	-6.74232	-0.905365	5.09032e-05	-1.40691												1628567_at	CG13565-RA	---	CG13565	6.40838	0.896761	7.74893e-05	0.698199	7.18789	0.915334	2.96835e-05	0.972977	0
1632627_at	CG31897-RA	---	CG31897	-7.03392	-0.912066	3.56688e-05	-0.47408		1624756_at	CG5009-RA	---	CG5009	6.73142	0.905101	5.1595e-05	0.782975												1640601_at	CG13540-RA	---	CG13540	-6.40164	-0.896576	7.8161e-05	-0.949205	-7.98523	-0.929749	1.1967e-05	-0.81156	0
1636659_at	CG8634-RA	CG8634	Cpr65Ec	-7.03214	-0.912028	3.57453e-05	-0.58935		1633206_at	CG9780-RA	Neprilysin	CG9780	6.73088	0.905088	5.16292e-05	0.316679												1623456_at	CG12477-RA	---	CG12477	-6.39982	-0.896526	7.83434e-05	-1.06289	-4.66497	-0.827743	0.000887568	-0.724549	0
1628103_at	CG31496-RA	---	CG31496	7.03192	0.912023	3.57547e-05	0.641004		1623704_at	CG17841-RA	---	CG17841	6.73073	0.905084	5.16385e-05	0.728947												1633016_a_at	CG5753-RA	Staufen	stau	6.39649	0.896434	7.86776e-05	1.81483	5.68906	0.874047	0.000201314	1.30866	0
1634696_at	CG6958-RA	Nucleoporin 133	Nup133	-7.02757	-0.911928	3.59424e-05	-1.30315		1627236_s_at	HDC03384	---	---	-6.72166	-0.904863	5.22224e-05	-0.57518												1628049_at	CG15828-RA	---	CG15828	6.39129	0.896291	7.92043e-05	0.472075	8.45648	0.936653	7.21887e-06	0.51266	0
1629033_at	CG2277-RA	---	CG2277	-7.02729	-0.911922	3.59546e-05	-1.21759		1637632_at	CG12194-RA	---	CG12194	-6.71778	-0.904768	5.24746e-05	-0.795596												1624299_at	HDC11442	---	---	-6.39032	-0.896264	7.9302e-05	-0.631099	-7.30793	-0.917761	2.57724e-05	-0.683418	0
1627511_at	CG7533-RC	charybdis	chrb	7.02516	0.911875	3.60466e-05	1.07987		1640748_at	CG11993-RA	Mst85C	Mst85C	6.71231	0.904635	5.28321e-05	0.741322												1629787_at	CG31642-RA	---	CG31642	-6.38689	-0.89617	7.96522e-05	-0.754124	-7.37898	-0.919151	2.37232e-05	-0.746787	0
1631603_at	S.C3R000708	---	CG34117	-7.02402	-0.91185	3.60961e-05	-1.36559		1639928_a_at	CG30084-RA	CG30084	Zasp52	-6.70715	-0.904508	5.31712e-05	-1.52604												1638147_at	CG7772-RA	---	CG7772	-6.38051	-0.895993	8.03064e-05	-1.43196	-7.66525	-0.924423	1.70878e-05	-1.4521	0
1634842_a_at	CG11160-RB	---	CG11160	-7.01906	-0.911741	3.63125e-05	-0.895059		1624906_at	CG5271-RA	arouser /// male female sterile 31	aru /// RpS27A	6.7037	0.904424	5.33997e-05	1.93443												1641607_at	CG8091-RA	Nedd2-like caspase	Nc	-6.37604	-0.895869	8.07682e-05	-1.48383	-5.21639	-0.855138	0.000391909	-2.23178	0
1639604_at	CG5056-RA	---	CG5056	-7.00805	-0.9115	3.67973e-05	-1.86436		1625190_at	CG31105-RA	pickpocket 22	CG31105	-6.69939	-0.904318	5.36862e-05	-1.0631												1628979_at	CG32396-RA	---	CG32396	-6.37476	-0.895834	8.09017e-05	-0.73954	-4.98363	-0.844361	0.000550466	-0.604044	0
1640938_at	CG17498-RA	mad2	mad2	-7.00797	-0.911498	3.68007e-05	-0.839714		1635506_at	CG11777-RA	---	CG11777	-6.6979	-0.904281	5.3786e-05	-1.90335												1634551_at	CG6188-RA	---	CG6188	6.37003	0.895702	8.13947e-05	0.414269	4.79995	0.835064	0.000723682	0.45476	0
1640738_a_at	CG7948-RA	Spindle-A	spn-A	-7.00778	-0.911494	3.68092e-05	-1.89456		1631620_at	CG7254-RA	glycogen phosphorylase b	GlyP	-6.69671	-0.904252	5.38653e-05	-1.66474												1622919_at	CG14640-RA	CG14640	TwdlV	-6.36671	-0.89561	8.17425e-05	-0.519575	-6.33421	-0.8947	8.52344e-05	-0.517293	0
1635983_a_at	CG12548-RB	no mechanoreceptor potential B	nompB	7.00757	0.911489	3.68185e-05	0.89607		1627774_a_at	CG6684-RA	Minute (3) S32	RpS25	6.69652	0.904247	5.38779e-05	2.84493												1628630_at	CG10756-RA	TBP-associated factor 18kD	Taf13	-6.3626	-0.895495	8.21754e-05	-1.49081	-5.12028	-0.850816	0.000450506	-1.39961	0
1633004_at	CG3875-RA	novel spermatogenesis regulator	nsr	-7.00464	-0.911425	3.69484e-05	-0.651699		1624838_a_at	CG13968-RA	short neuropeptide F-1	sNPF	6.69538	0.904219	5.39546e-05	0.658804												1639823_at	CG3331-RA	ebony	e	-6.36061	-0.89544	8.23857e-05	-0.62558	-6.82278	-0.907285	4.60974e-05	-0.575806	0
1634651_at	HDC06801	Acp53C14c	Acp53C14c	-7.00292	-0.911387	3.70254e-05	-0.310288		1634388_at	CG30197-RA	---	CG30197	6.69225	0.904142	5.41653e-05	1.16558												1637521_at	CG13449-RA	---	CG13449	-6.35724	-0.895346	8.27432e-05	-0.935627	-5.32681	-0.859891	0.000334478	-0.669229	0
1626052_at	CG1102-RA	Melanization Protease 1	MP1	6.99822	0.911283	3.7236e-05	0.792183		1631158_at	CG8626-RA	Acp53C14a	Acp53C14a	-6.69143	-0.904121	5.42205e-05	-2.65486												1639918_at	CG15042-RA	---	CG15042	-6.3565	-0.895325	8.2822e-05	-0.625248	-5.67056	-0.873374	0.000206509	-0.65695	0
1626925_at	CG8742-RA	--- /// receptor-type guanylate cyclase	CG42637 /// Gyc76C	6.99736	0.911264	3.72744e-05	1.38661		1639415_at	CG4104-RA	Trehalos-6-phosphate synthase	Tps1	6.68985	0.904082	5.43272e-05	0.792808												1626646_s_at	CG4729-RA	---	CG4729	6.35407	0.895257	8.30815e-05	0.741045	5.018	0.84602	0.00052328	0.65506	0
1641461_at	CG2967-RA	CG2967	CG34408	6.9947	0.911205	3.73941e-05	1.58413		1624211_at	CG9005-RA	---	CG9005	-6.68752	-0.904025	5.44844e-05	-0.944336												1635711_s_at	CG1651-RC	ankyrin	Ank	6.34919	0.895121	8.36047e-05	2.184	5.86893	0.880341	0.000157523	1.86017	0
1637285_s_at	CG9131-RA	--- /// Kisir	CG34179 /// slmo	-6.99202	-0.911146	3.75154e-05	-1.36103		1625996_s_at	AT24650	putative noncoding RNA 010:3L	BG642312	-6.68608	-0.903989	5.45824e-05	-0.883223												1637393_at	CG6119-RB	vesicular monoamine transporter	Vmat	6.33176	0.894631	8.55041e-05	0.996784	5.90804	0.88165	0.00014943	0.956543	0
1624059_at	CG32223-RA	---	---	6.98884	0.911076	3.76598e-05	0.751705		1625314_at	CG2022-RA	---	CG2022	-6.68511	-0.903966	5.4648e-05	-0.503229												1624530_at	CG5701-RA	RhoBTB	RhoBTB	6.33032	0.89459	8.56622e-05	1.47373	4.65578	0.827228	0.000900077	1.22411	0
1638008_s_at	CG2003-RA	---	CG2003	-6.98798	-0.911057	3.76989e-05	-1.23316		1638739_at	CG14031-RA	Cyp4ac3	Cyp4ac3	6.68258	0.903903	5.48205e-05	0.603161												1637159_at	CG9065-RA	Complex IV copper chaperone	CG9065	-6.32498	-0.894439	8.62552e-05	-1.39514	-5.31257	-0.85929	0.000341354	-1.23598	0
1624738_at	CG11386-RA	---	---	-6.98019	-0.910884	3.80553e-05	-1.21626		1624119_at	CG32486-RD	---	CG32486	6.68141	0.903874	5.49009e-05	1.41065												1631326_at	CG6416-RG	CG6416	Zasp66	6.3168	0.894208	8.71702e-05	0.938342	6.19793	0.890758	0.000101728	0.718473	0
1633797_at	CG16740-RA	rhodopsin	Rh2	6.97854	0.910847	3.81313e-05	0.441468		1628462_s_at	CG17960-RA	RhoGAP1A	RhoGAP1A	6.67538	0.903724	5.53145e-05	1.16241												1638675_at	CG10680-RA	---	CG10680	6.31531	0.894165	8.73382e-05	0.69153	6.41084	0.896828	7.72452e-05	0.5507	0
1632313_at	CG1998-RA	---	CG1998	6.97584	0.910787	3.82561e-05	1.27578		1634898_a_at	CG8208-RB	methyl-CpG-binding-domain-like-protein	MBD-like	-6.67122	-0.903621	5.5602e-05	-1.02704												1625109_at	CG3178-RA	strand transferase	Rrp1	-6.31436	-0.894138	8.74454e-05	-0.774936	-6.03143	-0.885653	0.000126695	-0.885893	0
1626892_at	CG9252-RA	CG9252	del	-6.96492	-0.910543	3.87648e-05	-0.461198		1625935_at	CG31721-RA	Trim9	Trim9	6.66284	0.903412	5.61862e-05	1.00791												1636383_at	CG13856-RA	---	CG13856	-6.31412	-0.894131	8.7473e-05	-1.22708	-4.61124	-0.824705	0.000963409	-1.01138	0
1636579_s_at	CG31991-RA	midway	mdy	6.96429	0.910529	3.8794e-05	0.750853		1634917_at	CG7977-RA	Ribosomal protein L23A	RpL23A	6.66271	0.903409	5.6195e-05	1.36888												1632854_s_at	CG5939-RB	paramyosin	Prm	-6.31233	-0.894081	8.76756e-05	-1.0222	-5.0503	-0.847557	0.000499028	-0.948631	0
1641747_s_at	CG3136-RA	CG3136	Atf6	6.95335	0.910284	3.93115e-05	1.19178		1635677_a_at	CG1921-RB	Sprouty	sty	6.66231	0.903399	5.62227e-05	1.95523												1635165_a_at	CG12090-RA	--- /// CG33971	CG12090 /// Ir62a	6.31105	0.894044	8.78203e-05	0.884732	6.05431	0.886374	0.000122904	0.809183	0
1626242_at	CG14795-RB	--- /// --- /// ---	CG14795 /// DmauCG14795 /// DsimCG14795	6.95304	0.910277	3.93262e-05	1.18271		1639700_s_at	CG9281-RB	---	CG9281	6.66058	0.903356	5.63442e-05	0.898112												1640541_at	CG1945-RA	fat facets	faf	6.30881	0.893981	8.80751e-05	1.26101	7.36273	0.918837	2.41758e-05	1.37332	0
1627101_at	CG7590-RA	---	---	6.95244	0.910264	3.93551e-05	1.27835		1629948_at	CG5194-RA	---	CG5194	-6.65942	-0.903327	5.64261e-05	-0.552334												1637156_at	CG14717-RA	---	CG14717	-6.3043	-0.893852	8.85905e-05	-0.627915	-5.80428	-0.87813	0.000171954	-0.562859	0
1639645_at	CG9740-RA	---	CG9740	-6.9514	-0.910241	3.94045e-05	-1.50782		1641513_at	CG12239-RA	---	CG12239	6.65718	0.903271	5.65839e-05	0.8231												1630609_s_at	CG2225-RB	---	CG2225	6.29975	0.893722	8.91126e-05	1.12815	5.04083	0.847109	0.000506014	0.967292	0
1631856_a_at	CG7361-RB	Rieske iron-sulfur protein	RFeSP	-6.95098	-0.910231	3.94248e-05	-1.11829		1623924_at	CG12325-RA	---	CG12325	6.65621	0.903247	5.66525e-05	1.91186												1635973_at	CG11196-RA	Dicarboxylate carrier 3	Dic3	-6.299	-0.893701	8.92e-05	-0.591712	-6.18927	-0.8905	0.000102888	-0.536743	0
1627452_a_at	CG5954-RB	tumor-supressor	l(3)mbt	-6.95096	-0.910231	3.94256e-05	-1.41589		1634203_at	CG17377-RC	---	CG17377	-6.65245	-0.903153	5.6919e-05	-0.965225												1634196_at	CG9777-RA	---	CG9777	-6.29479	-0.89358	8.9687e-05	-0.539081	-5.47979	-0.866127	0.000269325	-0.453855	0
1636050_at	CG13493-RA	cookie monster	comr	-6.95053	-0.910221	3.94461e-05	-0.924911		1629961_s_at	CG8732-RA	Fatty acyl CoA synthetase	Acsl	6.64327	0.902923	5.75758e-05	0.564293												1627072_at	HDC06908	---	---	-6.29072	-0.893464	9.01603e-05	-0.968098	-6.04792	-0.886173	0.000123951	-1.18321	0
1639766_at	CG3127-RA	Phosphoglycerate kinase	Pgk	-6.9504	-0.910218	3.94523e-05	-1.01365		1623866_at	CG17970-RA	Cyp4ac2	Cyp4ac2	6.63952	0.902829	5.78464e-05	0.378673												1627514_at	CG14294-RA	---	CG14294	-6.29045	-0.893456	9.01927e-05	-0.726285	-5.01147	-0.845707	0.000528329	-0.651287	0
1622912_at	CG6492-RA	Ucp4A	Ucp4A	-6.95012	-0.910212	3.94656e-05	-0.713027		1628603_at	CG6846-RA	Ribosomal protein L26	RpL26	6.62858	0.902553	5.86431e-05	1.46443												1629064_at	CG3114-RA	erect wing	ewg	6.29036	0.893454	9.02025e-05	0.786614	4.73898	0.831811	0.000793326	0.696876	0
1624717_s_at	CG32647-RB	---	CG32647	6.94687	0.910139	3.96213e-05	0.754159		1629239_s_at	CG2246-RA	---	CG2246	6.62611	0.902491	5.88248e-05	2.345												1634608_at	CG30383-RA	---	CG30383	-6.29021	-0.893449	9.02204e-05	-0.627491	-6.0975	-0.887718	0.000116077	-0.602737	0
1635801_at	S.C2L000253	---	CG33673	-6.94152	-0.910018	3.98795e-05	-1.00542		1634577_s_at	CG8974-RC	---	CG8974	6.62091	0.902359	5.92087e-05	2.8808												1634771_a_at	CG8184-RB	---	CG8184	6.28756	0.893374	9.05298e-05	1.87483	4.7857	0.834312	0.000739357	1.99098	0
1629579_at	CG2478-RA	brunelleschi	bru	6.93878	0.909957	4.0012e-05	1.89648		1629416_s_at	HDC09603	---	CG42755	-6.61626	-0.902242	5.95546e-05	-1.85758												1623470_at	CG5231-RA	Lipoic acid synthase	Las	-6.28641	-0.89334	9.0665e-05	-0.828645	-7.51969	-0.921807	2.01672e-05	-1.04728	0
1633078_at	CG10268-RA	---	CG10268	-6.9377	-0.909932	4.00648e-05	-0.613346		1627881_at	CG6464-RA	spalt major	salm	-6.61306	-0.90216	5.97945e-05	-0.501762												1639011_a_at	CG12162-RA	---	CG12162	-6.28215	-0.893218	9.11668e-05	-1.11814	-4.8076	-0.835466	0.000715417	-0.865312	0
1633965_at	CG6020-RA	NADH ubiquinone oxidoreductase 39 kDa	CG6020	-6.93655	-0.909906	4.01206e-05	-1.2923		1638259_s_at	CG4062-RB	Valyl-tRNA synthetase	Aats-val	6.61213	0.902137	5.98644e-05	0.932891												1639940_at	CG9908-RA	disconnected	disco	6.28112	0.893189	9.12885e-05	1.0501	10.7106	0.959071	8.44351e-07	0.938733	0
1636451_a_at	CG30420-RA	Activating transcription factor-2	Atf-2	6.93508	0.909873	4.01924e-05	0.749991		1636057_at	CG9572-RA	---	CG9572	-6.61102	-0.902108	5.99474e-05	-1.18875												1633399_at	CG12240-RA	---	---	-6.28028	-0.893164	9.13888e-05	-0.954309	-8.4737	-0.936886	7.0897e-06	-1.30067	0
1624638_a_at	CG4365-RB	---	CG4365	-6.93334	-0.909834	4.02774e-05	-2.31462		1632600_at	HDC05924	---	CG34232	6.61032	0.902091	5.99999e-05	0.489337												1632141_at	CG18265-RA	---	CG18265	6.27915	0.893132	9.15224e-05	0.585447	6.49544	0.899108	6.93537e-05	0.811924	0
1638033_at	CG6055-RA	---	CG6055	6.93284	0.909823	4.03018e-05	0.83104		1633953_at	CG14744-RA	---	CG14744	-6.60369	-0.901922	6.05013e-05	-0.591718												1624756_at	CG5009-RA	---	CG5009	6.27644	0.893054	9.1845e-05	0.935814	6.73142	0.905101	5.1595e-05	0.782975	0
1636664_at	CG1077-RA	---	CG1077	-6.92791	-0.909711	4.05439e-05	-0.365451		1638730_at	CG4167-RA	Gene 1	Hsp67Ba	6.60297	0.901904	6.05558e-05	0.98149												1630834_at	CG13916-RA	Stromalin-2	SA-2	-6.27474	-0.893005	9.20477e-05	-0.61171	-5.73278	-0.875619	0.000189584	-0.529085	0
1632497_a_at	CG6964-RA	Atrophin	Gug	6.92664	0.909682	4.06063e-05	1.15307		1637141_at	CG4705-RA	---	CG4705	-6.59096	-0.901597	6.14758e-05	-0.971541												1629569_at	CG1839-RA	CG1839	Fbxl4	6.27428	0.892992	9.21017e-05	0.9821	4.72098	0.830833	0.000815233	0.893483	0
1627178_at	CG1262-RA	Accessory gland protein 62F	Acp62F	-6.92298	-0.909599	4.07876e-05	-0.639147		1624441_at	CG18389-RA	---	---	6.58754	0.901509	6.17403e-05	0.966064												1631584_at	CG31189-RA	---	CG31189	-6.27364	-0.892973	9.21782e-05	-0.755825	-5.36791	-0.861606	0.000315461	-0.86074	0
1634384_at	CG13426-RA	---	CG13426	-6.9213	-0.909561	4.08709e-05	-1.00486		1623019_a_at	CG30171-RB	PROJECTIN-like	Unc-89	-6.5831	-0.901395	6.20863e-05	-0.687869												1633284_at	CG17611-RA	eIF6	eIF6	-6.272	-0.892926	9.23744e-05	-2.03643	-4.85245	-0.837797	0.000668917	-1.20393	0
1638763_at	CG32030-RA	CG32030	Fhos	-6.92057	-0.909545	4.09068e-05	-0.341539		1641413_s_at	CG3074-RB	dead man walking	Swim	-6.58275	-0.901386	6.21132e-05	-0.703558												1631727_at	CG33121-RA	Serpin 28Db	Spn28Db	-6.2714	-0.892908	9.24469e-05	-0.770856	-5.81122	-0.87837	0.000170339	-0.840153	0
1630323_at	CG6914-RA	NADH:ubiquinone oxidoreductase B14.5A subunit	CG6914	-6.91874	-0.909503	4.0998e-05	-0.662363		1630701_at	CG10778-RA	---	CG10778	6.5825	0.90138	6.2133e-05	0.617787												1625533_at	CG5680-RB	Jun kinase	bsk	6.26383	0.89269	9.33602e-05	1.68732	5.14844	0.852101	0.000432423	1.63002	0
1629191_s_at	CG6154-RA	---	CG6154	-6.91594	-0.909439	4.11379e-05	-0.31287		1641222_at	CG15142-RA	---	CG15142	-6.58124	-0.901348	6.22313e-05	-0.779478												1639636_at	CG1869-RA	CG1869	Cht7	-6.2565	-0.892477	9.42528e-05	-1.00411	-5.37755	-0.862003	0.000311173	-0.84439	0
1639133_at	CG1939-RA	CG1939	Dpck	-6.91436	-0.909403	4.12173e-05	-2.61179		1631639_at	CG9073-RA	troponin C	TpnC47D	-6.581	-0.901341	6.22504e-05	-0.921635												1624244_at	CG10539-RA	dS6 kinase	S6k	6.25592	0.89246	9.43237e-05	0.79655	7.09558	0.913396	3.31284e-05	0.773687	0
1635078_at	CG10617-RA	syt12	Syt12	6.91346	0.909383	4.1262e-05	0.955552		1623122_at	CG17294-RA	---	CG17294	6.58037	0.901325	6.22995e-05	2.49504												1629885_at	CG30174-RA	Muscle-specific LIM protein at 60A	Mlp60A	-6.2522	-0.892352	9.47812e-05	-0.363729	-7.20493	-0.915684	2.90911e-05	-0.312453	0
1625340_at	CG4211-RB	no-on-transient A	nonA	6.90488	0.909188	4.16952e-05	1.34858		1635011_at	CG7654-RA	Translocase of outer membrane 20	Tom20	-6.57545	-0.901199	6.26866e-05	-1.49685												1625692_s_at	CG9865-RA	---	CG9865	-6.25145	-0.89233	9.48733e-05	-1.14724	-8.27059	-0.934052	8.78848e-06	-1.04047	0
1629377_at	CG32263-RA	---	CG32263	-6.90406	-0.909169	4.17368e-05	-0.788496		1634861_at	CG17177-RA	---	CG17177	6.57353	0.901149	6.28377e-05	0.519316												1624135_at	CG1898-RA	HBS1	HBS1	-6.24483	-0.892138	9.56936e-05	-1.00097	-5.14815	-0.852088	0.000432604	-0.87006	0
1635335_at	CG12018-RA	DNApol- delta small subunit	CG12018	-6.901	-0.909099	4.18927e-05	-1.55423		1640872_at	CG6463-RA	--- /// NADH ubiquinone oxidoreductase 13 kDa B	CG33493 /// CG6463	-6.57198	-0.901109	6.29611e-05	-1.66027												1630844_at	CG15293-RA	---	CG15293	6.24468	0.892133	9.57126e-05	0.639855	5.0535	0.847709	0.000496693	0.652787	0
1628160_a_at	CG9696-RD	domino	dom	6.89929	0.90906	4.19804e-05	1.98373		1641593_at	CG32429-RA	fumble	fbl	6.56711	0.900984	6.33477e-05	1.05442												1638654_at	CG14645-RA	--- /// Ribosomal protein L36A	CG14645 /// RpL36A	6.24057	0.892013	9.62257e-05	1.81074	4.97251	0.843819	0.000559584	1.4481	0
1626172_at	CG12187-RA	---	---	6.8992	0.909058	4.1985e-05	0.930586		1636513_a_at	CG3696-RA	kismet	kis	6.54888	0.900511	6.48201e-05	1.09745												1637684_at	CG8566-RD	unc-104	unc-104	6.23845	0.891952	9.64911e-05	1.27084	5.78299	0.87739	0.000177011	1.27744	0
1624471_s_at	CG12051-RA	actin	Act42A	-6.89575	-0.908979	4.21616e-05	-1.09772		1632396_at	CG11761-RA	translin	trsn	-6.54839	-0.900498	6.48608e-05	-2.25816												1624715_at	CG9160-RB	NADH-ubiquinone oxidoreductase acyl-carrier subunit	mtacp1	-6.23564	-0.891869	9.68456e-05	-1.23069	-7.21908	-0.915974	2.8609e-05	-1.2023	0
1636267_at	CG13914-RA	CG13914	msd1	-6.89478	-0.908956	4.22118e-05	-0.853012		1635639_a_at	CG32180-RA	ecdysone inducible protein	Eip74EF	6.53944	0.900265	6.55973e-05	1.17532												1638610_at	CG7802-RA	neyo	neo	-6.22744	-0.891629	9.78854e-05	-0.433205	-5.63476	-0.872056	0.000216978	-0.383619	0
1633401_s_at	CG30489-RA	Cyp12d1-d /// Cyp12d1-p	Cyp12d1-d /// Cyp12d1-p	6.89394	0.908937	4.2255e-05	0.378362		1628150_a_at	CG9449-RB	---	CG9449	-6.5383	-0.900236	6.56921e-05	-0.928916												1626986_at	CG5516-RA	---	CG5516	-6.22663	-0.891605	9.79886e-05	-1.25406	-5.67747	-0.873626	0.000204552	-1.13925	0
1622947_s_at	CG6647-RA	Voltage-dependent anion-selective channel	porin	-6.89083	-0.908866	4.24153e-05	-2.2711		1633454_s_at	CG3400-RG	6-phosphofructo-2-kinase	Pfrx	6.53727	0.900209	6.57779e-05	0.909338												1633915_at	CG16788-RA	RRM-domain protein	RnpS1	-6.21999	-0.89141	9.88409e-05	-0.961182	-5.09508	-0.849654	0.000467372	-1.02599	0
1636078_at	CG13670-RA	---	CG13670	6.89039	0.908856	4.24383e-05	0.555368		1632783_a_at	CG8068-RD	zinc finger-containing Miz1 PIAS3-like	Su(var)2-10	-6.53678	-0.900196	6.58185e-05	-0.637331												1623298_at	CG6067-RA	---	CG6067	6.21867	0.891371	9.90112e-05	0.796879	5.97221	0.883756	0.000137104	0.565833	0
1628574_at	CG14402-RA	---	CG14402	-6.88247	-0.908674	4.28499e-05	-0.82746		1634918_a_at	CG32276-RA	---	CG32276	6.53373	0.900116	6.60726e-05	1.56527												1636251_at	CG11326-RA	Thrombospondin	Tsp	-6.21647	-0.891306	9.92949e-05	-0.597699	-4.63582	-0.826104	0.000927889	-0.470274	0
1624472_at	CG10486-RA	---	CG10486	-6.88229	-0.90867	4.28596e-05	-1.21174		1630429_s_at	CG33091-RA	---	CG11889	6.53173	0.900064	6.62395e-05	0.775801												1636920_s_at	CG12016-RA	--- /// ---	CG12016 /// CG42456	6.21461	0.891252	9.95361e-05	0.824665	4.64516	0.826631	0.000914772	0.803493	0
1627024_s_at	CG9164-RC	---	CG9164	6.8801	0.908619	4.29741e-05	1.0357		1631931_s_at	CG10497-RC	Syndecan	Sdc	6.53146	0.900057	6.62617e-05	1.1393												1627891_at	CG12725-RA	---	CG12725	-6.20812	-0.89106	0.000100383	-0.715917	-5.57731	-0.869902	0.000234985	-0.593785	0
1638387_at	CG15107-RA	---	CG15107	-6.87504	-0.908503	4.32403e-05	-0.967751		1624989_s_at	CG1873-RA	elongation factor 1-alpha F2	Ef1alpha100E	6.53119	0.90005	6.62848e-05	1.57684												1628959_at	CG6007-RA	benedict	gatA	-6.19604	-0.890702	0.00010198	-1.49182	-6.24376	-0.892106	9.58275e-05	-2.08524	0
1628814_s_at	CG9894-RB	---	CG9894	6.86484	0.908267	4.37824e-05	1.28527		1630949_s_at	CG1081-RA	Rheb	Rheb	6.52853	0.89998	6.65076e-05	1.57356												1635939_a_at	CG9641-RA	---	CG9641	-6.19274	-0.890604	0.000102421	-0.992635	-5.52581	-0.867927	0.000252493	-0.707246	0
1632809_at	CG14762-RA	gp150-like	CG14762	6.85639	0.908071	4.42372e-05	1.43472		1636967_a_at	CG5315-RA	---	CG5315	6.52649	0.899927	6.66797e-05	0.573918												1635523_a_at	CG6479-RA	---	CG6479	-6.19052	-0.890538	0.000102719	-0.923879	-4.9411	-0.842274	0.000586209	-0.626424	0
1623881_s_at	CG3187-RA	Sirt4	Sirt4	-6.85017	-0.907926	4.45752e-05	-0.975586		1633785_at	CG9543-RA	epsilonCOP	epsilonCOP	-6.52488	-0.899884	6.68157e-05	-1.56515												1637327_at	CG11376-RA	---	CG11376	6.18994	0.89052	0.000102797	1.86765	4.73195	0.83143	0.000801805	1.13356	0
1628316_at	CG7670-RA	CG7670	WRNexo	-6.84874	-0.907893	4.46535e-05	-0.438643		1640920_at	CG5389-RA	ATP synthase Beta chain	CG5389	-6.52455	-0.899876	6.68437e-05	-0.786706												1625635_at	CG9316-RA	---	CG9316	-6.18691	-0.89043	0.000103206	-0.402882	-5.89766	-0.881305	0.000151533	-0.383295	0
1632440_at	CG7630-RA	---	CG7630	-6.84568	-0.907821	4.48212e-05	-1.53651		1635854_s_at	CG40351-RB	lethal 5	Set1	6.52127	0.89979	6.71212e-05	0.810195												1635666_at	CG17949-RA	His2B:CG17949 /// His2B:CG33910	His2B:CG17949 /// His2B:CG33910	-6.18616	-0.890408	0.000103307	-0.5794	-6.48373	-0.898797	7.03924e-05	-0.590072	0
1627312_at	CG3195-RC	Ribosomal protein L12	RpL12	6.84547	0.907817	4.48325e-05	0.389501		1627090_at	CG1584-RA	Origin recognition complex subunit 6	Orc6	6.51953	0.899744	6.7269e-05	1.01989												1626313_at	CG4443-RA	courtless	crl	6.18455	0.89036	0.000103525	1.42486	7.70918	0.925188	1.62617e-05	0.97993	0
1637800_at	CG3347-RA	---	CG3347	-6.84105	-0.907713	4.50761e-05	-0.970752		1641735_at	CG16908-RA	---	CG16908	6.51753	0.899691	6.74397e-05	1.33438												1627483_at	CT35609	Modifier67.2	mod(mdg4)	6.18419	0.890349	0.000103573	1.54345	5.31435	0.859366	0.000340484	0.907574	0
1637367_at	CG10799-RA	---	CG10799	6.83443	0.907558	4.54435e-05	0.540884		1626452_at	CG2121-RA	---	CG2121	-6.51724	-0.899684	6.74648e-05	-0.986426												1634359_a_at	CG4454-RA	Borealin	borr	-6.18359	-0.890331	0.000103654	-0.445872	-6.45582	-0.898049	7.29355e-05	-0.431914	0
1637301_a_at	CG10693-RB	slowpoke	slo	6.83429	0.907555	4.54512e-05	1.44241		1637385_a_at	CG9780-RA	Neprilysin	CG9780	6.51494	0.899623	6.76613e-05	0.322389												1625047_at	CG5821-RA	quaking related 58E-2	qkr58E-2	6.18318	0.890319	0.00010371	1.46721	4.9322	0.841832	0.000594	1.42371	0
1633773_s_at	CG3962-RA	Keap1	Keap1	6.83382	0.907544	4.54777e-05	0.894645		1636356_at	CG3927-RA	---	CG3927	-6.5099	-0.89949	6.80948e-05	-0.654014												1629852_at	CG9018-RB	---	CG9018	-6.18314	-0.890318	0.000103716	-0.805764	-5.10729	-0.850219	0.000459116	-0.574705	0
1637773_s_at	CG3971-RA	---	---	6.83185	0.907498	4.55872e-05	0.80533		1632791_at	CG32479-RA	---	CG32479	6.50878	0.899461	6.81908e-05	1.51165												1625041_at	CG7571-RA	Organic anion transporting polypeptide 74D	Oatp74D	6.18076	0.890247	0.000104039	0.908495	4.96646	0.843523	0.00056461	1.04092	0
1631005_at	CG13038-RA	---	CG13038	6.8248	0.907333	4.59834e-05	0.973545		1641372_at	CG1846-RB	CG33248	CG42271	6.50728	0.899421	6.83206e-05	1.70678												1627409_at	CG15727-RA	Aven ortholog	Aven	-6.17764	-0.890153	0.000104466	-1.41189	-6.22098	-0.891439	9.87135e-05	-1.07614	0
1631394_at	CG31324-RA	---	---	6.82418	0.907318	4.60186e-05	0.920709		1633473_s_at	CG6058-RA	aldolase	Ald	6.50715	0.899418	6.83325e-05	3.33714												1641337_at	CG11617-RA	---	CG11617	-6.17635	-0.890115	0.000104642	-0.521567	-7.87558	-0.927986	1.35042e-05	-0.761679	0
1629532_at	CG18157-RA	---	betaNACtes2	-6.8209	-0.907241	4.62042e-05	-0.997453		1637172_at	CG32531-RA	mitochondrial ribosomal protein S14	mRpS14	-6.504	-0.899335	6.86055e-05	-1.04946												1634281_at	CG12343-RA	---	CG12343	-6.17039	-0.889936	0.000105462	-1.78278	-5.33265	-0.860137	0.000331704	-1.89779	0
1637335_at	CG7445-RA	flightin	fln	-6.82069	-0.907236	4.62161e-05	-0.143475		1632277_a_at	CG6170-RA	histone deacetylase HDA2	HDAC6	6.50088	0.899252	6.88771e-05	0.931253												1623482_at	CG9072-RA	---	CG9072	-6.16806	-0.889866	0.000105785	-0.689567	-5.03614	-0.846886	0.000509507	-0.626439	0
1639477_s_at	CG3321-RA	F0/F1 ATP synthase E /// ---	CG3321 /// DyakGE24232	-6.81743	-0.907159	4.64015e-05	-1.6761		1639764_at	CG30020-RA	---	CG30020	6.49959	0.899218	6.89902e-05	1.39584												1630315_at	CG8214-RA	---	CG8214	-6.16605	-0.889806	0.000106064	-0.547656	-4.85597	-0.837978	0.000665407	-0.480601	0
1629904_at	CG14307-RD	fruitless	fru	-6.81599	-0.907125	4.64834e-05	-0.718898		1627216_s_at	CG32018-RA	zyxin	Zyx	6.49734	0.899158	6.91871e-05	1.82817												1626701_at	CG4743-RA	---	CG4743	-6.15789	-0.88956	0.000107206	-1.81966	-6.47558	-0.898579	7.11254e-05	-1.99411	0
1636576_s_at	CG3620-RB	no receptor potential A	norpA	6.81559	0.907116	4.65063e-05	0.638679		1640075_a_at	CG3424-RA	pathetic	path	6.49657	0.899138	6.92547e-05	0.594996												1637154_at	CG7470-RA	glutamate 5-kinase	CG7470	6.14811	0.889265	0.000108591	0.673491	7.29335	0.917472	2.62163e-05	0.7394	0
1629607_at	CG6179-RA	---	CG6179	-6.815	-0.907102	4.65401e-05	-1.60482		1632141_at	CG18265-RA	---	CG18265	6.49544	0.899108	6.93537e-05	0.811924												1636128_at	CG13838-RA	---	CG13838	-6.14713	-0.889235	0.000108732	-0.780489	-4.74049	-0.831892	0.000791518	-0.680329	0
1640755_at	CG10248-RA	cytochrome P450 related AF5	Cyp6a8	6.81193	0.90703	4.67158e-05	0.305974		1641300_s_at	CG2944-RB	gustavus	gus	6.4919	0.899014	6.96662e-05	1.60214												1631009_at	CG4976-RA	Mes-4	Mes-4	-6.14644	-0.889214	0.00010883	-0.670955	-4.72847	-0.831241	0.000806041	-0.691992	0
1638952_at	S.CX000327	---	---	6.81053	0.906997	4.67962e-05	1.56026		1639908_a_at	CG9705-RB	---	CG9705	6.49002	0.898964	6.98324e-05	3.92529												1641654_a_at	CG17342-RA	Lk6	Lk6	6.14122	0.889056	0.00010958	1.21145	10.7896	0.959633	7.88714e-07	1.72204	0
1626117_at	CG5720-RA	---	Nab2	-6.80858	-0.90695	4.69089e-05	-2.02244		1640750_at	CG4841-RA	tweek	tweek	6.48825	0.898917	6.99894e-05	1.16534												1626867_at	CG31613-RA	His3:CG31613 /// His3:CG33803 /// His3:CG33806 /// His3:CG33809 /// His3:CG33812 /// His3:CG33815 /// His3:CG33818 /// His3:CG33821 /// His3:CG33824 /// His3:CG33827 /// His3:CG33830 /// His3:CG33833 /// His3:CG33836 /// His3:CG33839 /// His3:CG33842 /// His3:CG33845 /// His3:CG33848 /// His3:CG33851 /// His3:CG33854 /// His3:CG33857 /// His3:CG33860 /// His3:CG33863 /// His3:CG33866	His3:CG31613 /// His3:CG33803 /// His3:CG33806 /// His3:CG33809 /// His3:CG33812 /// His3:CG33815 /// His3:CG33818 /// His3:CG33821 /// His3:CG33824 /// His3:CG33827 /// His3:CG33830 /// His3:CG33833 /// His3:CG33836 /// His3:CG33839 /// His3:CG33842 /// His3:CG33845 /// His3:CG33848 /// His3:CG33851 /// His3:CG33854 /// His3:CG33857 /// His3:CG33860 /// His3:CG33863 /// His3:CG33866	-6.13688	-0.888924	0.000110206	-0.562342	-6.74427	-0.905412	5.07806e-05	-0.609609	0
1627656_at	CG17610-RA	gurken	grk	6.80406	0.906843	4.71702e-05	1.62367		1626162_s_at	CG1906-RA	alphabet	alph	-6.48475	-0.898824	7.03014e-05	-0.825531												1640060_at	CG33096-RB	---	CG33096	-6.13504	-0.888868	0.000110473	-1.27907	-4.90801	-0.840623	0.000615733	-1.10788	0
1630085_s_at	CG17058-RA	peritrophin A	Peritrophin-A	-6.80353	-0.906831	4.7201e-05	-1.24439		1635666_at	CG17949-RA	His2B:CG17949 /// His2B:CG33910	His2B:CG17949 /// His2B:CG33910	-6.48373	-0.898797	7.03924e-05	-0.590072												1628885_at	CG32698-RA	---	CG32698	6.13179	0.888769	0.000110947	0.652867	5.46276	0.865452	0.000275851	0.664267	0
1624175_at	CG10605-RA	iroquois	caup	6.80169	0.906787	4.73077e-05	1.57601		1633834_at	CG9701-RA	---	CG9701	-6.48164	-0.898741	7.05795e-05	-0.718724												1627227_at	CG1721-RA	Phosphoglyceromutase	Pglym78	-6.13124	-0.888752	0.000111027	-1.5662	-8.56642	-0.938122	6.43604e-06	-1.62604	0
1635182_at	CG12072-RA	warts	wts	6.80079	0.906766	4.736e-05	1.41287		1626844_at	CG5748-RA	Heat shock factor	Hsf	6.47888	0.898667	7.08272e-05	2.04894												1640913_at	CG31329-RA	GST-containing FLYWCH zinc-finger protein	gfzf	-6.1308	-0.888739	0.000111091	-0.577249	-5.654	-0.872767	0.000211282	-0.70199	0
1631742_s_at	CG32491-RQ	Modifier67.2	mod(mdg4)	6.80028	0.906754	4.73899e-05	1.15053		1630820_at	LD28068	---	CG17454	6.47804	0.898645	7.09028e-05	1.75571												1624232_at	CG13891-RA	---	CG13891	-6.13079	-0.888739	0.000111093	-0.921227	-4.9537	-0.842896	0.000575372	-0.891313	0
1627136_at	CG8183-RB	kinesin-73	Khc-73	6.79526	0.906635	4.76836e-05	0.963357		1637196_at	AT03263	---	CG13237	-6.47691	-0.898615	7.1005e-05	-0.343797												1633835_s_at	CG2694-RA	---	CG2694	-6.13056	-0.888732	0.000111126	-1.26853	-4.89805	-0.840121	0.000624927	-0.952774	0
1625409_at	CG17086-RA	---	CG43129	-6.78626	-0.906421	4.82152e-05	-0.526056		1626701_at	CG4743-RA	---	CG4743	-6.47558	-0.898579	7.11254e-05	-1.99411												1627437_at	CG17031-RA	ref2	Ref2	-6.12884	-0.888679	0.000111379	-0.729543	-5.63233	-0.871966	0.00021771	-0.600778	0
1640524_at	CG13927-RA	gamma-glutamyl carboxylase	GC	6.78519	0.906395	4.82786e-05	1.29896		1626559_s_at	CG13148-RB	---	CG13148	-6.47545	-0.898576	7.11369e-05	-0.625												1625742_at	CG11173-RA	ubisnap	usnp	-6.1233	-0.88851	0.000112194	-1.87133	-6.05043	-0.886252	0.000123538	-2.26299	0
1627258_at	CR_tc_LP11739	CG17319	2mit	6.78126	0.906301	4.8513e-05	0.762152		1630283_at	CG12019-RA	cdc37 protein	Cdc37	6.46987	0.898427	7.16434e-05	1.60431												1633398_at	CG2616-RA	---	CG2616	-6.11982	-0.888404	0.000112709	-0.637181	-5.52629	-0.867945	0.000252324	-0.541756	0
1628445_at	CG33213-RA	---	CG33213	-6.78105	-0.906296	4.85254e-05	-1.02318		1634140_a_at	CG11155-RC	---	CG11155	6.46868	0.898395	7.17521e-05	0.835497												1634388_at	CG30197-RA	---	CG30197	6.11614	0.888291	0.000113256	1.23596	6.69225	0.904142	5.41653e-05	1.16558	0
1641723_a_at	CG4432-RB	totem	PGRP-LC	6.77999	0.906271	4.8589e-05	1.07958		1636524_at	Dm.3R.36561.0	---	CG34316	6.46824	0.898383	7.17916e-05	0.871638												1628915_s_at	CG3799-RB	Ephexin	Exn	6.11456	0.888243	0.000113493	1.21451	5.86041	0.880053	0.000159348	0.988743	0
1634188_a_at	CG3234-RA	TIMELESS	tim	6.77766	0.906216	4.87286e-05	0.35408		1636106_s_at	CG18212-RF	CG18212	alt	6.46722	0.898355	7.18854e-05	1.3371												1634811_at	CG33060-RA	---	CG33060	-6.11227	-0.888173	0.000113837	-0.703208	-5.999	-0.88462	0.000132286	-0.635971	0
1634320_at	CG9548-RA	---	CG9548	-6.77584	-0.906172	4.88385e-05	-1.81142		1624395_at	CG31102-RA	---	CG31102	6.46151	0.898202	7.24089e-05	1.30528												1639116_at	CG40041-RB	beta-glycoprotein-hormone-related-polypeptide	Gpb5	6.10562	0.887969	0.000114838	1.05853	5.621	0.871545	0.000221153	1.0273	0
1623224_at	CG7355-RA	Gene II	Eig71Eb	-6.7756	-0.906166	4.88527e-05	-0.339614		1639997_s_at	CT39116	---	---	6.45863	0.898125	7.26749e-05	0.469564												1624802_at	CG31686-RA	---	CG31686	-6.10196	-0.887856	0.000115394	-0.49258	-9.92284	-0.952787	1.70644e-06	-0.55347	0
1634017_at	CG12017-RA	---	CG12017	6.77229	0.906087	4.90528e-05	0.639644		1625856_at	CG10798-RA	diminutive	dm	6.45677	0.898075	7.28477e-05	0.838774												1640107_at	CG17052-RA	CG17052	obst-A	-6.10081	-0.88782	0.00011557	-0.338656	-9.72455	-0.950982	2.05209e-06	-0.371811	0
1638211_at	CG10933-RA	---	CG10933	-6.77118	-0.90606	4.91201e-05	-0.777556		1634359_a_at	CG4454-RA	Borealin	borr	-6.45582	-0.898049	7.29355e-05	-0.431914												1641187_at	CG16854-RA	---	CG16854	-6.09929	-0.887773	0.000115802	-0.635214	-4.78079	-0.834051	0.000744847	-0.481845	0
1639184_at	CG16787-RA	---	CG16787	-6.76804	-0.905985	4.93107e-05	-1.30788		1632838_at	CG7610-RC	F1ATP synthase	ATPsyn-gamma	-6.45327	-0.897981	7.31734e-05	-1.19323												1630620_at	CG10489-RA	Pole2	Pole2	-6.09096	-0.887516	0.000117084	-0.676077	-6.24811	-0.892233	9.52858e-05	-0.662335	0
1632581_at	CG1663-RA	---	CG1663	-6.7679	-0.905982	4.93193e-05	-0.609414		1634761_at	CG9472-RA	brivido-1	brv1	-6.45293	-0.897972	7.32044e-05	-0.839035												1640015_at	CG7053-RA	---	CG7053	6.08506	0.887333	0.000118	1.39686	5.22168	0.85537	0.000388933	1.2142	0
1637778_a_at	CG1969-RB	---	CG1969	6.76724	0.905966	4.93594e-05	0.638954		1635303_at	CG13389-RA	Minute(2)32A	RpS13	6.4495	0.897879	7.35249e-05	1.88917												1634288_at	HDC20349	---	---	6.08112	0.887211	0.000118616	0.948749	5.26057	0.857066	0.000367758	0.770906	0
1629220_at	CG8167-RA	Drosophila insulin-like peptide 2	Ilp2	6.76628	0.905943	4.9418e-05	0.518885		1626367_at	CG5094-RA	small glutamine-rich tetratricopeptide containing protein	Sgt	-6.44894	-0.897864	7.35783e-05	-1.34646												1627743_at	CG5585-RA	---	Rbbp5	-6.07881	-0.887139	0.000118979	-0.655379	-6.21849	-0.891366	9.90334e-05	-0.65565	0
1625638_a_at	CG3001-RA	hexokinase A	Hex-A	-6.76575	-0.90593	4.94501e-05	-2.10494		1632024_at	CG5180-RA	---	CG5180	-6.44426	-0.897737	7.40183e-05	-0.838532												1638527_a_at	CG40196-RA	---	Maf1	6.07788	0.88711	0.000119126	1.96494	6.01455	0.885117	0.000129571	1.18978	0
1624497_at	CR31541-RA	---	---	6.76438	0.905897	4.95338e-05	1.19327		1623851_at	CG9400-RA	---	CG9400	-6.44322	-0.897709	7.41164e-05	-0.54042												1640491_at	CG14482-RA	Ubiquinol-cytochrome c oxidoreductase 6.4 kDa	CG14482	-6.07743	-0.887096	0.000119197	-1.39992	-7.91907	-0.928693	1.28703e-05	-1.27226	0
1627963_s_at	CG8937-RA	Heat shock protein cognate 1	Hsc70-1	-6.7548	-0.905667	5.01233e-05	-0.705818		1632455_at	CG8680-RA	NADH ubiquinone oxidoreductase 13 kDa A	CG8680	-6.44124	-0.897656	7.43037e-05	-1.35728												1630203_at	CG5682-RA	CG5682	Edem2	6.07293	0.886956	0.000119909	0.700536	7.3163	0.917927	2.55215e-05	0.885183	0
1641289_at	GM03761	squid	sqd	6.75304	0.905624	5.0233e-05	0.932163		1629698_at	CG3515-RA	---	CG3515	-6.44051	-0.897636	7.43731e-05	-0.551561												1629637_at	CG13794-RA	---	CG13794	6.07085	0.886892	0.000120239	0.616769	4.64643	0.826703	0.000913	0.565661	0
1631682_at	CG2956-RA	Twist	twi	6.75227	0.905606	5.02806e-05	0.401017		1624505_at	CG6113-RA	CG6113	Lip4	6.43487	0.897483	7.49096e-05	0.437229												1634207_at	CG16799-RA	--- /// --- /// GA14157	CG16799 /// DmirCG16799 /// DpseGA14157	6.05856	0.886507	0.000122213	0.633043	5.81387	0.878462	0.000169728	0.510773	0
1622959_at	CG12928-RA	CG12928	clos	-6.75076	-0.905569	5.03741e-05	-0.824405		1636108_at	CG17033-RA	early girl	elgi	-6.43421	-0.897465	7.49735e-05	-1.17804												1625388_at	CG4893-RA	---	CG4893	6.05543	0.886409	0.000122722	0.984916	5.80137	0.878029	0.000172637	0.884863	0
1641222_at	CG15142-RA	---	CG15142	-6.7498	-0.905546	5.04342e-05	-0.764004		1638012_at	CG6097-RA	Drosophila Protein O-mannosyltransferase 1	rt	-6.43379	-0.897454	7.5013e-05	-0.996683												1635418_at	CG18558-RA	---	CG18558	-6.05541	-0.886409	0.000122725	-0.901911	-4.98912	-0.844628	0.000546023	-0.66938	0
1641160_s_at	CG1057-RA	Mediator complex subunit 31	MED31	-6.74671	-0.905471	5.06274e-05	-1.42826		1630031_at	CG8922-RA	Minute 1(o)	RpS5a	6.42961	0.89734	7.54148e-05	1.39184												1634989_at	CG9244-RB	m-Aconitase	Acon	-6.05198	-0.886301	0.000123284	-1.43295	-8.00656	-0.930084	1.16907e-05	-1.47638	0
1627566_a_at	CG12163-RB	--- /// ---	CG12163 /// CG33293	6.74488	0.905427	5.07418e-05	1.25667		1635943_s_at	CG10947-RA	---	CG10947	-6.42513	-0.897218	7.58475e-05	-0.540114												1623584_at	CG10473-RA	Hook-like	Acn	6.05009	0.886242	0.000123593	1.31287	6.00435	0.884791	0.000131344	1.90025	0
1635360_at	CG10830-RA	---	CG10830	6.74385	0.905402	5.08071e-05	1.18133		1638495_at	CG6501-RA	Ngp	ns2	-6.42502	-0.897216	7.58576e-05	-1.1895												1637246_a_at	CG32627-RA	Drosophila Nna1 ortholog	NnaD	-6.04945	-0.886222	0.000123699	-0.720987	-4.7054	-0.829981	0.000834707	-0.750649	0
1634094_a_at	CG3941-RA	spotted dick	pita	-6.74369	-0.905398	5.08171e-05	-1.34118		1639377_at	CG15442-RA	ribosomal protein L27a	RpL27A	6.42384	0.897183	7.59727e-05	2.72												1631413_at	CG17267-RA	---	CG17267	-6.04411	-0.886053	0.000124579	-0.563033	-5.12133	-0.850864	0.00044982	-0.543696	0
1628422_s_at	CG31650-RA	---	CG31650	-6.74147	-0.905345	5.09569e-05	-0.914716		1628251_at	CG33054-RA	---	CG33054	-6.42208	-0.897135	7.61433e-05	-2.10066												1641328_at	CG4412-RA	ATPase coupling factor 6 /// pointed	ATPsyn-Cf6 /// pnt	-6.04177	-0.88598	0.000124967	-1.35683	-10.8337	-0.959941	7.59469e-07	-1.38737	0
1638511_at	CG9735-RB	Tryptophanyl-tRNA synthetase	Aats-trp	-6.74139	-0.905343	5.09619e-05	-1.23855		1638615_s_at	CG1883-RA	Ribosomal protein S7	RpS7	6.41931	0.89706	7.64133e-05	1.67009												1624765_at	CG18767-RA	mitochondrial ribosomal protein L36	mRpL36	-6.04149	-0.885971	0.000125012	-1.64675	-7.6991	-0.925014	1.64475e-05	-1.65637	0
1624277_at	CG8273-RA	---	CG8273	-6.74064	-0.905325	5.10089e-05	-0.942443		1624442_at	CG12586-RA	Mucin related 82C	Mur82C	6.4165	0.896983	7.66882e-05	0.741899												1639680_at	HDC15078	---	CG43092	-6.03922	-0.885899	0.000125391	-1.09865	-6.09535	-0.887652	0.000116406	-1.03907	0
1623633_at	CG2034-RA	---	CG2034	-6.73929	-0.905292	5.10942e-05	-0.762025		1638675_at	CG10680-RA	---	CG10680	6.41084	0.896828	7.72452e-05	0.5507												1624375_at	CG3227-RA	insensitive	insv	-6.0374	-0.885842	0.000125693	-0.80842	-4.73043	-0.831347	0.000803654	-0.587183	0
1638299_at	CG7323-RA	CG13811	CG42674	6.73568	0.905204	5.13233e-05	1.17567		1637972_at	CG15636-RA	CG15636	HP6	-6.40847	-0.896763	7.74802e-05	-0.86807												1623919_a_at	CG5175-RB	kugelkern	kuk	-6.03623	-0.885805	0.00012589	-2.08132	-5.90033	-0.881394	0.000150989	-1.606	0
1624543_s_at	Transposon.32	---	---	6.73441	0.905173	5.14043e-05	0.688546		1635661_at	CG14777-RB	---	CG14777	-6.40756	-0.896738	7.75703e-05	-1.29496												1624731_s_at	CG33205-RC	---	---	-6.03278	-0.885696	0.000126468	-1.1239	-6.00692	-0.884873	0.000130897	-1.22484	0
1633684_at	CG32444-RA	aldose 1-epimerase	CG32444	6.73322	0.905145	5.14795e-05	0.603562		1641330_at	CG32212-RA	---	CG32212	-6.40638	-0.896706	7.76876e-05	-1.76773												1640296_a_at	CG18455-RA	Optix	Optix	-6.03253	-0.885688	0.000126509	-0.401565	-5.80795	-0.878257	0.000171098	-0.374136	0
1632458_at	CG12165-RA	Inner Centromere Protein	Incenp	-6.73291	-0.905137	5.14994e-05	-0.605307		1628942_at	CG15385-RA	---	CG15385	6.40233	0.896595	7.80918e-05	0.664599												AFFX-Dros-ACTIN_3_at	---	---	---	-6.02635	-0.885492	0.000127553	-0.950041	-4.7799	-0.834004	0.000745842	-0.809402	0
1626028_at	CG4783-RA	---	CG4783	6.73142	0.905101	5.15946e-05	0.677163		1637555_at	CG7319-RA	---	---	-6.39611	-0.896424	7.87165e-05	-2.21214												1628985_a_at	CG6703-RB	Camguk	CASK	6.02182	0.885348	0.000128325	0.936679	4.6352	0.826068	0.000928779	0.828462	0
1625317_at	CG3735-RA	---	CG3735	-6.73124	-0.905096	5.16062e-05	-0.602233		1633713_at	CG13470-RA	--- /// GAGA factor	CG33260 /// Trl	-6.39493	-0.896391	7.88355e-05	-0.471381												1635987_at	CG12116-RA	--- /// ---	CG12116 /// DsecCG12116	6.02106	0.885324	0.000128454	0.474141	5.59974	0.870749	0.000227771	0.417802	0
1641339_at	CG10137-RA	---	CG10137	6.72824	0.905023	5.17986e-05	1.32317		1640598_s_at	GM07658	lethal (3) neo38	l(3)neo38	6.39418	0.896371	7.89109e-05	1.40405												1623873_at	CG9126-RA	Drosophila Stromal interaction molecule	Stim	6.01995	0.885289	0.000128644	2.06423	4.86297	0.838338	0.000658481	2.20358	0
1637617_at	CG18190-RA	---	CG18190	-6.72777	-0.905012	5.18284e-05	-0.837916		1622977_at	CG14635-RA	---	CG14635	-6.3909	-0.89628	7.92435e-05	-1.14855												1638468_at	CG30051-RB	---	CG30051	-6.01882	-0.885253	0.000128837	-0.886585	-5.48224	-0.866224	0.000268396	-0.912797	0
1625757_at	CG31492-RA	GST-containing FLYWCH zinc-finger protein	gfzf	-6.72585	-0.904965	5.19521e-05	-0.717799		1624703_at	CG31481-RA	proboscipedia	pb	-6.38968	-0.896247	7.93672e-05	-0.574038												1634464_at	CG5338-RB	Ribosomal protein S19b	RpS19b	-6.0187	-0.885249	0.000128859	-1.05336	-7.5246	-0.921897	2.00541e-05	-1.06876	0
1628745_at	CG18313-RA	---	betaNACtes4	-6.7219	-0.904869	5.22068e-05	-0.807005		1634371_at	CG14020-RA	---	CG14020	-6.3891	-0.896231	7.94269e-05	-0.657442												1635827_s_at	CG4257-RD	marelle	Stat92E	6.01229	0.885045	0.000129963	0.901546	5.20918	0.85482	0.000396007	1.15886	0
1637282_at	CG6171-RA	Anon-becker2	CG6171	-6.72161	-0.904862	5.22258e-05	-1.13051		1624792_at	CG2998-RA	Ribosomal protein S28b	RpS28b	6.38867	0.896219	7.94707e-05	2.48749												1626162_s_at	CG1906-RA	alphabet	alph	-6.01019	-0.884978	0.000130326	-0.668676	-6.48475	-0.898824	7.03014e-05	-0.825531	0
1632123_at	CG12050-RA	---	CG12050	-6.72115	-0.904851	5.22559e-05	-0.728541		1633646_at	CG2457-RA	CG42447 /// inaF	inaF-B /// inaF-D	6.38439	0.896101	7.99076e-05	0.652347												1629696_a_at	CG30497-RA	---	CG30497	6.0052	0.884818	0.000131196	1.45305	5.07425	0.848684	0.000481821	0.840771	0
1631520_at	CG1845-RA	---	Br140	-6.71616	-0.904729	5.25797e-05	-1.04978		1635531_at	CG9552-RA	rolling stone	rost	-6.38417	-0.896094	7.99304e-05	-1.51877												1636067_at	CG5934-RA	---	CG5934	-6.00516	-0.884817	0.000131203	-1.3804	-5.28381	-0.858066	0.000355693	-0.999027	0
1636875_at	CG11942-RA	skpE	skpE	-6.70688	-0.904502	5.31889e-05	-0.950869		1635528_s_at	CG14206-RB	Ribosomal protein S10b	RpS10b	6.38362	0.896079	7.99867e-05	1.24681												1636122_at	CG8146-RA	Suppressor of Cytokine Signaling at 16E	Socs16D	6.00437	0.884792	0.000131341	1.59945	5.03195	0.846687	0.000512654	1.98845	0
1624776_a_at	CG9160-RA	NADH-ubiquinone oxidoreductase acyl-carrier subunit	mtacp1	-6.70214	-0.904385	5.3503e-05	-1.44511		1627941_at	CG12984-RA	---	CG12984	-6.38294	-0.89606	8.00568e-05	-0.657118												1629615_at	CG17009-RA	australin	aust	-6.00401	-0.88478	0.000131405	-0.584662	-6.29704	-0.893645	8.94257e-05	-0.604046	0
1627673_at	CG1664-RA	locus 1	sbr	6.70211	0.904385	5.35051e-05	1.65072		1638378_at	CG13116-RA	---	CG13116	6.38234	0.896044	8.01183e-05	1.0777												1623960_s_at	Transposon.40	---	---	6.00254	0.884733	0.000131662	0.732314	8.89626	0.942243	4.59215e-06	0.642013	0
1623281_s_at	CG17949-RA	His2B:CG17949 /// His2B:CG33868 /// His2B:CG33870 /// His2B:CG33872 /// His2B:CG33874 /// His2B:CG33876 /// His2B:CG33878 /// His2B:CG33880 /// His2B:CG33882 /// His2B:CG33884 /// His2B:CG33886 /// His2B:CG33888 /// His2B:CG33890 /// His2B:CG33892 /// His2B:CG33894 /// His2B:CG33896 /// His2B:CG33898 /// His2B:CG33900 /// His2B:CG33902 /// His2B:CG33904 /// His2B:CG33906 /// His2B:CG33908 /// His…	His2B:CG17949 /// His2B:CG33868 /// His2B:CG33870 /// His2B:CG33872 /// His2B:CG33874 /// His2B:CG33876 /// His2B:CG33878 /// His2B:CG33880 /// His2B:CG33882 /// His2B:CG33884 /// His2B:CG33886 /// His2B:CG33888 /// His2B:CG33890 /// His2B:CG33892 /// His2B:CG33894 /// His2B:CG33896 /// His2B:CG33898 /// His2B:CG33900 /// His2B:CG33902 /// His2B:CG33904 /// His2B:CG33906 /// His2B:CG33908 /// His…	-6.70035	-0.904341	5.36221e-05	-0.572648		1634143_at	CG8345-RA	Cyp6w1	Cyp6w1	6.37754	0.895911	8.06131e-05	0.308766												1639532_at	CG5391-RA	---	CG5391	-6.00121	-0.884691	0.000131896	-0.427763	-4.98278	-0.84432	0.000551155	-0.391383	0
1632485_a_at	CG10637-RA	Numb-associated kinase	Nak	6.69802	0.904284	5.37777e-05	1.89393		1641614_at	CG15693-RA	Down syndrome cell adhesion molecule /// ribosomal protein S20	Dscam /// RpS20	6.37586	0.895864	8.07868e-05	1.10007												1641476_a_at	CG6281-RA	tissue inhibitor of metalloproteases	Timp	5.99872	0.884611	0.000132335	1.48207	4.95964	0.843188	0.000570334	1.27362	0
1622984_at	CG8905-RA	mitochodnrial SOD	Sod2	-6.69756	-0.904273	5.38088e-05	-0.915455		1638351_s_at	CG8280-RA	elongation factor 1-alpha F1	Ef1alpha48D	6.37299	0.895785	8.10856e-05	2.22252												1641203_at	HDC07231	---	CG43069	-5.99663	-0.884544	0.000132705	-0.775709	-5.60779	-0.871051	0.000225241	-0.704942	0
1632258_s_at	CG14672-RA	Spec2	Spec2	-6.69742	-0.904269	5.3818e-05	-1.60323		1638299_at	CG7323-RA	CG13811	CG42674	6.37225	0.895764	8.1163e-05	0.7114												1636980_s_at	CG4643-RA	Wallenstein	Fsn	-5.99475	-0.884483	0.000133038	-1.42342	-5.77379	-0.877068	0.000179246	-1.08952	0
1635089_at	CG8253-RA	tungus	tun	-6.69335	-0.904169	5.40909e-05	-0.526202		1641131_at	CG5621-RA	---	CG5621	6.37117	0.895734	8.12756e-05	1.13861												1635522_a_at	CG12789-RA	CG12789	santa-maria	5.99159	0.884382	0.0001336	0.729125	5.08502	0.849187	0.000474289	0.569549	0
1633044_at	CG17280-RA	CG17280	levy	-6.69153	-0.904124	5.42133e-05	-1.49185		1625387_s_at	CG6376-RB	E2F transcription factor /// torp4a	E2f /// Torsin	6.36746	0.895631	8.16632e-05	0.856807												1630680_at	CG7537-RB	inx5	inx5	-5.98928	-0.884307	0.000134012	-0.806401	-7.06112	-0.912657	3.45229e-05	-0.721816	0
1626057_a_at	CG9368-RB	---	CG9368	6.69128	0.904118	5.42306e-05	0.898593		1627836_at	CG13801-RA	---	CG13801	-6.36683	-0.895613	8.17297e-05	-0.70134												1623782_at	CG33131-RA	SCAP	SCAP	5.98918	0.884304	0.00013403	1.019	6.90282	0.90914	4.18002e-05	1.15659	0
1633370_s_at	GH08923	mRNA-like ncRNA in embryogenesis 21	CG11727	6.69058	0.9041	5.42779e-05	1.80372		1633047_at	CG1809-RA	---	CG1809	6.36574	0.895583	8.18444e-05	0.46864												1639230_at	CG3524-RA	v(2)k05816	v(2)k05816	5.98258	0.884091	0.000135217	1.22801	4.72601	0.831107	0.000809052	0.854598	0
1639839_s_at	CG5460-RA	hairless	H	6.6904	0.904096	5.42898e-05	1.10996		1637120_at	CG30098-RA	---	CG30098	6.35709	0.895342	8.27594e-05	0.32647												1638007_at	CG1542-RA	---	CG1542	-5.98175	-0.884065	0.000135367	-1.3057	-4.59214	-0.823608	0.000991996	-0.878891	0
1634893_at	CG9042-RC	5' gene	Gpdh	-6.6847	-0.903955	5.4676e-05	-1.28033		1641188_a_at	CG5815-RA	---	CG5815	6.353	0.895227	8.31965e-05	0.967516												1640883_a_at	CG2082-RE	---	CG2082	-5.97619	-0.883885	0.000136375	-0.4426	-5.7741	-0.877079	0.000179172	-0.434262	0
1626667_at	CG1221-RA	miple	miple	6.67622	0.903745	5.52568e-05	0.968097		1637229_a_at	CG11796-RA	--- /// ---	CG11796 /// DsecCG11796	-6.35282	-0.895222	8.32153e-05	-1.25972												1638964_at	CG7800-RA	---	CG7800	5.97561	0.883866	0.000136482	0.512748	5.84409	0.879498	0.000162907	0.527643	0
1632626_at	CG17712-RA	---	CG17712	-6.67289	-0.903663	5.54862e-05	-0.900883		1633673_a_at	CG11154-RB	H+-ATPase beta subunit	ATPsyn-beta	-6.3507	-0.895163	8.34429e-05	-0.696668												1630689_at	CG33061-RA	---	CG33061	-5.97129	-0.883726	0.000137273	-0.518029	-4.94115	-0.842276	0.000586172	-0.434632	0
1630094_at	CG1696-RA	lethal (1) G0269	Dd	6.67125	0.903622	5.55999e-05	1.21751		1626336_at	CG12489-RA	Defense repressor 1	dnr1	6.34943	0.895128	8.3579e-05	1.93381												1631021_at	CG4771-RA	vretano	vret	-5.97034	-0.883695	0.000137447	-0.648968	-7.40319	-0.919617	2.30658e-05	-0.897955	0
1637150_at	CG13928-RA	---	CG13928	6.66927	0.903573	5.5737e-05	0.855034		1624059_at	CG32223-RA	---	---	6.34778	0.895081	8.37567e-05	0.772702												1636068_a_at	CG7439-RB	argonaute 2	AGO2	5.96759	0.883606	0.000137954	1.68855	7.67235	0.924548	1.69513e-05	2.1335	0
1630746_at	CG31807-RA	---	CG31807	-6.66562	-0.903482	5.59915e-05	-0.809915		1629400_at	CG8615-RA	Ribosomal protein L18	RpL18	6.34669	0.895051	8.38746e-05	1.23392												1625450_at	CG32476-RA	methuselah-like 14	mthl14	5.96602	0.883555	0.000138243	0.684724	8.84726	0.941656	4.82525e-06	0.733689	0
1638199_s_at	CG32555-RB	Rp190RhoGAP	RhoGAPp190	6.66519	0.903471	5.60215e-05	2.1881		1625832_at	HDC14580	---	---	-6.34596	-0.89503	8.39537e-05	-0.554958												1641412_at	CG31809-RA	---	CG31809	5.96569	0.883545	0.000138304	0.636524	4.91323	0.840885	0.00061097	0.440326	0
1623498_at	CG5857-RA	---	CG5857	-6.6651	-0.903469	5.60276e-05	-0.758497		1634970_at	CG3634-RA	---	CG3634	6.34453	0.89499	8.4108e-05	2.12142												1625646_at	CG11148-RA	---	CG11148	-5.96479	-0.883515	0.000138472	-1.07755	-6.89544	-0.908971	4.21779e-05	-0.948313	0
1636853_at	CG13214-RA	CG13214	Cpr47Ef	-6.66383	-0.903437	5.61167e-05	-0.534759		1631242_at	CG4029-RA	Domina	jumu	6.3443	0.894984	8.41334e-05	0.925753												1630529_at	CG11562-RA	---	CG11562	-5.96334	-0.883468	0.000138739	-1.24813	-5.18681	-0.853826	0.000409025	-1.07723	0
1626219_s_at	CG10392-RB	lethal (2) NC130	sxc	6.66108	0.903369	5.63091e-05	1.50268		1623606_at	CG4087-RA	Ribosomal-protein-A2	RpLP1	6.34188	0.894916	8.4396e-05	2.03868												1631319_at	CG32462-RA	---	CG32462	-5.96044	-0.883374	0.00013928	-0.678616	-5.75036	-0.876243	0.000185076	-0.649341	0
1628973_a_at	CG1464-RB	eyeless	ey	6.65939	0.903327	5.64281e-05	1.02794		1634351_at	CG7860-RA	---	CG7860	-6.34185	-0.894915	8.43991e-05	-0.88123												1627697_at	CG8972-RA	rhomboid-7	rho-7	-5.95924	-0.883335	0.000139504	-1.11042	-4.90597	-0.84052	0.000617603	-0.960803	0
1627826_s_at	CG12744-RA	---	CG12744	-6.65788	-0.903289	5.65344e-05	-0.559155		1638947_at	CG8849-RA	mitochondrial ribosomal protein L24	mRpL24	-6.34181	-0.894914	8.44035e-05	-2.22647												1633079_at	CG17472-RA	---	CG17472	-5.95715	-0.883267	0.000139895	-0.900522	-6.11152	-0.88815	0.000113948	-1.25493	0
1623590_s_at	CG32438-RC	Smc5	Smc5	-6.65638	-0.903251	5.66404e-05	-1.00216		1627308_s_at	CG17420-RB	ribosomal L15	RpL15	6.33631	0.894759	8.50036e-05	3.71664												1632516_at	CG8506-RA	dRabenosyn	Rbsn-5	-5.9519	-0.883095	0.000140882	-1.10867	-5.54758	-0.868767	0.000244925	-0.908442	0
1641741_a_at	CG14823-RB	---	CG14823	6.6539	0.903189	5.6816e-05	0.644878		1633563_at	CG1637-RB	---	CG1637	6.33486	0.894718	8.51622e-05	0.875812												1630877_a_at	CG8455-RB	---	CG8455	-5.95162	-0.883086	0.000140935	-1.28959	-4.69397	-0.829352	0.000849304	-1.05888	0
1638979_a_at	CG1960-RA	mutator 2	mu2	-6.65218	-0.903146	5.69381e-05	-0.926507		1625500_at	CG11482-RA	Mlh1	Mlh1	-6.33441	-0.894705	8.5212e-05	-0.493068												1637717_at	CG18085-RA	sevenless	sev	5.95136	0.883078	0.000140985	1.24225	5.7498	0.876223	0.000185218	1.45483	0
1633385_at	CG4139-RB	Karl	Karl	-6.65083	-0.903113	5.70343e-05	-1.14495		1631015_s_at	CG17489-RE	ribosomal protein L5	RpL5	6.33436	0.894704	8.52174e-05	2.12941												1628042_at	CG32488-RA	---	CG32488	-5.94847	-0.882983	0.000141532	-0.922552	-5.76773	-0.876856	0.000180734	-0.834788	0
1638988_at	CG12914-RA	---	CG12914	-6.64683	-0.903012	5.732e-05	-0.440949		1622919_at	CG14640-RA	CG14640	TwdlV	-6.33421	-0.8947	8.52344e-05	-0.517293												1637385_a_at	CG9780-RA	Neprilysin	CG9780	5.94632	0.882913	0.000141941	0.331178	6.51494	0.899623	6.76613e-05	0.322389	0
1628459_at	CG7157-RA	36DE accessory gland protein	Acp36DE	-6.64511	-0.902969	5.74431e-05	-0.7935		1641053_s_at	CG6863-RB	Tolkin	tok	6.33348	0.894679	8.53141e-05	0.649642												1629195_at	CG4851-RA	CG4851	Ppt2	5.94598	0.882902	0.000142004	1.1477	5.13375	0.851433	0.000441758	0.92449	0
1631455_at	CG30493-RB	--- /// lethal (2) 08492	CG30493 /// l(2)08492	-6.64365	-0.902933	5.75482e-05	-1.2967		1640715_at	CG5376-RA	---	CG5376	-6.33283	-0.894661	8.5386e-05	-1.2878												1627275_at	CG9902-RA	---	CG9902	-5.94104	-0.88274	0.00014295	-0.95686	-5.19698	-0.854279	0.000403053	-0.862155	0
1632920_at	CG10700-RA	---	CG10700	-6.64358	-0.902931	5.75534e-05	-0.435856		1630397_at	CG13625-RA	---	CG13625	6.33281	0.89466	8.53877e-05	2.26992												1626732_at	CG30217-RA	---	---	-5.9322	-0.882449	0.000144655	-0.648172	-7.04233	-0.91225	3.53102e-05	-0.586548	0
1632647_s_at	GH25188	---	---	-6.63844	-0.902802	5.79242e-05	-0.635153		1635032_a_at	CG3526-RB	---	CG3526	-6.33115	-0.894613	8.55713e-05	-0.700334												1638875_at	CG6542-RA	Egg-derived tyrosine phosphatase	EDTP	5.92527	0.882221	0.000146009	0.957479	5.3471	0.860741	0.000324943	1.82442	0
1634477_at	CG31177-RA	CG13420	CG42335	6.63809	0.902793	5.79499e-05	1.50187		1635745_a_at	CG4389-RB	Mitochondrial trifunctional protein alpha subunit	Mtpalpha	6.32761	0.894514	8.59625e-05	0.629489												1630436_at	CG11269-RA	---	CG11269	-5.91799	-0.88198	0.000147443	-0.965566	-7.17913	-0.915152	2.99934e-05	-0.959061	0
1625631_at	CG15180-RA	CG15180	glob2	-6.63318	-0.902669	5.83067e-05	-0.733533		1636952_at	CG9308-RA	---	CG9308	-6.32324	-0.89439	8.64493e-05	-1.54249												1626927_at	HDC12553	CG11776	Pif1A	5.90825	0.881657	0.000149388	0.855401	4.85887	0.838127	0.000662535	0.675721	0
1629306_at	CG5675-RA	X11L	X11L	6.62446	0.902449	5.89461e-05	1.07531		1634383_a_at	CG12317-RA	JhI-21	JhI-21	6.3227	0.894375	8.65087e-05	1.74043												1627171_at	CG7620-RA	lethal (3) 87Df	l(3)87Df	-5.90191	-0.881446	0.000150669	-1.87295	-7.53052	-0.922006	1.99185e-05	-2.11667	0
1627236_s_at	HDC03384	---	---	-6.61674	-0.902254	5.95192e-05	-0.425969		1628536_s_at	CG11880-RA	---	CG11880	6.31807	0.894243	8.70279e-05	1.45645												1623811_at	CG12373-RA	mitochondrial ribosomal protein L18	mRpL18	-5.89802	-0.881317	0.000151461	-1.0743	-7.73086	-0.925561	1.58702e-05	-1.44082	0
1641105_at	CG18780-RA	Mediator complex subunit 20	MED20	-6.61663	-0.902251	5.95276e-05	-1.27107		1626763_a_at	CG7662-RA	veli	veli	-6.31393	-0.894126	8.74946e-05	-3.35899												1623284_at	CG10251-RA	portabella	prt	-5.89705	-0.881284	0.000151658	-0.489215	-4.9539	-0.842906	0.000575203	-0.42558	0
1624212_at	CG6784-RA	---	CG42828	-6.61598	-0.902234	5.95761e-05	-0.760005		1630372_s_at	GM09668	Chorion factor 2	Cf2	6.31232	0.89408	8.7677e-05	0.768016												1630645_at	CG3528-RA	---	CG3528	-5.89422	-0.88119	0.000152237	-0.626557	-4.97667	-0.844022	0.000556156	-0.541742	0
1638930_s_at	CG11248-RB	---	CG11248	-6.6144	-0.902194	5.96938e-05	-0.633172		1629112_at	CG5078-RA	---	CG5078	-6.30992	-0.894012	8.79485e-05	-0.485289												1624154_at	CG6620-RA	Aurora B	ial	-5.88988	-0.881045	0.000153132	-0.765158	-5.36935	-0.861665	0.000314817	-0.834769	0
1638748_at	CG1007-RA	extramacrochaetae	emc	6.61002	0.902083	6.00229e-05	1.29886		1631127_at	CG10424-RA	---	CG10424	6.3073	0.893938	8.82467e-05	0.687084												1632870_at	CG32364-RA	---	CG32364	-5.88745	-0.880963	0.000153633	-0.690932	-6.2378	-0.891932	9.65735e-05	-0.581757	0
1638365_at	CG3244-RA	C-type lectin 27kD	Clect27	-6.60624	-0.901987	6.03075e-05	-1.77728		1629752_at	CG5525-RA	---	CG5525	6.29948	0.893715	8.91437e-05	1.14421												1633292_a_at	CG4300-RA	---	CG4300	-5.87714	-0.880617	0.000155787	-1.84594	-5.77289	-0.877036	0.000179467	-2.03562	0
1630034_at	CG12119-RA	---	CG12119	-6.60624	-0.901987	6.03078e-05	-0.925081		1626783_at	CG16756-RA	---	CG16756	6.29938	0.893712	8.91561e-05	0.488296												1629039_at	CG13533-RA	asrij	asrij	-5.87508	-0.880548	0.00015622	-1.71786	-9.52383	-0.949051	2.48127e-06	-2.54235	0
1633741_at	CG31032-RA	---	---	-6.60552	-0.901969	6.03622e-05	-1.18364		1624895_at	CG7529-RA	Esterase Q	Est-Q	6.29914	0.893705	8.91839e-05	0.451153												1628297_a_at	CG8478-RA	---	CG8478	-5.87481	-0.880539	0.000156278	-0.494987	-4.99496	-0.84491	0.000541343	-0.452336	0
1641171_at	CG9306-RA	NADH ubiquinone oxidoreductase B22	CG9306	-6.60491	-0.901953	6.04087e-05	-1.25339		1636805_a_at	CG8944-RA	---	CG8944	6.29812	0.893676	8.93014e-05	1.12543												1634371_at	CG14020-RA	---	CG14020	-5.86978	-0.880369	0.000157342	-0.717901	-6.3891	-0.896231	7.94269e-05	-0.657442	0
1633273_at	CT34128	Secretory Pathway Calcium atpase	SPoCk	-6.60429	-0.901937	6.04555e-05	-0.810215		1629627_at	HDC03087	---	CG42490	-6.29756	-0.89366	8.93664e-05	-0.907854												1639632_at	CG1234-RA	---	CG1234	-5.86765	-0.880297	0.000157797	-1.17483	-5.50031	-0.866934	0.000261673	-1.22031	0
1633757_s_at	CG10188-RB	---	CG10188	6.60411	0.901933	6.04691e-05	1.25945		1629615_at	CG17009-RA	australin	aust	-6.29704	-0.893645	8.94257e-05	-0.604046												1632696_at	CG15323-RA	--- /// ---	CG15323 /// DsimCG15323	-5.8676	-0.880295	0.000157808	-0.893231	-4.84327	-0.837324	0.000678167	-0.696285	0
1634272_at	CG18516-RA	---	CG18516	-6.60096	-0.901852	6.07091e-05	-0.477371		1630807_at	CG33111-RA	---	CG33111	6.29652	0.89363	8.94858e-05	1.54788												1628187_s_at	CG9691-RA	---	CG9691	5.86465	0.880196	0.000158437	0.761064	5.35975	0.861267	0.000319144	0.848263	0
1629081_at	CG3134-RA	orientation disruptor	ord	-6.59969	-0.90182	6.08055e-05	-0.421883		1623863_a_at	CG4070-RA	Tis11 homolog	Tis11	6.29508	0.893589	8.96533e-05	1.29879												1640147_at	CG18518-RA	---	CG18518	-5.86456	-0.880193	0.000158458	-0.696839	-4.8271	-0.836485	0.00069479	-0.479596	0
1630049_at	CG4461-RA	---	CG4461	-6.59952	-0.901816	6.08184e-05	-0.788398		1622966_at	CG15527-RA	Ribosomal protein S28a	RpS28a	-6.29202	-0.893501	9.00095e-05	-0.478213												1641330_at	CG32212-RA	---	CG32212	-5.86446	-0.880189	0.000158479	-1.98004	-6.40638	-0.896706	7.76876e-05	-1.76773	0
1631223_at	CG2100-RA	---	CG2100	-6.59562	-0.901716	6.11174e-05	-1.16878		1635272_a_at	CG10205-RB	---	CG10205	-6.29175	-0.893494	9.00404e-05	-0.687897												1634753_at	CG5327-RA	---	CG5327	-5.84068	-0.879382	0.000163663	-0.46741	-4.90717	-0.84058	0.000616507	-0.531778	0
1636283_at	CG14826-RA	---	CG14826	6.59395	0.901673	6.12451e-05	0.476732		1623484_at	CG3830-RA	vestigial	vg	-6.2912	-0.893478	9.01051e-05	-0.522215												1640052_at	CG15434-RA	NADH ubiquinone oxidoreductase B8	CG15434	-5.83973	-0.879349	0.000163872	-0.362867	-7.34052	-0.918403	2.48095e-05	-0.448893	0
1624514_at	CG32090-RA	Vha16-3	Vha16-3	-6.59143	-0.901609	6.14397e-05	-0.813569		1635156_s_at	CG3263-RC	regulatory subunit of protein kinase A	Pka-R1	6.2902	0.893449	9.02207e-05	1.32821												1623019_a_at	CG30171-RB	PROJECTIN-like	Unc-89	-5.83897	-0.879324	0.000164041	-0.607647	-6.5831	-0.901395	6.20863e-05	-0.687869	0
1624198_at	CG12582-RA	---	CG12582	6.58954	0.901561	6.15854e-05	0.818545		1633665_at	CG12244-RA	licorne	lic	6.28909	0.893417	9.03505e-05	0.901436												1625257_s_at	CG31523-RC	---	CG31523	5.8384	0.879304	0.00016417	1.58759	4.98481	0.844418	0.000549507	1.0323	0
1631785_at	CG7719-RA	greatwall	gwl	-6.58912	-0.90155	6.16181e-05	-0.380777		1630264_at	CG9871-RA	CG9871	RpL22-like	-6.28821	-0.893392	9.0454e-05	-0.708131												1622896_at	CG13848-RA	CG13848	pinta	5.83761	0.879277	0.000164346	0.638219	6.13536	0.888878	0.000110426	0.605542	0
1634143_at	CG8345-RA	Cyp6w1	Cyp6w1	6.58369	0.901411	6.20399e-05	0.306929		1623688_at	CG3680-RA	---	CG3680	6.28776	0.893379	9.05071e-05	1.20766												1638648_at	CG8160-RA	---	CG8160	-5.83724	-0.879264	0.000164426	-1.28586	-5.54435	-0.868642	0.000246035	-1.347	0
1624697_at	CG14983-RA	---	CG14983	-6.58346	-0.901405	6.20579e-05	-0.854069		1627436_s_at	CG17888-RF	PAR-domain protein 1	Pdp1	6.28741	0.893369	9.05479e-05	0.906708												1633651_at	CG14734-RA	Tachykinin	Tk	5.83614	0.879227	0.000164672	0.867253	5.30475	0.858959	0.000345189	0.893551	0
1639070_a_at	CG17944-RA	---	CG17944	6.58239	0.901377	6.21412e-05	1.45753		1638593_a_at	CG2286-RA	NADH:ubiquinone reductase 75-kD subunit precursor	ND75	-6.2872	-0.893363	9.05727e-05	-1.98731												1637074_at	CG11035-RA	---	CG11035	-5.83457	-0.879173	0.000165023	-0.836798	-9.46572	-0.948472	2.62312e-06	-1.16826	0
1634310_at	CG12408-RA	TpnC4	TpnC4	-6.58196	-0.901366	6.21751e-05	-0.140075		1638186_a_at	CG9025-RA	CG9025	Fem-1	6.28124	0.893192	9.12748e-05	2.28908												1633200_at	CG9449-RA	---	CG9449	-5.83036	-0.879029	0.000165969	-0.904916	-4.68592	-0.828907	0.000859751	-0.587691	0
1633908_at	CG6496-RA	pigment-dispersing factor	Pdf	6.57923	0.901296	6.23886e-05	0.408779		1631919_at	CG17078-RA	anon-21Cb	CG17078	-6.27859	-0.893116	9.15885e-05	-1.15688												1638294_at	CG7972-RA	spindle-C	mus301	-5.82889	-0.878978	0.0001663	-0.717291	-5.36181	-0.861353	0.000318211	-0.541356	0
1633792_a_at	CG7467-RB	eyelid	osa	6.57686	0.901235	6.25756e-05	1.97583		1639317_at	CG7896-RA	---	CG7896	-6.27739	-0.893081	9.17316e-05	-0.88404												1639015_s_at	CG2835-RC	G protein salpha 60A	G-salpha60A	5.82536	0.878857	0.000167099	1.75564	7.59402	0.923159	1.85256e-05	2.04352	0
1636784_at	CG9334-RA	serpin 3	Spn3	-6.56624	-0.900961	6.34178e-05	-0.769857		1626749_a_at	CG18135-RB	---	CG18135	6.27665	0.89306	9.18198e-05	0.77433												1626983_at	HDC06210	---	CG43192	-5.82216	-0.878747	0.000167827	-0.689634	-5.53762	-0.868383	0.000248357	-0.682818	0
1637069_at	CG4622-RA	---	CG4622	-6.56405	-0.900905	6.35929e-05	-1.88837		1641592_at	Dm.3L.25940.0	---	---	-6.27061	-0.892886	9.25418e-05	-1.65134												1624357_at	CG7676-RA	corona	cona	-5.81721	-0.878577	0.000168959	-0.633536	-6.2396	-0.891985	9.6347e-05	-0.524751	0
1626027_at	CG8856-RA	Scavenger Receptor	Sr-CII	-6.56295	-0.900876	6.36807e-05	-0.430112		1641688_at	CG18136-RA	---	CG18136	-6.27056	-0.892884	9.25476e-05	-0.748003												1640168_at	CG9454-RA	Serpin 42Db	Spn42Db	-5.81707	-0.878572	0.000168989	-0.703868	-7.99714	-0.929936	1.18119e-05	-0.617195	0
1636600_a_at	CG6803-RA	Zeelin1	Mf	-6.56258	-0.900866	6.37107e-05	-0.424113		1631679_x_at	CT33175	---	---	6.25915	0.892554	9.39291e-05	0.583017												1623887_at	CG12367-RA	CG12367	Hen1	-5.81666	-0.878558	0.000169085	-0.520406	-4.83416	-0.836852	0.000687477	-0.503405	0
1629217_at	CG31258-RA	lethal (3) 85Aa	Cenp-C	-6.55906	-0.900776	6.39933e-05	-0.693302		1627629_at	CG3446-RA	NADH ubiquinone oxidoreductase B16.6	CG3446	-6.25807	-0.892523	9.40607e-05	-1.67844												1625633_a_at	CG32031-RA	insect intestinal mucin iim22	Argk	-5.8142	-0.878473	0.00016965	-1.75339	-6.87392	-0.908477	4.32997e-05	-1.83997	0
1638544_at	CG12929-RA	---	CG12929	-6.55819	-0.900753	6.40639e-05	-1.70424		1629321_at	CG8887-RA	discs absent, small, or homeotic	ash1	-6.25344	-0.892388	9.46285e-05	-0.934288												1632455_at	CG8680-RA	NADH ubiquinone oxidoreductase 13 kDa A	CG8680	-5.814	-0.878466	0.000169697	-1.27053	-6.44124	-0.897656	7.43037e-05	-1.35728	0
1640031_at	CG10593-RA	Angiotensin-converting enzyme-related	Acer	6.55768	0.90074	6.41054e-05	1.80382		1638656_at	CG8646-RA	---	CG8646	6.25093	0.892315	9.49377e-05	0.90291												1633727_s_at	CG8789-RA	CG8789	wnd	5.81275	0.878423	0.000169985	1.18423	7.72501	0.925461	1.59748e-05	1.42971	0
1637165_at	CG6022-RA	CG6022	Cchl	-6.55745	-0.900734	6.41233e-05	-1.23682		1639995_a_at	CG1868-RB	---	CG1868	-6.24817	-0.892235	9.52792e-05	-0.779823												1634994_a_at	CG2595-RB	RnRacGAP	RacGAP84C	-5.81051	-0.878346	0.000170503	-0.773184	-5.29646	-0.858607	0.000349307	-0.77341	0
1631872_at	CG7755-RA	---	CG7755	-6.55726	-0.900729	6.41391e-05	-0.988355		1630620_at	CG10489-RA	Pole2	Pole2	-6.24811	-0.892233	9.52858e-05	-0.662335												1639195_a_at	CG5940-RA	cyclin A	CycA	-5.80734	-0.878236	0.00017124	-0.396033	-4.79656	-0.834886	0.000727379	-0.455688	0
1627847_s_at	CG13549-RA	yippee interacting protein 3	yip3	-6.55319	-0.900623	6.44686e-05	-0.593346		1641380_a_at	CG6889-RB	taranis	tara	6.24683	0.892196	9.54447e-05	0.985247												1640075_a_at	CG3424-RA	pathetic	path	5.80561	0.878177	0.000171642	0.586625	6.49657	0.899138	6.92547e-05	0.594996	0
1626090_at	CG3973-RA	pickled eggs	pigs	6.55052	0.900554	6.46863e-05	1.4605		1627577_at	CG7409-RA	---	CG7409	-6.24558	-0.89216	9.56001e-05	-0.601493												1631192_at	CG10887-RA	---	CG10887	-5.80052	-0.878	0.000172836	-0.919116	-4.94268	-0.842351	0.000584846	-0.682869	0
1634955_at	CG9160-RA	NADH-ubiquinone oxidoreductase acyl-carrier subunit	mtacp1	-6.54988	-0.900537	6.47384e-05	-1.33717		1628959_at	CG6007-RA	benedict	gatA	-6.24376	-0.892106	9.58275e-05	-2.08524												1635251_at	CG32553-RA	---	CG32553	5.79639	0.877857	0.00017381	0.511203	4.60637	0.824426	0.00097061	0.50158	0
1629086_s_at	CG17246-RB	Succinate dehydrogenase	SdhA	-6.54985	-0.900536	6.47413e-05	-1.98976		1627729_s_at	CG12085-RC	half-pint	pUf68	6.24299	0.892084	9.59236e-05	1.83408												1623013_s_at	CG3907-RB	---	CG3907	5.79287	0.877734	0.000174646	1.17849	8.33624	0.934988	8.19535e-06	1.23724	0
1636960_a_at	CG11763-RC	Ran-Binding Protein in the Microtubule Organizing Center	RanBPM	6.54703	0.900463	6.49718e-05	1.44047		1635760_at	CG3041-RA	lethal(3)88Ab	Orc2	-6.24203	-0.892056	9.60426e-05	-1.31015												1636564_at	CG14757-RA	---	CG14757	-5.78839	-0.877578	0.000175713	-0.828221	-8.3621	-0.935351	7.97383e-06	-0.964119	0
1634597_a_at	CG31085-RB	---	CG33970	6.54635	0.900445	6.50281e-05	0.843154		1639063_at	CG16969-RA	dim gamma-tubulin 2	dgt2	-6.2413	-0.892035	9.61343e-05	-1.20777												1625427_at	CG12241-RA	---	CG12241	-5.78817	-0.877571	0.000175766	-1.5354	-5.12402	-0.850988	0.000448058	-1.12848	0
1623746_a_at	CG6167-RA	PICK1	PICK1	-6.54391	-0.900382	6.52282e-05	-0.572177		1624357_at	CG7676-RA	corona	cona	-6.2396	-0.891985	9.6347e-05	-0.524751												1635250_at	CG31120-RB	---	CG31120	-5.78518	-0.877466	0.000176485	-1.7181	-5.18366	-0.853686	0.000410895	-1.35082	0
1636080_a_at	CG11352-RB	jim	jim	6.5439	0.900382	6.52291e-05	1.44045		1641747_s_at	CG3136-RA	CG3136	Atf6	6.23897	0.891967	9.64257e-05	1.02038												1632611_at	CG15136-RA	---	CG15136	-5.78454	-0.877444	0.000176639	-0.835426	-5.65929	-0.872961	0.000209746	-0.699648	0
1629589_at	CG1712-RA	Gustatory receptor 43a	Gr43a	-6.54389	-0.900382	6.52296e-05	-0.751975		1640268_at	CG32491-RS	Modifier67.2	mod(mdg4)	6.23853	0.891954	9.6482e-05	1.24729												1638562_a_at	CG3050-RB	Cyp6d5	Cyp6d5	5.77789	0.877212	0.000178247	0.613774	5.10528	0.850126	0.000460465	0.585655	0
1634702_at	CG7227-RA	---	CG7227	-6.54338	-0.900368	6.52722e-05	-0.279743		1632870_at	CG32364-RA	---	CG32364	-6.2378	-0.891932	9.65735e-05	-0.581757												1639781_at	CG13402-RA	---	betaNACtes1	-5.77327	-0.87705	0.000179374	-1.01893	-5.63486	-0.87206	0.000216949	-0.760224	0
1640801_at	LD09837	pyruvate dehydrogenase kinase	Pdk	6.54271	0.900351	6.5327e-05	0.739922		1629672_at	CG17284-RA	Odorant-binding protein 93a	Obp93a	-6.23688	-0.891906	9.6689e-05	-0.695724												1636602_at	CG11253-RA	---	CG11253	-5.76917	-0.876906	0.000180381	-1.23426	-4.73141	-0.831401	0.000802459	-0.869891	0
1626719_a_at	CG6210-RA	wntless	wls	-6.5377	-0.90022	6.57422e-05	-1.39736		1636551_at	CG14683-RA	--- /// ---	CG14683 /// DyakGE26043	-6.23523	-0.891857	9.68968e-05	-1.19978												1628416_s_at	CG5170-RC	Drosophila dodeca-satellite-binding protein 1	Dp1	5.76392	0.876722	0.000181678	0.805244	5.78197	0.877354	0.000177259	0.662585	0
1629960_s_at	CT32428	Rep3	Drep-3	-6.53557	-0.900164	6.59189e-05	-0.516113		1628290_s_at	CG17292-RB	---	CG17292	6.23428	0.89183	9.70162e-05	1.19458												1632327_at	CG4854-RA	---	CG4854	-5.76351	-0.876707	0.00018178	-0.984904	-5.49184	-0.866601	0.000264804	-0.626876	0
1636403_at	CG5276-RA	---	CG5276	-6.52961	-0.900008	6.64172e-05	-0.888149		1641157_at	CG1888-RA	---	CG1888	6.23421	0.891827	9.70262e-05	0.892368												1639927_at	CG6130-RA	heineken-cup	h-cup	-5.76154	-0.876638	0.000182269	-0.426226	-5.38461	-0.862294	0.000308068	-0.400018	0
1628488_at	CG6051-RA	---	CG6051	6.52831	0.899974	6.65264e-05	1.59142		1632752_at	CG13633-RA	drostatin-A4	Ast	6.2317	0.891754	9.73439e-05	1.01696												1640698_at	CG8814-RA	---	CG8814	5.76121	0.876626	0.000182353	0.9764	5.0951	0.849655	0.000467357	0.822469	0
1623866_at	CG17970-RA	Cyp4ac2	Cyp4ac2	6.52824	0.899973	6.65324e-05	0.474123		1624310_s_at	CG4753-RB	---	CG4753	6.23036	0.891715	9.7513e-05	0.51921												1641343_at	CG3302-RA	corazonin	Crz	5.76114	0.876623	0.00018237	0.589371	4.65278	0.82706	0.000904198	0.637804	0
1635460_a_at	CG17927-RG	---	---	-6.51939	-0.89974	6.72815e-05	-1.09345		1628584_at	CG8733-RA	Cyp305a1	Cyp305a1	-6.22982	-0.891699	9.75819e-05	-0.803586												1633893_at	CG31217-RA	predicted gene W	modSP	5.76103	0.87662	0.000182397	0.992735	4.92144	0.841295	0.00060357	0.869539	0
1630948_s_at	Transposon.64	---	---	6.51899	0.89973	6.73156e-05	0.491931		1632670_at	CG9028-RA	CG9028	ssp2	6.22485	0.891553	9.82159e-05	1.59291												1635596_at	CG6568-RA	---	CG6568	-5.76002	-0.876584	0.000182648	-0.939989	-5.25384	-0.856774	0.000371332	-0.686776	0
1633206_at	CG9780-RA	Neprilysin	CG9780	6.51791	0.899701	6.74072e-05	0.325787		1635065_at	CG7025-RA	---	CG7025	6.2234	0.89151	9.84016e-05	0.545693												1633772_at	CG32564-RA	---	CG32564	5.75687	0.876473	0.000183438	0.503068	4.70708	0.830073	0.000832582	0.525165	0
1635793_at	CG11413-RA	---	CG11413	-6.51789	-0.899701	6.74089e-05	-0.882551		1638153_at	CG7907-RA	---	CG7907	-6.22326	-0.891506	9.84193e-05	-0.698201												1624913_s_at	CG9884-RC	transcript-near-decapentaplegic	oaf	-5.75644	-0.876458	0.000183546	-0.626532	-5.96204	-0.883426	0.000138982	-0.617707	0
1628321_at	CG4788-RA	---	CG4788	-6.51614	-0.899655	6.7559e-05	-0.628843		1632072_at	S.C2L001103	---	CG34134	6.22262	0.891487	9.85026e-05	1.36422												1629133_at	CG3815-RA	---	CG3815	-5.75628	-0.876452	0.000183584	-1.41887	-5.19509	-0.854195	0.000404154	-1.1671	0
1628766_at	CG4984-RA	---	CG4984	-6.51407	-0.8996	6.77356e-05	-0.804555		1633135_s_at	CG18854-RA	1D-myo-Inositol-trisphosphate-3-kinase	CR18854	6.22185	0.891465	9.86009e-05	1.57789												1630698_at	CG3192-RA	NADH ubiquinone oxidoreductase ASHI	CG3192	-5.75613	-0.876447	0.000183622	-0.966187	-10.4085	-0.956815	1.10001e-06	-1.06329	0
1626942_at	CG9996-RA	---	CG9996	-6.51182	-0.899541	6.79294e-05	-1.68368		1627409_at	CG15727-RA	Aven ortholog	Aven	-6.22098	-0.891439	9.87135e-05	-1.07614												1628763_at	CG1228-RB	split central complex	Ptpmeg	5.75576	0.876434	0.000183714	1.18601	7.26371	0.916879	2.71442e-05	1.18322	0
1636379_a_at	CG12240-RA	---	---	-6.51122	-0.899525	6.79811e-05	-0.987992		1627150_at	CG3056-RA	sister-of-Sex-lethal	ssx	6.21903	0.891382	9.89638e-05	2.13378												1640809_at	CG12105-RA	---	CG12105	-5.75454	-0.876391	0.000184022	-0.30927	-5.4921	-0.866612	0.000264706	-0.471994	0
1627431_at	CG8155-RA	---	CG8155	6.51014	0.899497	6.80738e-05	1.95567		1630752_at	CG6982-RA	---	---	-6.21873	-0.891373	9.90031e-05	-0.926913												1623350_at	CG6098-RA	Leucine-rich repeat 47	Lrr47	-5.75437	-0.876385	0.000184063	-0.919892	-7.58712	-0.923035	1.86717e-05	-0.986749	0
1633715_s_at	CG18769-RA	---	CG18769	6.50451	0.899348	6.85613e-05	1.1048		1627743_at	CG5585-RA	---	Rbbp5	-6.21849	-0.891366	9.90334e-05	-0.65565												1632703_at	CG17003-RA	---	CG17003	-5.75165	-0.876289	0.000184749	-0.963171	-5.99952	-0.884636	0.000132193	-0.82267	0
1627897_at	CG12265-RA	---	---	-6.50407	-0.899337	6.85991e-05	-1.7001		1640446_s_at	CG3195-RA	Ribosomal protein L12	RpL12	6.21686	0.891318	9.92443e-05	1.2874												1631954_at	CG5252-RA	Ranbp9	Ranbp9	-5.7455	-0.876071	0.000186312	-0.900969	-5.14992	-0.852168	0.000431496	-0.883474	0
1641734_at	CG4550-RA	rhodopsin	ninaE	6.50268	0.8993	6.87206e-05	1.21983		1638498_s_at	CG1600-RA	Tropomyosin I	CG1600	-6.21664	-0.891311	9.9273e-05	-1.23881												1626807_a_at	CG11328-RA	Nhe3	Nhe3	5.74465	0.876041	0.000186528	1.86397	5.05749	0.847897	0.000493794	1.26196	0
1627742_at	CG7314-RB	Bmcp	Bmcp	6.49939	0.899213	6.90076e-05	0.796899		1626414_at	CG15101-RA	JH-epoxide hydrolase	Jheh1	6.21426	0.891241	9.95823e-05	0.40294												1626593_at	CG14693-RA	---	CG14693	-5.74328	-0.875992	0.000186879	-0.472779	-4.94037	-0.842237	0.000586845	-0.38651	0
1636773_a_at	CG10981-RA	Degringolade	dgrn	-6.49883	-0.899198	6.90564e-05	-1.383		1625814_at	CG8230-RA	---	CG8230	6.21011	0.891119	0.000100122	1.4823												1631266_a_at	CG5840-RA	Pyrroline-5-carboxylate reductase	CG5840	5.73952	0.875858	0.000187843	0.702876	5.2928	0.858451	0.000351143	0.59382	0
1639460_a_at	CG17218-RA	crooked	crok	-6.49838	-0.899186	6.90956e-05	-2.14317		1625317_at	CG3735-RA	---	CG3735	-6.20408	-0.89094	0.000100914	-0.529091												1635032_a_at	CG3526-RB	---	CG3526	-5.73436	-0.875675	0.000189175	-0.881152	-6.33115	-0.894613	8.55713e-05	-0.700334	0
1627059_at	CG4008-RA	uninitiated	und	-6.49642	-0.899134	6.92676e-05	-2.19722		1631526_s_at	CG31284-RA	water witch	wtrw	6.20337	0.890919	0.000101009	0.964491												1634296_s_at	CG17646-RB	---	---	5.73045	0.875536	0.000190191	1.04315	5.52196	0.867778	0.000253855	0.921941	0
1631434_at	CG32854-RA	mitochondrial ribosomal protein S21	mRpS21	-6.49557	-0.899111	6.93429e-05	-3.17036		1625888_a_at	CG17569-RA	gryzun	gry	6.20149	0.890863	0.000101256	2.62197												1624846_at	CG10764-RA	---	CG10764	-5.72498	-0.87534	0.000191622	-0.442597	-4.78547	-0.8343	0.00073961	-0.402973	0
1625783_at	CG9445-RA	---	CG9445	-6.49476	-0.89909	6.94137e-05	-0.684778		1624738_at	CG11386-RA	---	---	-6.19937	-0.890801	0.000101537	-0.755807												1638094_at	CG6255-RA	---	CG6255	-5.72458	-0.875326	0.000191728	-0.912467	-4.59172	-0.823584	0.000992629	-0.700352	0
1635016_at	CG13090-RA	---	CG13090	-6.49336	-0.899053	6.95373e-05	-1.5927		1631326_at	CG6416-RG	CG6416	Zasp66	6.19793	0.890758	0.000101728	0.718473												1636227_at	CG8197-RA	---	CG8197	-5.71955	-0.875146	0.000193054	-0.89892	-5.10554	-0.850138	0.000460289	-0.67318	0
1634246_at	CG11319-RA	---	CG11319	6.49311	0.899046	6.95597e-05	0.972452		1635978_at	CG8229-RC	--- /// ---	CG33199 /// CG8229	-6.19231	-0.890591	0.000102479	-2.92248												1640776_at	S.C3L000065	---	CG34269	-5.71832	-0.875102	0.000193381	-0.904474	-4.62185	-0.825311	0.000947903	-0.745685	0
1633501_s_at	CG6235-RA	phosphoprotein phosphatase 2A 55 kDa	tws	6.49087	0.898987	6.97572e-05	1.0673		1623224_at	CG7355-RA	Gene II	Eig71Eb	-6.19186	-0.890578	0.000102539	-0.356596												1633770_at	CG11967-RA	beta-carbonic anhydrase	CAHbeta	5.71617	0.875025	0.000193952	0.865574	7.15862	0.914726	3.07318e-05	0.515626	0
1635943_s_at	CG10947-RA	---	CG10947	-6.48962	-0.898954	6.98677e-05	-0.561107		1635973_at	CG11196-RA	Dicarboxylate carrier 3	Dic3	-6.18927	-0.8905	0.000102888	-0.536743												1631468_a_at	CG3234-RC	TIMELESS	tim	5.71002	0.874804	0.000195596	0.411958	4.90168	0.840304	0.000621556	0.430576	0
1631931_s_at	CG10497-RC	Syndecan	Sdc	6.48955	0.898952	6.98741e-05	1.11009		1636459_s_at	CG18284-RA	--- /// --- /// CG31872	CG18284 /// CG31872 /// DsimGD23718	-6.18875	-0.890485	0.000102958	-1.05855												1634142_at	CG6403-RA	---	CG6403	5.7042	0.874595	0.000197166	0.356036	5.25016	0.856615	0.000373303	0.37311	0
1632482_at	CG5554-RA	---	CG5554	-6.4882	-0.898916	6.99943e-05	-1.1583		1640150_s_at	CG12324-RA	Ribosomal protein S15Aa /// Ribosomal protein S15Ab	RpS15Aa /// RpS15Ab	6.18747	0.890447	0.000103129	1.65874												1623687_at	CG15199-RA	---	CG15199	5.70301	0.874551	0.00019749	0.332252	5.17076	0.853108	0.000418645	0.317299	0
1639252_s_at	CG11876-RA	Pyruvate dehydrogenase E1beta subunit	CG11876	-6.48816	-0.898915	6.9998e-05	-1.41347		1635549_at	CG31509-RA	Turandot A	TotA	6.18586	0.890399	0.000103347	0.285556												1633516_at	CG31412-RA	CG31411	CG34409	-5.69736	-0.874348	0.000199029	-0.929094	-4.70032	-0.829702	0.000841159	-0.698181	0
1635506_at	CG11777-RA	---	CG11777	-6.48675	-0.898877	7.0123e-05	-1.94215		1626841_s_at	CG7595-RA	Crinkled	ck	6.18338	0.890325	0.000103683	0.813774												1627993_at	CG11396-RA	---	CG11396	-5.6973	-0.874345	0.000199045	-1.92083	-6.10862	-0.888061	0.000114385	-1.59943	0
1625996_s_at	AT24650	putative noncoding RNA 010:3L	BG642312	-6.48523	-0.898837	7.02586e-05	-0.640656		1636064_at	CG2095-RA	sec8	sec8	6.17854	0.89018	0.000104342	1.6609												1636546_s_at	CG1640-RB	---	CG1640	5.69248	0.874171	0.000200369	1.22284	5.64619	0.872479	0.000213576	1.10946	0
1641197_at	CG12377-RA	---	CG43331	-6.48428	-0.898811	7.03429e-05	-0.686056		1638068_a_at	CG8857-RA	Ribosomal protein S11	RpS11	6.17812	0.890168	0.000104399	2.65368												1628458_at	CG13777-RC	milton	milt	5.68855	0.874028	0.000201456	1.01828	7.32656	0.918129	2.52173e-05	1.19808	0
1637852_at	CG12442-RA	Wake-up-call	wuc	-6.48316	-0.898782	7.04434e-05	-0.981783		1627106_a_at	CG10237-RA	---	CG10237	6.17462	0.890063	0.000104879	0.947559												1633666_at	CG30037-RA	---	CG30037	-5.68596	-0.873935	0.000202175	-0.662182	-5.08427	-0.849152	0.000474811	-0.659961	0
1631911_at	CR_tc_AT14266	---	---	-6.48133	-0.898733	7.06074e-05	-0.562827		1640194_a_at	CG10837-RB	Eukaryotic initiation factor 4B	eIF-4B	6.17176	0.889977	0.000105274	1.25133												1633384_at	CG9250-RA	M-phase phosphoprotein 6	Mpp6	-5.68271	-0.873816	0.000203083	-1.75349	-5.62553	-0.871713	0.000219769	-1.42067	0
1637364_at	CG13558-RA	---	CG13558	-6.48	-0.898697	7.07264e-05	-1.3466		1628440_at	CG30097-RF	---	---	-6.17149	-0.889969	0.000105311	-0.930006												1633599_a_at	CG17725-RB	Phosphoenolpyruvate carboxykinase	Pepck	5.68084	0.873749	0.000203604	0.838194	4.98204	0.844284	0.00055176	0.617799	0
1635875_at	CG3060-RA	morula	mr	-6.47715	-0.898621	7.09831e-05	-1.04419		1627657_at	CG16749-RA	---	CG16749	6.16827	0.889872	0.000105756	0.48587												1640440_at	CG6440-RA	myosuppressin	Dms	5.6801	0.873722	0.000203813	1.12838	5.21172	0.854932	0.00039456	0.979054	0
1625462_s_at	CG31221-RA	---	CG31221	6.47645	0.898602	7.10467e-05	0.788336		1636947_at	CG9598-RA	CG9587	bbg	6.16683	0.889829	0.000105955	1.27326												1629515_at	CG8808-RA	pyruvate dehydrogenase kinase	Pdk	5.67699	0.873608	0.000204689	0.67303	9.9872	0.953351	1.60832e-06	1.17778	0
1640922_a_at	CG9310-RA	hepatocyte nuclear factor 4	Hnf4	6.4758	0.898585	7.11053e-05	1.49036		1628368_at	CG5216-RA	Sir2	Sir2	6.16496	0.889773	0.000106217	0.825155												1628638_at	CG7200-RA	---	CG7200	-5.67655	-0.873592	0.000204812	-0.947982	-6.02678	-0.885506	0.00012748	-0.674255	0
1638496_at	CT33755	---	---	6.47324	0.898517	7.13373e-05	1.23611		1640399_at	CG3775-RA	zinc metalloprotease	CG3775	6.1632	0.88972	0.000106462	0.43481												1627672_at	CG14559-RA	---	CG33970	5.67579	0.873564	0.000205028	1.01381	9.47506	0.948565	2.59973e-06	0.951647	0
1626328_at	CG32259-RB	---	CG32259	-6.47157	-0.898472	7.14888e-05	-0.935719		1634144_at	CG12958-RA	---	---	-6.16018	-0.889629	0.000106884	-0.910757												1627212_at	CG10360-RA	refractaire	ref(2)P	5.67395	0.873497	0.000205548	0.911446	8.7271	0.940181	5.45324e-06	1.0458	0
1639524_at	CG18604-RA	Salt-inducible kinase 3	Sik3	6.46807	0.898378	7.18075e-05	0.963381		1629941_a_at	CG8044-RA	CG8044	HP4	6.16004	0.889625	0.000106904	0.960433												1639737_at	CG33254-RA	---	CG34330	5.67311	0.873467	0.000205787	0.643622	5.40497	0.863126	0.000299307	0.46681	0
1623086_at	CG1119-RA	germline transcription factor	Gnf1	-6.46736	-0.898359	7.1872e-05	-1.20708		1639807_s_at	CG1962-RC	Centrocortin	Cen	6.15814	0.889568	0.000107171	2.60548												1627605_at	CG1071-RA	E2F transcription factor 2	E2f2	-5.66959	-0.873338	0.000206785	-0.874795	-5.2711	-0.85752	0.000362239	-0.7864	0
1629409_s_at	GH05108	SF2	SF2	6.46375	0.898262	7.22034e-05	1.09357		1634243_a_at	CG4673-RB	Npl4 ortholog	Npl4	-6.15638	-0.889515	0.000107418	-0.965401												1629408_s_at	CG30387-RC	---	CG42672	5.66173	0.873051	0.00020904	1.01206	5.21168	0.85493	0.000394585	0.943229	0
1634660_at	CG3361-RA	martik	mrt	6.46194	0.898214	7.23698e-05	1.23072		1627132_at	CG15073-RA	---	CG15073	-6.15109	-0.889355	0.000108167	-2.50859												1624703_at	CG31481-RA	proboscipedia	pb	-5.6589	-0.872947	0.000209858	-0.57934	-6.38968	-0.896247	7.93672e-05	-0.574038	0
1634436_at	CG14919-RA	drostatin-C	Ast-C	6.46087	0.898185	7.24682e-05	0.691223		1625301_at	CG13128-RA	---	CG34109	-6.14985	-0.889317	0.000108343	-1.44704												1636286_at	CG7382-RA	---	CG7382	-5.65817	-0.87292	0.00021007	-1.47039	-9.25112	-0.946245	3.22882e-06	-1.62101	0
1641687_at	CG7435-RA	arflike-2	Arf84F	-6.45974	-0.898155	7.2573e-05	-1.48968		1630746_at	CG31807-RA	---	CG31807	-6.14872	-0.889283	0.000108504	-0.655189												1628406_s_at	RH61266	---	---	5.658	0.872914	0.000210119	0.746926	4.98197	0.84428	0.000551815	1.06331	0
1637196_at	AT03263	---	CG13237	-6.45351	-0.897987	7.31508e-05	-0.384403		1635952_at	CG4533-RB	lethal (2) essential for life	l(2)efl	6.1466	0.889219	0.000108808	0.822534												1639848_at	CG8484-RA	matotopetli	topi	-5.65508	-0.872806	0.000210968	-0.432532	-4.99961	-0.845135	0.000537642	-0.40425	0
1640171_at	HDC06929	roadblock similar 54B	robls54B	-6.4534	-0.897984	7.3161e-05	-1.08653		1634955_at	CG9160-RA	NADH-ubiquinone oxidoreductase acyl-carrier subunit	mtacp1	-6.14494	-0.889169	0.000109045	-1.45229												1628890_at	CG11873-RA	---	CG11873	-5.65165	-0.87268	0.00021197	-0.775535	-5.14083	-0.851755	0.000437234	-0.868044	0
1628663_s_at	CG6961-RA	--- /// ---	CG18259 /// CG6961	-6.44902	-0.897866	7.35706e-05	-0.918279		1630532_at	CG13091-RA	---	CG13091	6.14222	0.889086	0.000109436	0.964992												1635293_s_at	CG8336-RB	---	CG8336	-5.65102	-0.872657	0.000212155	-1.03759	-4.86051	-0.838212	0.000660906	-1.1894	0
1633355_at	CG10802-RA	---	CG10802	-6.44853	-0.897853	7.3616e-05	-0.768299		1630695_at	CG1970-RA	NADH ubiquinone oxidoreductase 49 kDa /// NADH:ubiquinone oxidoreductase 49 kDa subunit	CG1970 /// DpseGA25154	-6.1414	-0.889061	0.000109553	-1.1746												1629737_at	CG1616-RA	Drosophila proliferation abnormal	dpa	-5.6473	-0.87252	0.000213249	-0.606939	-4.8479	-0.837563	0.000673484	-0.63463	0
1641605_at	CG11219-RA	PIP82	PIP82	6.44044	0.897634	7.438e-05	0.673999		1622896_at	CG13848-RA	CG13848	pinta	6.13536	0.888878	0.000110426	0.605542												1630752_at	CG6982-RA	---	---	-5.64474	-0.872425	0.000214004	-1.02483	-6.21873	-0.891373	9.90031e-05	-0.926913	0
1638359_s_at	CG14478-RA	---	CG14478	6.43887	0.897592	7.45286e-05	1.27839		1641424_at	CG9723-RA	---	CG9723	-6.13019	-0.888721	0.000111181	-1.08498												1628559_at	CG14876-RA	---	CG43318	-5.64343	-0.872377	0.000214391	-1.12463	-4.75803	-0.832836	0.000770839	-0.816585	0
1629248_at	CG9764-RA	lethal(3)87Ek	yrt	6.43803	0.897569	7.46084e-05	1.8848		1632013_s_at	CG40390-RA	---	---	-6.12998	-0.888714	0.000111211	-0.501078												1636210_at	CG10191-RA	Proteome of centrioles 1	Poc1	-5.6422	-0.872332	0.000214755	-0.626521	-5.39546	-0.862738	0.000303366	-0.533421	0
1625024_at	CG18729-RA	zwilch	zwilch	-6.4366	-0.89753	7.47451e-05	-0.679021		1639190_at	CG15002-RB	masquerade	mas	-6.12944	-0.888698	0.000111291	-0.514511												1625629_at	CG1108-RA	Esterase-6	alpha-Est6	-5.63927	-0.872223	0.000215629	-0.671162	-4.97544	-0.843962	0.00055717	-0.645059	0
1633645_at	CG13512-RA	---	CG42565	-6.42997	-0.89735	7.53796e-05	-0.68185		1639949_s_at	CG11276-RA	Ribosomal protein S4	RpS4	6.12841	0.888666	0.000111442	1.89765												1636967_a_at	CG5315-RA	---	CG5315	5.63854	0.872196	0.000215845	0.610936	6.52649	0.899927	6.66797e-05	0.573918	0
1636813_s_at	CG3731-RA	Ubiquinol-cytochrome c oxidoreductase Core protein 1	CG3731	-6.42815	-0.897301	7.55558e-05	-1.16947		1631394_at	CG31324-RA	---	---	6.12735	0.888634	0.000111596	0.794983												1641232_s_at	CG6999-RA	--- /// ---	CG32706 /// CG6999	-5.63552	-0.872084	0.00021675	-1.81555	-6.00475	-0.884804	0.000131274	-1.61598	0
1636356_at	CG3927-RA	---	CG3927	-6.42634	-0.897251	7.57299e-05	-0.73435		1635564_at	CG7133-RA	---	CG7133	6.12555	0.888579	0.000111862	1.20263												1633082_at	CG8449-RA	---	CG8449	5.63321	0.871999	0.000217444	0.888014	8.86211	0.941835	4.75326e-06	0.766612	0
1625975_at	CG31052-RA	Na[+]/H[+] hydrogen antiporter 2	Nha2	6.42506	0.897217	7.5854e-05	0.95132		1639017_at	HDC06936	---	CG43110	-6.12463	-0.888551	0.000111998	-0.628786												1631543_at	CG17286-RA	CG17286	spd-2	-5.62929	-0.871853	0.000218627	-0.495012	-4.71445	-0.830477	0.000823331	-0.508988	0
1632399_at	Dm.2L.4959.0	---	CG34007	-6.42239	-0.897144	7.61134e-05	-0.610856		1630930_a_at	CG8205-RC	fusilli	fus	6.12315	0.888506	0.000112216	1.14696												1638866_at	CG9542-RA	---	CG9542	-5.62416	-0.871662	0.000220185	-1.32032	-5.41978	-0.863728	0.0002931	-1.07601	0
1635218_at	CG11009-RA	Wbp2 ortholog	Wbp2	6.41946	0.897064	7.63987e-05	2.00176		1623702_at	CG3226-RA	---	CG3226	6.12148	0.888455	0.000112462	1.56146												1626566_at	CG12262-RA	---	CG12262	5.62409	0.87166	0.000220208	0.833343	5.17073	0.853106	0.000418664	0.704184	0
1639431_at	CG10808-RA	synaptogyrin	synaptogyrin	6.4193	0.897059	7.64148e-05	1.0041		1626835_at	CG12210-RB	synaptobrevin	Syb	6.11574	0.888279	0.000113316	1.16293												1623928_at	CG5910-RA	---	CG5910	5.62232	0.871594	0.000220748	0.511478	7.2857	0.917319	2.64523e-05	0.816506	0
1623520_a_at	CG10336-RB	---	CG10336	-6.41921	-0.897057	7.64229e-05	-0.692529		1633793_at	CG32381-RA	unc-13-4A	unc-13-4A	6.11362	0.888214	0.000113633	0.614216												1641685_at	CG6311-RB	CG6311	Edc3	5.6197	0.871496	0.000221551	1.05723	7.69555	0.924952	1.65134e-05	0.835634	0
1623415_at	CG6667-RC	Dorsal	dl	6.4187	0.897043	7.64731e-05	1.29332		1622959_at	CG12928-RA	CG12928	clos	-6.11358	-0.888213	0.000113639	-0.815817												1634856_at	CG3454-RA	histidine decarboxylase	Hdc	5.61702	0.871396	0.000222375	0.671208	4.75023	0.832418	0.00077996	0.583512	0
1641108_at	CG17928-RA	---	CG17928	6.41821	0.89703	7.65215e-05	1.52106		1630323_at	CG6914-RA	NADH:ubiquinone oxidoreductase B14.5A subunit	CG6914	-6.11355	-0.888212	0.000113644	-0.591128												1637542_s_at	CG32956-RA	---	---	-5.61199	-0.871208	0.000223932	-0.683768	-5.20958	-0.854837	0.000395783	-0.551659	0
1641513_at	CG12239-RA	---	CG12239	6.41787	0.897021	7.6554e-05	0.603045		1630408_s_at	CG7033-RC	---	CG7033	6.11158	0.888151	0.00011394	1.22479												1625566_a_at	CG9293-RB	---	CG9293	-5.60913	-0.871101	0.000224822	-1.57519	5.17336	0.853224	0.000417072	2.38985	1
1629077_s_at	CG1021-RA	---	CG1021	6.4168	0.896991	7.6659e-05	1.3066		1633079_at	CG17472-RA	---	CG17472	-6.11152	-0.88815	0.000113948	-1.25493												1635677_a_at	CG1921-RB	Sprouty	sty	5.60838	0.871073	0.000225056	1.5445	6.66231	0.903399	5.62227e-05	1.95523	0
1632225_a_at	CG5231-RB	Lipoic acid synthase	Las	-6.41638	-0.89698	7.67e-05	-0.921082		1636053_s_at	CT32394	stanley-cup	s-cup	-6.11064	-0.888123	0.000114081	-0.679637												1628580_a_at	CG31536-RA	Cdep	Cdep	5.60835	0.871072	0.000225063	1.26115	8.79518	0.941023	5.08719e-06	1.30748	0
1628401_at	CG31952-RA	---	CG31952	-6.41609	-0.896972	7.67291e-05	-0.659251		1627993_at	CG11396-RA	---	CG11396	-6.10862	-0.888061	0.000114385	-1.59943												1634904_s_at	CG9635-RA	Shar pei	RhoGEF2	5.60666	0.871008	0.000225595	1.48144	5.58245	0.870096	0.000233311	1.37896	0
1623714_at	CG8620-RA	---	CG8620	6.41564	0.89696	7.67729e-05	0.525197		1626031_at	CG12539-RA	---	CG12539	-6.10787	-0.888037	0.000114499	-2.91492												1623745_at	CG31528-RA	---	CG31528	-5.60417	-0.870915	0.000226373	-0.624696	-5.21832	-0.855222	0.000390821	-0.568536	0
1638861_at	CG32457-RA	---	CG32457	-6.41428	-0.896922	7.69065e-05	-0.802135		1633287_at	CG12131-RA	Complementation group E	Adam	6.10423	0.887926	0.000115049	1.68296												1632623_at	CG13279-RA	Cytochrome b5-related	Cyt-b5-r	5.59798	0.870682	0.000228329	0.661012	4.92605	0.841525	0.00059945	0.597406	0
1627901_a_at	CG9692-RB	---	CG9692	-6.41261	-0.896877	7.70705e-05	-0.615438		1625651_at	CG18317-RA	---	CG18317	-6.10363	-0.887907	0.000115141	-1.04667												1636804_at	CG14629-RA	---	CG14629	5.59651	0.870627	0.000228793	0.430379	5.33775	0.860351	0.000329299	0.439592	0
1625090_at	HDC11658	---	---	-6.41021	-0.896811	7.73076e-05	-0.368274		1626924_a_at	CG10944-RC	--- /// ribosomal protein S6	CG7582 /// RpS6	6.10362	0.887907	0.000115143	1.19775												1627489_a_at	CG10433-RA	---	CG10433	5.59457	0.870554	0.000229412	1.39178	5.05743	0.847894	0.00049384	1.4902	0
1635715_at	CG31611-RA	His4:CG31611 /// His4:CG33869 /// His4:CG33871 /// His4:CG33873 /// His4:CG33875 /// His4:CG33877 /// His4:CG33879 /// His4:CG33881 /// His4:CG33883 /// His4:CG33885 /// His4:CG33887 /// His4:CG33889 /// His4:CG33891 /// His4:CG33893 /// His4:CG33895 /// His4:CG33897 /// His4:CG33899 /// His4:CG33901 /// His4:CG33903 /// His4:CG33905 /// His4:CG33907 /// His4:CG33909	His4:CG31611 /// His4:CG33869 /// His4:CG33871 /// His4:CG33873 /// His4:CG33875 /// His4:CG33877 /// His4:CG33879 /// His4:CG33881 /// His4:CG33883 /// His4:CG33885 /// His4:CG33887 /// His4:CG33889 /// His4:CG33891 /// His4:CG33893 /// His4:CG33895 /// His4:CG33897 /// His4:CG33899 /// His4:CG33901 /// His4:CG33903 /// His4:CG33905 /// His4:CG33907 /// His4:CG33909	-6.40984	-0.896801	7.73442e-05	-0.484658		1641540_a_at	CG7668-RA	Fibrinogen-related protein	CG7668	6.1032	0.887894	0.000115207	1.19409												1634351_at	CG7860-RA	---	CG7860	-5.59447	-0.87055	0.000229445	-1.01597	-6.34185	-0.894915	8.43991e-05	-0.88123	0
1634804_at	CG15819-RA	CG15819	CG42533	6.40911	0.896781	7.74167e-05	1.3203		1639513_at	CG5214-RA	---	CG5214	-6.10282	-0.887882	0.000115264	-1.53099												1628065_at	CG15889-RA	Ravus	Ravus	-5.58869	-0.870332	0.000231296	-1.37073	-4.63263	-0.825923	0.00093242	-0.933476	0
1628567_at	CG13565-RA	---	CG13565	6.40838	0.896761	7.74893e-05	0.698199		1635460_a_at	CG17927-RG	---	---	-6.10203	-0.887858	0.000115385	-1.10053												1624939_at	CG10247-RA	Cyp6a21	Cyp6a21	5.58407	0.870158	0.000232786	0.598289	5.04995	0.847541	0.000499285	0.56792	0
1626236_at	CG10343-RA	---	CG10343	-6.40455	-0.896656	7.78698e-05	-1.45225		1636211_at	CG12782-RA	---	CG12782	-6.10179	-0.88785	0.000115421	-0.780741												1635137_a_at	CG5946-RB	---	CG5946	5.58167	0.870067	0.000233563	0.798438	5.17556	0.853323	0.000415741	0.946235	0
1627752_s_at	CG10706-RA	small conductance calcium-activated potassium channel	SK	6.40411	0.896644	7.79141e-05	0.528594		1634095_at	CG6341-RA	Elongation factor 1 beta	Ef1beta	6.10166	0.887846	0.000115441	1.05869												1641161_at	CG30295-RA	Ipk1	Ipk1	5.58157	0.870063	0.000233597	1.31427	5.12309	0.850945	0.000448664	1.22247	0
1632032_at	CG13188-RB	---	CG13188	6.40194	0.896584	7.81309e-05	1.78772		1635185_at	CG7560-RA	---	CG7560	6.0996	0.887783	0.000115755	0.310533												1638397_at	CG11388-RA	---	CG11388	5.58046	0.870021	0.000233958	1.81978	5.77377	0.877067	0.000179251	1.74045	0
1640601_at	CG13540-RA	---	CG13540	-6.40164	-0.896576	7.8161e-05	-0.949205		1640801_at	LD09837	pyruvate dehydrogenase kinase	Pdk	6.09939	0.887777	0.000115786	1.11402												1638738_s_at	CG11804-RB	ced-6	ced-6	5.57412	0.869781	0.00023603	1.11004	5.62187	0.871577	0.000220885	1.04009	0
1623456_at	CG12477-RA	---	CG12477	-6.39982	-0.896526	7.83434e-05	-1.06289		1627288_a_at	CG4795-RA	Calphotin	Cpn	6.09895	0.887763	0.000115854	0.627895												1636217_at	CG30503-RA	kappaB-Ras	kappaB-Ras	5.57403	0.869777	0.000236062	0.410944	6.77317	0.906108	4.89992e-05	0.432725	0
1634503_at	CG15695-RA	---	CG15695	-6.39965	-0.896521	7.836e-05	-0.931662		1634608_at	CG30383-RA	---	CG30383	-6.0975	-0.887718	0.000116077	-0.602737												1624263_at	CG5933-RA	Inducer of Meiosis 4	Ime4	-5.57361	-0.869761	0.000236198	-0.548689	-4.64303	-0.826511	0.000917746	-0.50778	0
1633016_a_at	CG5753-RA	Staufen	stau	6.39649	0.896434	7.86776e-05	1.81483		1632917_at	CG11780-RA	glycosaminoglycan galactosyltransferase I	beta4GalT7	-6.09628	-0.887681	0.000116263	-1.25461												1629973_at	CG6218-RA	GABA transporter /// ---	CG1732 /// CG6218	5.57247	0.869718	0.000236574	1.23533	5.63158	0.871938	0.000217936	1.10608	0
1634276_a_at	CG12598-RA	Adenosine deaminase acting on RNA	Adar	-6.39578	-0.896415	7.87495e-05	-0.5975		1634764_at	CG3661-RA	Ribosomal protein L23	RpL23	6.09624	0.887679	0.00011627	1.99776												1625248_at	CG8495-RC	---	---	-5.57012	-0.869628	0.000237348	-0.628485	-4.85713	-0.838038	0.000664262	-0.577638	0
1628049_at	CG15828-RA	---	CG15828	6.39129	0.896291	7.92043e-05	0.472075		1636990_at	CG15110-RA	Drosophila Ext-like 3	botv	6.09615	0.887677	0.000116283	0.758034												1641683_at	CG6907-RA	---	CG6907	-5.56953	-0.869606	0.000237546	-0.894404	-4.74775	-0.832284	0.000782885	-0.821648	0
1624299_at	HDC11442	---	---	-6.39032	-0.896264	7.9302e-05	-0.631099		1639680_at	HDC15078	---	CG43092	-6.09535	-0.887652	0.000116406	-1.03907												1625804_s_at	CG17082-RD	---	CG17082	5.56894	0.869583	0.00023774	1.46888	5.65968	0.872975	0.000209633	1.39265	0
1623827_a_at	CG8581-RB	frazzled	fra	6.3902	0.896261	7.93144e-05	0.983029		1630244_s_at	CG31809-RA	--- /// ---	CG31809 /// CG31810	6.09439	0.887622	0.000116554	0.62145												1625640_a_at	CG6323-RA	Tetraspanin 97E	Tsp97E	5.56675	0.8695	0.000238465	1.03325	8.59166	0.938452	6.26968e-06	1.16252	0
1629787_at	CG31642-RA	---	CG31642	-6.38689	-0.89617	7.96522e-05	-0.754124		1639957_s_at	CG5827-RA	Ribosomal protein L37A	RpL37A	6.08992	0.887484	0.000117244	1.85165												1631452_at	CG8665-RA	---	CG8665	5.56561	0.869457	0.000238844	0.598505	11.0056	0.961112	6.56095e-07	0.904909	0
1629418_s_at	CG3182-RA	seizure potassium channel	sei	6.38207	0.896036	8.0146e-05	1.33849		1624555_at	CG6338-RA	tiny	Ets97D	-6.0892	-0.887462	0.000117356	-1.53213												1637843_at	CG11064-RA	lipophorin	Rfabg	5.55923	0.869213	0.000240977	1.63206	5.14631	0.852004	0.000433762	1.21416	0
1638147_at	CG7772-RA	---	CG7772	-6.38051	-0.895993	8.03064e-05	-1.43196		1635844_at	CG15887-RA	---	CG15887	-6.08531	-0.887341	0.000117961	-4.03495												1629470_at	CG6990-RA	HP1c	HP1c	-5.55458	-0.869035	0.000242545	-1.63379	-7.04331	-0.912271	3.52688e-05	-2.30453	0
1634664_at	CG18559-RA	Cyp309a2	Cyp309a2	6.37905	0.895953	8.04568e-05	0.703499		1634048_a_at	CG4501-RB	bubblegum	bgm	6.08449	0.887316	0.000118089	0.663391												1628281_at	CG4083-RA	Mo25	Mo25	5.55145	0.868915	0.000243607	1.05848	4.8905	0.83974	0.000631992	0.955479	0
1641607_at	CG8091-RA	Nedd2-like caspase	Nc	-6.37604	-0.895869	8.07682e-05	-1.48383		1622949_at	CG12212-RA	hindsight	peb	6.08412	0.887304	0.000118147	1.86748												1626367_at	CG5094-RA	small glutamine-rich tetratricopeptide containing protein	Sgt	-5.55079	-0.86889	0.000243832	-1.20658	-6.44894	-0.897864	7.35783e-05	-1.34646	0
1628979_at	CG32396-RA	---	CG32396	-6.37476	-0.895834	8.09017e-05	-0.73954		1635875_at	CG3060-RA	morula	mr	-6.08184	-0.887233	0.000118504	-1.15624												1639700_s_at	CG9281-RB	---	CG9281	5.55006	0.868862	0.00024408	0.894027	6.66058	0.903356	5.63442e-05	0.898112	0
1631194_at	CG10265-RA	---	CG10265	-6.37158	-0.895745	8.12324e-05	-1.13137		1628432_at	CG5590-RA	---	CG5590	6.08171	0.887229	0.000118524	0.686585												1622956_at	CG31542-RA	---	---	-5.54957	-0.868843	0.000244249	-0.628711	-4.64243	-0.826477	0.000918581	-0.562626	0
1634551_at	CG6188-RA	---	CG6188	6.37003	0.895702	8.13947e-05	0.414269		1640380_a_at	CG12031-RA	Mediator complex subunit 14	MED14	6.08144	0.887221	0.000118566	0.854328												1625953_at	CG13463-RA	---	CG13463	-5.54475	-0.868658	0.000245896	-0.510886	-4.61052	-0.824664	0.000964468	-0.42797	0
1623848_a_at	CG33045-RA	KAZ1 type E	Kaz1-ORFB	6.36961	0.895691	8.14383e-05	0.972966		1640557_at	CG6382-RA	eukaryotic release factor 3	Elf	6.08056	0.887194	0.000118704	1.70876												1639079_at	CG9621-RA	Adenosine deaminase-related growth factor D	Adgf-D	5.54037	0.86849	0.000247404	0.689417	6.00705	0.884877	0.000130874	0.789781	0
1622928_at	CG7940-RA	CG7940	Arp5	-6.36945	-0.895686	8.14554e-05	-0.705151		1625150_s_at	CG2238-RA	Elongation factor 2b	Ef2b	6.08028	0.887185	0.000118749	2.56401												1632573_at	CG40476-RA	Mitf	Mitf	5.53986	0.86847	0.000247582	1.08473	7.69648	0.924968	1.64961e-05	0.963796	0
1622919_at	CG14640-RA	CG14640	TwdlV	-6.36671	-0.89561	8.17425e-05	-0.519575		1625598_at	CG31326-RA	---	CG31326	6.07538	0.887033	0.00011952	0.476993												1640488_a_at	CG33085-RA	---	CG9510	5.53866	0.868424	0.000247995	0.543073	4.88926	0.839677	0.000633161	0.46959	0
1625852_at	CG32227-RA	golden goal	gogo	6.36622	0.895596	8.1794e-05	1.07409		1628453_at	CG2221-RA	lethal (1) G0289	l(1)G0289	6.07464	0.88701	0.000119637	1.45425												1635185_at	CG7560-RA	---	CG7560	5.538	0.868398	0.000248224	0.369748	6.0996	0.887783	0.000115755	0.310533	0
1628630_at	CG10756-RA	TBP-associated factor 18kD	Taf13	-6.3626	-0.895495	8.21754e-05	-1.49081		1623737_a_at	CG4212-RA	Rab-protein 14	Rab14	-6.07041	-0.886878	0.00012031	-1.15056												1623536_s_at	CG11347-RD	---	DOR	-5.53537	-0.868297	0.000249138	-1.43819	-9.62798	-0.950067	2.24751e-06	-0.871378	0
1631469_at	CG15459-RA	---	CG15459	-6.36123	-0.895457	8.23203e-05	-0.768063		1637914_at	CG31558-RA	Odorant-binding protein 83g	Obp83g	-6.06829	-0.886812	0.000120648	-0.816393												1626147_s_at	CG12891-RA	withered	whd	5.53517	0.868289	0.000249208	0.914188	5.25593	0.856865	0.000370217	0.902797	0
1639823_at	CG3331-RA	ebony	e	-6.36061	-0.89544	8.23857e-05	-0.62558		1636434_at	S.C2R001443	---	---	-6.06795	-0.886801	0.000120702	-1.43297												1640713_at	CG5569-RA	---	CG5569	-5.5331	-0.868209	0.000249933	-1.50295	-5.38431	-0.862282	0.000308199	-1.28279	0
1631439_at	CG8719-RA	Ornithine decarboxylase 2	Odc2	6.35727	0.895347	8.27401e-05	0.870907		1626385_s_at	CG5643-RB	widerborst	wdb	6.06706	0.886773	0.000120845	1.26142												1626106_a_at	CG7139-RA	--- /// --- /// ---	CG7139 /// DmojCG7139 /// DvirCG7139	5.53199	0.868166	0.000250321	1.43862	9.16606	0.945323	3.50972e-06	1.23142	0
1635762_at	CG6401-RA	---	CG6401	-6.35727	-0.895347	8.27405e-05	-1.44517		1635915_at	CG8427-RA	gut feeling	SmD3	-6.06589	-0.886737	0.000121032	-1.21922												1626514_at	CG5013-RA	---	CG5013	-5.52763	-0.867997	0.000251851	-2.38622	-4.72955	-0.8313	0.000804727	-1.85381	0
1637521_at	CG13449-RA	---	CG13449	-6.35724	-0.895346	8.27432e-05	-0.935627		1623633_at	CG2034-RA	---	CG2034	-6.06431	-0.886687	0.000121286	-0.681905												1634596_at	HDC08792	---	---	-5.52647	-0.867953	0.000252259	-0.639895	-4.87581	-0.838993	0.000645989	-0.609218	0
1639918_at	CG15042-RA	---	CG15042	-6.3565	-0.895325	8.2822e-05	-0.625248		1634113_at	CG13695-RB	geko	gk	-6.06245	-0.886629	0.000121584	-1.11489												1631028_s_at	CG3082-RB	lethal (2) k09913	l(2)k09913	5.52584	0.867928	0.000252483	1.4858	7.92713	0.928823	1.27564e-05	1.57512	0
1626646_s_at	CG4729-RA	---	CG4729	6.35407	0.895257	8.30815e-05	0.741045		1639266_at	LD29955	---	CG15744	-6.06025	-0.88656	0.000121939	-0.920918												AFFX-Dros-ACTIN_M_r_at	---	---	---	-5.52561	-0.867919	0.000252562	-0.867898	-7.42689	-0.92007	2.24416e-05	-0.796993	0
1635711_s_at	CG1651-RC	ankyrin	Ank	6.34919	0.895121	8.36047e-05	2.184		1629496_at	CG7832-RA	lethal (3) L1231	l(3)L1231	6.0599	0.886549	0.000121996	2.42608												1633379_s_at	CG17894-RC	Cap'n'collar B	cnc	5.52546	0.867913	0.000252617	1.29795	5.36074	0.861308	0.000318696	1.38679	0
1626465_a_at	CG4353-RA	hemipterous	hep	6.34703	0.89506	8.38378e-05	1.34086		1639567_at	CG8971-RA	Frataxin	fh	-6.05888	-0.886517	0.000122162	-1.90347												1633713_at	CG13470-RA	--- /// GAGA factor	CG33260 /// Trl	-5.52529	-0.867907	0.000252676	-0.530582	-6.39493	-0.896391	7.88355e-05	-0.471381	0
1635576_at	CG11051-RA	neuropeptide-like precursor 2	Nplp2	6.34548	0.895017	8.40059e-05	1.36239		1623814_at	CG13829-RA	---	CG13829	-6.05828	-0.886499	0.000122258	-0.549365												1636211_at	CG12782-RA	---	CG12782	-5.52512	-0.8679	0.000252736	-0.889081	-6.10179	-0.88785	0.000115421	-0.780741	0
1637393_at	CG6119-RB	vesicular monoamine transporter	Vmat	6.33176	0.894631	8.55041e-05	0.996784		1635265_a_at	CG31782-RA	---	---	-6.05521	-0.886402	0.000122757	-1.62652												1626336_at	CG12489-RA	Defense repressor 1	dnr1	5.5237	0.867845	0.00025324	1.1824	6.34943	0.895128	8.3579e-05	1.93381	0
1624530_at	CG5701-RA	RhoBTB	RhoBTB	6.33032	0.89459	8.56622e-05	1.47373		1635165_a_at	CG12090-RA	--- /// CG33971	CG12090 /// Ir62a	6.05431	0.886374	0.000122904	0.809183												1624214_at	CG9437-RA	---	CG9437	-5.52121	-0.867748	0.000254124	-1.07159	-4.59188	-0.823593	0.00099238	-1.30803	0
1637159_at	CG9065-RA	Complex IV copper chaperone	CG9065	-6.32498	-0.894439	8.62552e-05	-1.39514		1638827_at	CG3640-RA	---	CG3640	6.05238	0.886313	0.000123219	0.947858												1631197_at	CG8534-RA	---	CG8534	-5.51557	-0.867529	0.000256138	-0.589814	-15.3683	-0.97948	2.76867e-08	-0.829599	0
1634269_at	CG13784-RA	---	CG13784	6.32464	0.89443	8.62928e-05	0.914265		1624028_at	CG4415-RA	---	CG4415	-6.05188	-0.886298	0.000123301	-0.853835												1637444_s_at	CG4067-RB	Pugilist	pug	5.51516	0.867513	0.000256285	0.567188	5.2275	0.855626	0.000385678	0.570637	0
1631326_at	CG6416-RG	CG6416	Zasp66	6.3168	0.894208	8.71702e-05	0.938342		1625742_at	CG11173-RA	ubisnap	usnp	-6.05043	-0.886252	0.000123538	-2.26299												1629095_a_at	CG10120-RB	Malic enzyme	Men	5.50827	0.867245	0.000258772	1.03692	4.80392	0.835273	0.000719381	1.102	0
1638038_at	CG4335-RA	---	CG4335	6.31592	0.894183	8.72693e-05	0.49821		1638308_s_at	CG31613-RA	His3:CG31613 /// His3:CG33803 /// His3:CG33806 /// His3:CG33809 /// His3:CG33812 /// His3:CG33815 /// His3:CG33818 /// His3:CG33821 /// His3:CG33824 /// His3:CG33827 /// His3:CG33830 /// His3:CG33833 /// His3:CG33836 /// His3:CG33839 /// His3:CG33842 /// His3:CG33845 /// His3:CG33848 /// His3:CG33851 /// His3:CG33854 /// His3:CG33857 /// His3:CG33860 /// His3:CG33863 /// His3:CG33866	His3:CG31613 /// His3:CG33803 /// His3:CG33806 /// His3:CG33809 /// His3:CG33812 /// His3:CG33815 /// His3:CG33818 /// His3:CG33821 /// His3:CG33824 /// His3:CG33827 /// His3:CG33830 /// His3:CG33833 /// His3:CG33836 /// His3:CG33839 /// His3:CG33842 /// His3:CG33845 /// His3:CG33848 /// His3:CG33851 /// His3:CG33854 /// His3:CG33857 /// His3:CG33860 /// His3:CG33863 /// His3:CG33866	-6.04851	-0.886192	0.000123854	-0.65287												1637626_at	CG15412-RA	---	CG15412	-5.50725	-0.867205	0.000259142	-0.537163	-7.28439	-0.917293	2.6493e-05	-0.743231	0
1638675_at	CG10680-RA	---	CG10680	6.31531	0.894165	8.73382e-05	0.69153		1637778_a_at	CG1969-RB	---	CG1969	6.04818	0.886181	0.000123908	0.519977												1639857_at	CG32068-RA	---	CG32068	5.50649	0.867175	0.000259415	0.800091	5.44707	0.864826	0.000282018	0.827854	0
1625109_at	CG3178-RA	strand transferase	Rrp1	-6.31436	-0.894138	8.74454e-05	-0.774936		1627072_at	HDC06908	---	---	-6.04792	-0.886173	0.000123951	-1.18321												1628507_at	CG10053-RA	---	CG10053	-5.50598	-0.867155	0.000259603	-0.725459	-5.14409	-0.851903	0.000435168	-0.604527	0
1636383_at	CG13856-RA	---	CG13856	-6.31412	-0.894131	8.7473e-05	-1.22708		1636718_s_at	CG4502-RB	---	CG4502	-6.04454	-0.886067	0.000124507	-2.2489												1633734_at	CG7261-RA	---	CG7261	-5.50519	-0.867125	0.000259889	-1.32971	-5.42616	-0.863985	0.000290469	-1.07433	0
1632854_s_at	CG5939-RB	paramyosin	Prm	-6.31233	-0.894081	8.76756e-05	-1.0222		1637485_at	CG10827-RA	---	CG10827	6.04348	0.886034	0.000124683	0.537346												1623041_at	CG13745-RA	Fanconi anemia complementation group I homologue	FANCI	-5.49706	-0.866806	0.00026287	-0.688062	-4.73062	-0.831358	0.000803425	-0.677794	0
1635165_a_at	CG12090-RA	--- /// CG33971	CG12090 /// Ir62a	6.31105	0.894044	8.78203e-05	0.884732		1629035_at	CG12290-RA	---	CG12290	6.04314	0.886023	0.000124739	0.995604												1633912_at	CG2113-RA	---	CG2113	-5.49122	-0.866577	0.000265035	-0.857891	-4.96599	-0.8435	0.000565	-0.768975	0
1640541_at	CG1945-RA	fat facets	faf	6.30881	0.893981	8.80751e-05	1.26101		1638496_at	CT33755	---	---	6.03908	0.885895	0.000125413	1.09893												1627367_at	CG5653-RA	---	CG5653	-5.49087	-0.866563	0.000265165	-0.498542	-5.58818	-0.870313	0.000231459	-0.47055	0
1641713_a_at	CG11120-RA	---	CG11120	-6.30784	-0.893953	8.81855e-05	-0.662354		1638005_s_at	CG5263-RB	Smaug	smg	6.038	0.885861	0.000125593	1.09703												1628399_s_at	CG10851-RA	Serine/arginine rich protein 55	B52	5.48986	0.866523	0.000265541	1.12324	7.87282	0.927941	1.35455e-05	2.2802	0
1636871_at	CG12943-RA	---	CG12943	-6.30563	-0.89389	8.84376e-05	-0.45589		1636414_at	CG30004-RA	MLCK-like	sqa	-6.03747	-0.885844	0.000125682	-1.22228												1628040_at	CG10993-RA	---	CG10993	-5.48969	-0.866517	0.000265604	-0.771144	-9.43876	-0.948199	2.69192e-06	-0.908715	0
1637156_at	CG14717-RA	---	CG14717	-6.3043	-0.893852	8.85905e-05	-0.627915		1625109_at	CG3178-RA	strand transferase	Rrp1	-6.03143	-0.885653	0.000126695	-0.885893												1628487_s_at	CG1216-RB	mrityu	mri	5.48773	0.86644	0.000266336	0.964951	7.31556	0.917912	2.55434e-05	0.789381	0
1625978_at	CG15141-RA	---	CG15141	-6.30208	-0.893789	8.88453e-05	-1.28047		1633078_at	CG10268-RA	---	CG10268	-6.03019	-0.885614	0.000126903	-0.610281												1628105_a_at	CG5939-RA	paramyosin	Prm	-5.48566	-0.866358	0.000267111	-1.00933	-7.30719	-0.917747	2.57948e-05	-1.28197	0
1630609_s_at	CG2225-RB	---	CG2225	6.29975	0.893722	8.91126e-05	1.12815		1628638_at	CG7200-RA	---	CG7200	-6.02678	-0.885506	0.00012748	-0.674255												1631473_at	CG33169-RB	---	CG33170	-5.48449	-0.866312	0.000267551	-1.05145	-8.1834	-0.932779	9.64939e-06	-0.990513	0
1633850_at	CG18156-RA	CG18156	Mis12	-6.29975	-0.893722	8.91134e-05	-1.35825		1628315_at	CG17264-RA	---	CG17264	6.02656	0.885499	0.000127517	1.33705												1625314_at	CG2022-RA	---	CG2022	-5.48146	-0.866193	0.000268692	-0.40336	-6.68511	-0.903966	5.4648e-05	-0.503229	0
1631340_at	CG8261-RA	G protein gamma 1	Ggamma1	6.29925	0.893708	8.91705e-05	1.19319		1639270_at	CG4046-RA	Ribosomal protein S16	RpS16	6.02522	0.885456	0.000127745	2.21231												1634045_at	CG10748-RA	---	CG10748	-5.47869	-0.866083	0.000269741	-0.792752	-8.1647	-0.932501	9.84576e-06	-0.747826	0
1635973_at	CG11196-RA	Dicarboxylate carrier 3	Dic3	-6.299	-0.893701	8.92e-05	-0.591712		1627665_at	CG17486-RA	---	CG17486	6.02277	0.885378	0.000128161	1.31868												1628868_at	CG9778-RA	syt14	Syt14	-5.47835	-0.86607	0.000269867	-0.509022	-7.70846	-0.925176	1.6275e-05	-0.501034	0
1629678_a_at	CG1200-RA	APP-like protein interacting protein 1	Aplip1	6.29532	0.893596	8.96258e-05	0.998003		1635394_at	CG31301-RA	---	CG31301	-6.02233	-0.885364	0.000128237	-1.36011												1624457_at	CG5906-RA	---	CG5906	-5.47785	-0.86605	0.000270059	-0.728834	-5.4122	-0.86342	0.000296257	-0.687419	0
1634196_at	CG9777-RA	---	CG9777	-6.29479	-0.89358	8.9687e-05	-0.539081		1631790_at	CG8578-RA	---	CG8578	6.02198	0.885353	0.000128297	2.16967												1637244_at	CG32707-RA	Anaphase Promoting Complex 4	APC4	-5.47469	-0.865925	0.00027126	-1.40753	-4.84891	-0.837615	0.000672466	-1.00909	0
1632067_at	CG7915-RB	Ect4	Ect4	6.29307	0.893531	8.98871e-05	1.16687		1636671_at	CG13479-RA	---	---	-6.02183	-0.885349	0.000128322	-0.940474												1641657_s_at	CG12424-RC	caskin	ckn	5.47017	0.865746	0.00027299	1.1935	5.71915	0.875132	0.00019316	0.729404	0
1627072_at	HDC06908	---	---	-6.29072	-0.893464	9.01603e-05	-0.968098		1623050_at	CG5005-RA	HLH54F	HLH54F	6.01756	0.885213	0.000129053	0.588781												1638545_at	CG30409-RA	---	CG30409	-5.46923	-0.865709	0.000273353	-0.593855	-5.21951	-0.855275	0.000390149	-0.655923	0
1627514_at	CG14294-RA	---	CG14294	-6.29045	-0.893456	9.01927e-05	-0.726285		1632931_at	CG17678-RA	concertina	cta	6.01523	0.885138	0.000129455	1.21442												1631088_at	CG9578-RA	---	CG9578	-5.46729	-0.865632	0.000274101	-2.00147	-7.08367	-0.913141	3.36035e-05	-1.37085	0
1629064_at	CG3114-RA	erect wing	ewg	6.29036	0.893454	9.02025e-05	0.786614		1638527_a_at	CG40196-RA	---	Maf1	6.01455	0.885117	0.000129571	1.18978												1628705_at	CG31022-RA	prolyl-4-hydroxylase-alpha EFB	PH4alphaEFB	5.46446	0.86552	0.000275192	0.990018	4.70211	0.829801	0.000838877	1.11147	0
1634608_at	CG30383-RA	---	CG30383	-6.29021	-0.893449	9.02204e-05	-0.627491		1631712_at	CG13398-RA	---	CG13398	6.01432	0.885109	0.000129613	1.03198												1631614_at	CG5190-RA	---	CG5190	-5.45168	-0.86501	0.000280192	-1.04669	-5.32043	-0.859623	0.000337539	-1.13469	0
1634771_a_at	CG8184-RB	---	CG8184	6.28756	0.893374	9.05298e-05	1.87483		1636161_at	CG3371-RA	earthbound 1	ebd1	6.01202	0.885036	0.000130009	1.43872												1631849_at	CG5876-RA	heixuedian	heix	5.44832	0.864876	0.000281523	0.701922	4.76002	0.832943	0.00076853	0.727404	0
1623470_at	CG5231-RA	Lipoic acid synthase	Las	-6.28641	-0.89334	9.0665e-05	-0.828645		1629733_at	CG11354-RA	Lim kinase	Lim1	6.01078	0.884996	0.000130225	1.03755												1638651_a_at	CG3508-RA	---	CG3508	-5.44233	-0.864636	0.00028391	-1.1953	-5.75794	-0.876511	0.000183168	-1.12999	0
1639011_a_at	CG12162-RA	---	CG12162	-6.28215	-0.893218	9.11668e-05	-1.11814		1639079_at	CG9621-RA	Adenosine deaminase-related growth factor D	Adgf-D	6.00705	0.884877	0.000130874	0.789781												1629469_s_at	CG10960-RC	---	CG10960	5.44217	0.86463	0.000283975	0.434095	5.16594	0.852891	0.000421577	0.421782	0
1639940_at	CG9908-RA	disconnected	disco	6.28112	0.893189	9.12885e-05	1.0501		1626580_at	CG5032-RA	adrift	aft	-6.00696	-0.884875	0.000130888	-1.03872												1641566_s_at	CG3979-RB	I'm not dead yet	Indy	5.43858	0.864485	0.000285418	1.27499	5.7846	0.877446	0.000176624	1.13365	0
1633399_at	CG12240-RA	---	---	-6.28028	-0.893164	9.13888e-05	-0.954309		1624731_s_at	CG33205-RC	---	---	-6.00692	-0.884873	0.000130897	-1.22484												1636459_s_at	CG18284-RA	--- /// --- /// CG31872	CG18284 /// CG31872 /// DsimGD23718	-5.43698	-0.864421	0.000286062	-1.06699	-6.18875	-0.890485	0.000102958	-1.05855	0
1638231_at	CG4393-RA	---	CG4393	6.27969	0.893147	9.14587e-05	1.08611		1633826_at	CG4715-RA	Iris	Iris	6.005	0.884812	0.00013123	0.362608												1627773_a_at	CG15102-RA	Juvenile hormone epoxide hydrolase 2	Jheh2	5.43213	0.864226	0.000288026	0.606562	4.67372	0.82823	0.000875843	0.66267	0
1632141_at	CG18265-RA	---	CG18265	6.27915	0.893132	9.15224e-05	0.585447		1641232_s_at	CG6999-RA	--- /// ---	CG32706 /// CG6999	-6.00475	-0.884804	0.000131274	-1.61598												1624134_a_at	CG10318-RA	NC2alpha	NC2alpha	-5.43017	-0.864147	0.000288827	-0.995809	-5.82554	-0.878863	0.000167058	-0.831169	0
1640120_at	CG40088-RA	---	---	6.27749	0.893084	9.172e-05	1.86966		1630581_at	CG32639-RA	---	CG32639	-6.00437	-0.884792	0.000131341	-1.11153												1630724_at	CG1890-RA	---	CG1890	-5.42938	-0.864115	0.000289149	-1.4095	-5.72949	-0.875501	0.000190442	-1.28259	0
1624756_at	CG5009-RA	---	CG5009	6.27644	0.893054	9.1845e-05	0.935814		1623584_at	CG10473-RA	Hook-like	Acn	6.00435	0.884791	0.000131344	1.90025												1640598_s_at	GM07658	lethal (3) neo38	l(3)neo38	5.42478	0.86393	0.000291033	1.20121	6.39418	0.896371	7.89109e-05	1.40405	0
1637163_at	CG7003-RA	CG7003	Msh6	-6.2761	-0.893044	9.1885e-05	-0.918167		1633517_at	CG5726-RA	---	CG5726	6.00375	0.884772	0.000131449	0.760881												1640399_at	CG3775-RA	zinc metalloprotease	CG3775	5.42461	0.863923	0.000291102	0.433529	6.1632	0.88972	0.000106462	0.43481	0
1624240_at	CG4265-RA	ubiquitin carboxyl terminal hydrolase	Uch	-6.27584	-0.893036	9.19165e-05	-1.96286		1623107_at	CG10459-RA	---	CG10459	-6.00181	-0.88471	0.00013179	-0.823922												1626783_at	CG16756-RA	---	CG16756	5.42161	0.863802	0.000292341	0.585609	6.29938	0.893712	8.91561e-05	0.488296	0
1630834_at	CG13916-RA	Stromalin-2	SA-2	-6.27474	-0.893005	9.20477e-05	-0.61171		1627032_a_at	CG8611-RA	---	CG8611	6.00167	0.884705	0.000131816	1.21058												1626965_at	CG31743-RA	---	CG31743	5.42017	0.863744	0.000292935	0.799515	6.80791	0.906935	4.69474e-05	0.833447	0
1629569_at	CG1839-RA	CG1839	Fbxl4	6.27428	0.892992	9.21017e-05	0.9821		1636688_at	CG9081-RA	Cyp4s3	Cyp4s3	6.00091	0.884681	0.000131949	0.485691												1639983_at	S.C3R002697	---	CG34290	5.42	0.863737	0.000293006	0.288003	5.05914	0.847974	0.000492604	0.354909	0
1631584_at	CG31189-RA	---	CG31189	-6.27364	-0.892973	9.21782e-05	-0.755825		1632703_at	CG17003-RA	---	CG17003	-5.99952	-0.884636	0.000132193	-0.82267												1637632_at	CG12194-RA	---	CG12194	-5.41752	-0.863636	0.000294035	-0.710807	-6.71778	-0.904768	5.24746e-05	-0.795596	0
1633284_at	CG17611-RA	eIF6	eIF6	-6.272	-0.892926	9.23744e-05	-2.03643		1624521_a_at	CG17896-RB	---	CG17896	5.99901	0.88462	0.000132284	0.988658												1624555_at	CG6338-RA	tiny	Ets97D	-5.4095	-0.86331	0.000297394	-1.14053	-6.0892	-0.887462	0.000117356	-1.53213	0
1631727_at	CG33121-RA	Serpin 28Db	Spn28Db	-6.2714	-0.892908	9.24469e-05	-0.770856		1634811_at	CG33060-RA	---	CG33060	-5.999	-0.88462	0.000132286	-0.635971												1639703_s_at	CG10936-RB	---	CG10936	-5.40591	-0.863165	0.000298907	-0.814106	-5.36741	-0.861585	0.000315685	-0.764879	0
1627581_at	CG8080-RA	---	CG8080	6.27057	0.892885	9.25461e-05	2.38344		1627636_at	CG14636-RA	---	CG14636	-5.99812	-0.884591	0.000132441	-1.65448												1639346_at	CG9526-RA	Farjavit	frj	5.40179	0.862997	0.000300657	1.14284	5.82637	0.878892	0.000166869	1.00193	0
1632875_at	CG10346-RA	Grip71	Grip71	-6.26741	-0.892793	9.29267e-05	-0.635374		1638080_at	CG13658-RA	---	CG13658	5.99072	0.884354	0.000133754	0.614453												1628873_s_at	CG18362-RB	Mlx interactor	Mio	5.40138	0.86298	0.000300829	0.94908	5.53445	0.868261	0.00024946	1.11693	0
1632912_s_at	CG13667-RA	---	CG13667	-6.26627	-0.89276	9.30641e-05	-0.956278		1631196_at	CG5057-RA	Mediator complex subunit 10	MED10	5.98768	0.884256	0.000134299	1.51305												1624839_at	CG6494-RA	hairy	h	5.40087	0.862959	0.000301048	0.80711	7.60763	0.923403	1.82412e-05	1.00862	0
1633687_at	CG13611-RA	---	CG13611	-6.26565	-0.892742	9.31398e-05	-0.848545		1639457_at	CG32284-RA	---	CG32284	5.98621	0.884208	0.000134563	0.521805												1633196_at	CG2505-RA	fragment B	alpha-Est2	5.39849	0.862862	0.000302065	0.44113	4.77846	0.833927	0.000747461	0.420333	0
1633106_at	CG6662-RA	---	CG6662	-6.264	-0.892695	9.33389e-05	-1.42348		1636712_at	CG12775-RA	Ribosomal protein L21	RpL21	5.98174	0.884064	0.000135369	2.16868												1628342_s_at	CG6386-RA	Ballchen	ball	-5.39602	-0.862761	0.000303124	-0.703339	-4.93571	-0.842006	0.000590922	-0.667144	0
1625533_at	CG5680-RB	Jun kinase	bsk	6.26383	0.89269	9.33602e-05	1.68732		1624429_at	CG3967-RB	---	CG3967	-5.98148	-0.884056	0.000135416	-1.7115												1640560_at	CG16825-RA	---	CG16825	-5.39573	-0.862749	0.000303248	-0.937011	-5.22596	-0.855558	0.000386536	-0.850058	0
1632209_at	CG7829-RA	---	CG7829	6.26227	0.892645	9.35487e-05	0.89253		1625728_at	CG8866-RB	---	CG8866	5.97926	0.883984	0.000135818	0.76223												1635915_at	CG8427-RA	gut feeling	SmD3	-5.39529	-0.862731	0.000303437	-1.33625	-6.06589	-0.886737	0.000121032	-1.21922	0
1634173_at	CG3152-RA	Hsp90-related protein	Trap1	-6.25973	-0.892571	9.38575e-05	-1.25645		1624447_s_at	CG2048-RA	double-time	dco	5.97787	0.883939	0.000136069	1.56713												1633844_at	CG31469-RA	---	CG31469	5.39492	0.862716	0.000303598	0.665411	4.8254	0.836397	0.000696569	0.649262	0
1638101_at	CG15528-RA	MKP-like	CG15528	-6.25658	-0.892479	9.42435e-05	-0.904429		1630732_at	CG2848-RA	Transportin-Serine/Arginine rich	Trn-SR	5.97641	0.883892	0.000136336	1.69861												1638285_a_at	CG18374-RA	Glycerol kinase	Gyk	5.39491	0.862716	0.000303602	0.650804	5.96055	0.883377	0.00013926	0.666505	0
1639636_at	CG1869-RA	CG1869	Cht7	-6.2565	-0.892477	9.42528e-05	-1.00411		1628570_at	CG4021-RA	---	CG4021	-5.97593	-0.883877	0.000136423	-0.698119												1637548_at	CG18104-RA	arginase	arg	5.39169	0.862584	0.000304991	0.304113	5.83068	0.87904	0.000165896	0.274215	0
1624244_at	CG10539-RA	dS6 kinase	S6k	6.25592	0.89246	9.43237e-05	0.79655		1637064_at	CG3140-RA	Adenylate kinase-2	Adk2	5.97552	0.883863	0.000136498	0.867904												1640404_at	CG1076-RA	Vacuolar H[+] ATPase subunit 14-2	Vha14-2	-5.39093	-0.862553	0.000305318	-0.496349	-4.69499	-0.829409	0.00084799	-0.427102	0
1624888_at	CG7081-RA	peroxin 2	Pex2	6.25476	0.892427	9.44661e-05	1.0595		1636262_at	CG3428-RA	pallbearer	pall	5.97264	0.88377	0.000137024	0.944045												1628432_at	CG5590-RA	---	CG5590	5.38714	0.862398	0.000306964	0.803724	6.08171	0.887229	0.000118524	0.686585	0
1629885_at	CG30174-RA	Muscle-specific LIM protein at 60A	Mlp60A	-6.2522	-0.892352	9.47812e-05	-0.363729		1623298_at	CG6067-RA	---	CG6067	5.97221	0.883756	0.000137104	0.565833												1636269_at	CG33191-RA	---	CG33191	-5.3858	-0.862342	0.00030755	-0.803101	-4.77168	-0.833566	0.000755135	-0.681841	0
1625692_s_at	CG9865-RA	---	CG9865	-6.25145	-0.89233	9.48733e-05	-1.14724		1634298_at	CG12375-RA	---	CG12375	5.97175	0.883741	0.000137189	0.915342												1623963_at	CG32115-RA	---	CG32115	5.38384	0.862262	0.000308408	0.699722	4.58755	0.823343	0.000998995	0.387641	0
1624135_at	CG1898-RA	HBS1	HBS1	-6.24483	-0.892138	9.56936e-05	-1.00097		1623746_a_at	CG6167-RA	PICK1	PICK1	-5.97167	-0.883739	0.000137203	-0.475403												1623992_at	CG7229-RA	Gene 4	CG7229	-5.37684	-0.861974	0.000311485	-0.805867	-5.73957	-0.87586	0.00018783	-0.700253	0
1630844_at	CG15293-RA	---	CG15293	6.24468	0.892133	9.57126e-05	0.639855		1626298_at	CG14958-RA	---	CG14958	-5.9716	-0.883736	0.000137215	-0.728574												1637164_at	CG4800-RA	Translationally controlled tumor protein	Tctp	5.37233	0.861788	0.000313486	1.40337	5.52247	0.867797	0.000253677	1.27654	0
1625658_at	CG5181-RA	---	CG5181	6.24403	0.892114	9.57928e-05	1.57124		1630309_s_at	GM03661	IGF-II mRNA-binding protein	Imp	5.97044	0.883699	0.000137429	0.851488												1625728_at	CG8866-RB	---	CG8866	5.36355	0.861425	0.000317426	0.915619	5.97926	0.883984	0.000135818	0.76223	0
1637525_s_at	CG4994-RA	Mitochondrial phophate carrier protein	Mpcp	6.24236	0.892066	9.60018e-05	2.7174		1633218_a_at	CG4347-RC	UTP-G-1-P uridyiyltransferase	UGP	5.96972	0.883675	0.000137562	0.458826												1629869_s_at	CG7400-RA	Fatty acid (long chain) transport protein	Fatp	5.36308	0.861405	0.000317639	1.04371	4.60346	0.824259	0.000974942	0.76348	0
1632822_at	CG6975-RA	gigas	gig	6.24198	0.892055	9.60487e-05	2.33697		1629107_at	CG4897-RA	Ribosomal protein L7	RpL7	5.96854	0.883637	0.000137779	1.6085												1628161_at	CG6251-RA	Nucleoporin	Nup62	-5.35783	-0.861188	0.000320019	-1.13122	-5.47223	-0.865828	0.000272201	-1.38745	0
1640781_a_at	CG8127-RC	Ecdysone-induced protein 75B	Eip75B	6.24151	0.892041	9.61084e-05	0.669307		1624913_s_at	CG9884-RC	transcript-near-decapentaplegic	oaf	-5.96204	-0.883426	0.000138982	-0.617707												1637710_at	CG12008-RA	betaH-Spectrin	kst	5.35763	0.86118	0.000320107	0.961654	4.70934	0.830197	0.000829728	0.911155	0
1638654_at	CG14645-RA	--- /// Ribosomal protein L36A	CG14645 /// RpL36A	6.24057	0.892013	9.62257e-05	1.81074		1638285_a_at	CG18374-RA	Glycerol kinase	Gyk	5.96055	0.883377	0.00013926	0.666505												1624028_at	CG4415-RA	---	CG4415	-5.35292	-0.860984	0.00032226	-1.05762	-6.05188	-0.886298	0.000123301	-0.853835	0
1637684_at	CG8566-RD	unc-104	unc-104	6.23845	0.891952	9.64911e-05	1.27084		1628957_at	CG3688-RA	lethal 9 in the black-reduced region	l(2)35Bd	-5.95393	-0.883162	0.0001405	-0.690495												1641066_s_at	CG31692-RA	fructose-1,6-bisphosphatase	fbp	5.3528	0.860979	0.000322314	0.503373	5.00328	0.845313	0.000534741	0.52446	0
1624715_at	CG9160-RB	NADH-ubiquinone oxidoreductase acyl-carrier subunit	mtacp1	-6.23564	-0.891869	9.68456e-05	-1.23069		1628594_at	CG9533-RA	rutabaga	rut	5.9535	0.883148	0.000140581	1.39464												1636925_at	CG31477-RA	ATP synthase Epsilon chain	CG31477	-5.3516	-0.860929	0.000322869	-0.851238	-5.88503	-0.880882	0.000154136	-0.654016	0
1624033_at	CG7727-RA	beta-amyloid-protein-precursor-like	Appl	6.23395	0.89182	9.70581e-05	0.882004		1626051_at	CG13339-RA	---	CG13339	5.95254	0.883116	0.000140762	1.63739												1628080_at	CG1583-RA	phospholipase A[[2]]	GIIIspla2	5.35044	0.86088	0.000323401	0.323062	8.02597	0.930387	1.14452e-05	0.342019	0
1630487_s_at	CG32041-RA	heat shock protein hsp22 /// Gene 2	Hsp22 /// Hsp67Bb	-6.23245	-0.891776	9.72477e-05	-0.629312		1636597_at	CG15595-RA	Osiris	Osi13	5.95018	0.883039	0.000141207	1.20622												1627058_at	CG12892-RA	Caf1-105	Caf1-105	-5.34456	-0.860635	0.000326121	-1.14047	-5.10633	-0.850174	0.000459761	-0.948929	0
1637953_at	CG6324-RA	---	CG6324	-6.23025	-0.891711	9.75269e-05	-1.41203		1629745_at	CG6439-RA	Isocitrate dehydrogenase	CG6439	-5.94951	-0.883017	0.000141334	-1.06394												1637378_s_at	CG31795-RB	Ia2	IA-2	5.33707	0.860322	0.000329621	0.656344	4.91379	0.840913	0.000610463	0.785736	0
1625370_s_at	CG30011-RB	persephone	gem	6.22959	0.891692	9.76113e-05	1.21541		1622939_at	CG13387-RA	Exportin	emb	5.94728	0.882944	0.000141757	1.11756												1628525_at	CG6405-RA	---	CG6405	-5.33598	-0.860276	0.000330132	-0.757229	-4.64958	-0.82688	0.000908625	-0.615747	0
1632139_at	CG14174-RA	---	CG14174	-6.22812	-0.891649	9.77979e-05	-0.859235		1640357_at	CG30161-RA	---	CG30161	-5.94478	-0.882862	0.000142234	-0.63263												1632430_at	CG6186-RA	Transferrin 1	Tsf1	5.33504	0.860237	0.000330574	0.657199	4.97407	0.843895	0.000558294	0.643135	0
1638610_at	CG7802-RA	neyo	neo	-6.22744	-0.891629	9.78854e-05	-0.433205		1631739_at	CG1475-RB	Ribosomal protein L13A	RpL13A	5.94222	0.882779	0.000142722	1.80461												1623704_at	CG17841-RA	---	CG17841	5.33474	0.860224	0.000330717	0.76258	6.73073	0.905084	5.16385e-05	0.728947	0
1626986_at	CG5516-RA	---	CG5516	-6.22663	-0.891605	9.79886e-05	-1.25406		1633255_at	CG33325-RA	---	CG33325	-5.94	-0.882706	0.000143148	-0.903946												1641340_s_at	CG32601-RA	--- /// --- /// ---	betaNACtes2 /// betaNACtes3 /// betaNACtes6	-5.33406	-0.860196	0.000331037	-0.872889	-4.65524	-0.827198	0.000900825	-0.759913	0
1633185_at	CG10946-RA	dpr14	dpr14	6.22457	0.891545	9.8252e-05	0.995505		1632952_at	CG4598-RA	---	CG4598	5.93928	0.882682	0.000143286	0.925519												1634507_s_at	CG17549-RB	---	CG17549	5.33297	0.86015	0.000331554	1.14004	4.91625	0.841036	0.000608242	1.04655	0
1633915_at	CG16788-RA	RRM-domain protein	RnpS1	-6.21999	-0.89141	9.88409e-05	-0.961182		1641148_a_at	CG9390-RA	Acetyl CoA synthetase	AcCoAS	5.93867	0.882662	0.000143403	0.819875												1626798_a_at	CG14025-RA	Blastoderm-specific gene 25D	Bsg25D	5.33226	0.86012	0.00033189	1.47345	5.47617	0.865983	0.000270699	1.21374	0
1623298_at	CG6067-RA	---	CG6067	6.21867	0.891371	9.90112e-05	0.796879		1629134_at	CG15373-RA	---	CG15373	-5.93858	-0.882659	0.000143422	-0.948052												1637422_at	CG3246-RA	---	CG3246	5.32883	0.859976	0.000333518	0.416633	5.01918	0.846077	0.000522368	0.469303	0
1629577_at	CG5690-RA	centrobin	Cnb	-6.21692	-0.89132	9.92369e-05	-0.477079		1641653_at	CG1520-RC	Wiskott-Aldrich syndrome protein	WASp	5.93838	0.882652	0.000143461	1.19987												1630291_at	CG4312-RA	Metallothionein B	MtnB	5.3235	0.859752	0.000336065	0.217999	9.14128	0.94505	3.5965e-06	0.272304	0
1636251_at	CG11326-RA	Thrombospondin	Tsp	-6.21647	-0.891306	9.92949e-05	-0.597699		1635317_at	CG9929-RA	Arginine methyltransferase 9	Art9	-5.93526	-0.88255	0.000144062	-1.02054												1631577_a_at	CG3760-RB	anon-fast-evolving-2C9	CG3760	-5.32345	-0.85975	0.000336088	-2.27198	-6.85052	-0.907934	4.45565e-05	-2.87666	0
1636920_s_at	CG12016-RA	--- /// ---	CG12016 /// CG42456	6.21461	0.891252	9.95361e-05	0.824665		1632294_at	CG32120-RA	senseless	sens	-5.9338	-0.882502	0.000144345	-0.681495												1623254_s_at	CG31531-RA	---	CG43427	5.32331	0.859744	0.000336154	1.5664	5.26264	0.857156	0.000366664	1.41327	0
1629441_at	CG7729-RA	Fermitin 2	Fit2	-6.21326	-0.891212	9.97122e-05	-0.691923		1635016_at	CG13090-RA	---	CG13090	-5.93294	-0.882474	0.000144511	-1.7444												1639928_a_at	CG30084-RA	CG30084	Zasp52	-5.32237	-0.859704	0.000336609	-1.22258	-6.70715	-0.904508	5.31712e-05	-1.52604	0
1627233_at	CG14047-RA	---	---	6.21313	0.891208	9.97294e-05	0.964045		1637461_at	CG9527-RA	---	CG9527	5.93285	0.882471	0.000144528	0.58809												AFFX-Dros-ACTIN_M_f_at	---	---	---	-5.31962	-0.859588	0.000337933	-0.704023	-7.9268	-0.928817	1.2761e-05	-0.754401	0
1641143_s_at	CG6705-RA	Torsolike	tsl	6.21203	0.891175	9.98722e-05	0.89354		1625626_at	CG4438-RA	---	CG4438	-5.9295	-0.88236	0.000145181	-0.81488												1640997_at	CG30122-RB	---	CG30122	5.3168	0.859469	0.000339296	2.1199	5.0888	0.849362	0.000471681	2.18877	0
1625794_at	CG5830-RA	---	CG5830	6.21106	0.891147	9.99993e-05	1.55921		1633277_at	CG2960-RA	ubiquitin 52-AA extension protein	RpL40	5.92744	0.882293	0.000145582	1.61434												1637746_at	CG18545-RA	---	CG18545	-5.3134	-0.859326	0.000340945	-0.706877	-5.00056	-0.845181	0.000536889	-0.669466	0
1627891_at	CG12725-RA	---	CG12725	-6.20812	-0.89106	0.000100383	-0.715917		1630636_s_at	CG2446-RB	Amun	Amun	5.92521	0.882219	0.000146018	2.05271												1638208_at	CG17019-RA	---	CG17019	5.30808	0.8591	0.00034355	1.05545	5.18672	0.853822	0.00040908	1.09322	0
1638921_at	S.C3L000270	---	---	6.20442	0.89095	0.00010087	1.46144		1640834_at	CG33002-RA	mitochondrial ribosomal protein L27	mRpL27	-5.92516	-0.882217	0.00014603	-1.6039												1632752_at	CG13633-RA	drostatin-A4	Ast	5.30057	0.858782	0.000347259	0.996453	6.2317	0.891754	9.73439e-05	1.01696	0
1628959_at	CG6007-RA	benedict	gatA	-6.19604	-0.890702	0.00010198	-1.49182		1634700_at	CG8258-RA	---	CG8258	5.92248	0.882129	0.000146557	1.17089												1629386_at	HDC11519	---	CG43312	-5.30016	-0.858764	0.000347465	-0.811494	-5.05201	-0.847638	0.000497781	-0.72618	0
1637255_a_at	CG1112-RA	fragment H	alpha-Est7	6.19539	0.890683	0.000102066	0.662007		1624137_at	CG11911-RA	---	CG11911	5.91856	0.881999	0.00014733	0.447368												1625875_at	CG10635-RA	---	CG10635	-5.29671	-0.858617	0.000349185	-1.37278	-5.91393	-0.881846	0.00014825	-1.80973	0
1635939_a_at	CG9641-RA	---	CG9641	-6.19274	-0.890604	0.000102421	-0.992635		1631873_at	CG3706-RA	---	CG3706	5.91631	0.881925	0.000147777	0.619625												1641653_at	CG1520-RC	Wiskott-Aldrich syndrome protein	WASp	5.29619	0.858595	0.000349443	0.969061	5.93838	0.882652	0.000143461	1.19987	0
1635523_a_at	CG6479-RA	---	CG6479	-6.19052	-0.890538	0.000102719	-0.923879		1625219_at	CG5125-RA	Droninac	ninaC	5.91573	0.881906	0.000147892	0.917557												1637120_at	CG30098-RA	---	CG30098	5.29453	0.858524	0.000350277	0.437723	6.35709	0.895342	8.27594e-05	0.32647	0
1637327_at	CG11376-RA	---	CG11376	6.18994	0.89052	0.000102797	1.86765		1639047_at	CG33106-RA	multiple ankyrin repeats single KH domain	mask	5.91497	0.88188	0.000148044	0.954648												1640357_at	CG30161-RA	---	CG30161	-5.29416	-0.858508	0.000350463	-0.699045	-5.94478	-0.882862	0.000142234	-0.63263	0
1633418_at	CG9666-RA	---	---	-6.18812	-0.890466	0.000103042	-1.37579		1625875_at	CG10635-RA	---	CG10635	-5.91393	-0.881846	0.00014825	-1.80973												1632259_at	CG10007-RA	Transport and Golgi organization 9	Tango9	5.29187	0.858411	0.000351612	0.888322	5.52378	0.867848	0.00025321	0.795289	0
1625635_at	CG9316-RA	---	CG9316	-6.18691	-0.89043	0.000103206	-0.402882		1639048_a_at	CG8229-RA	---	CG8229	5.91012	0.881719	0.000149013	0.877689												1640920_at	CG5389-RA	ATP synthase Beta chain	CG5389	-5.29087	-0.858368	0.000352117	-0.868438	-6.52455	-0.899876	6.68437e-05	-0.786706	0
1635666_at	CG17949-RA	His2B:CG17949 /// His2B:CG33910	His2B:CG17949 /// His2B:CG33910	-6.18616	-0.890408	0.000103307	-0.5794		1637393_at	CG6119-RB	vesicular monoamine transporter	Vmat	5.90804	0.88165	0.00014943	0.956543												1627060_s_at	CG1106-RB	gelsolin	Gel	5.29075	0.858363	0.000352179	0.613923	4.89222	0.839826	0.000630379	0.621636	0
1626313_at	CG4443-RA	courtless	crl	6.18455	0.89036	0.000103525	1.42486		1637319_at	CG12812-RA	Fancl	Fancl	-5.90423	-0.881524	0.000150198	-0.836551												1628777_at	CG12140-RA	Electron transfer flavoprotein-ubiquinone oxidoreductase	CG12140	5.27942	0.857878	0.000357944	0.65196	4.94731	0.84258	0.000580847	0.606319	0
1627483_at	CT35609	Modifier67.2	mod(mdg4)	6.18419	0.890349	0.000103573	1.54345		1631419_at	CG11129-RA	yolk protein	Yp3	5.90184	0.881444	0.000150684	0.582808												1637115_at	HDC13240	---	---	-5.27936	-0.857876	0.000357971	-0.724242	-5.74061	-0.875897	0.000187563	-0.86063	0
1634359_a_at	CG4454-RA	Borealin	borr	-6.18359	-0.890331	0.000103654	-0.445872		1623919_a_at	CG5175-RB	kugelkern	kuk	-5.90033	-0.881394	0.000150989	-1.606												1623945_at	CG3419-RA	---	CG3419	-5.27887	-0.857854	0.000358226	-0.861508	-7.38479	-0.919264	2.35638e-05	-0.95322	0
1625047_at	CG5821-RA	quaking related 58E-2	qkr58E-2	6.18318	0.890319	0.00010371	1.46721		1623893_at	CG13784-RB	---	CG13784	5.90014	0.881387	0.000151028	0.68371												1641624_at	CG31957-RA	---	CG31957	-5.27448	-0.857666	0.000360487	-0.843068	-7.13136	-0.914155	3.17441e-05	-1.17067	0
1629852_at	CG9018-RB	---	CG9018	-6.18314	-0.890318	0.000103716	-0.805764		1631597_at	CG3143-RA	forkhead box, sub-group O	foxo	5.89875	0.881341	0.000151312	1.20102												1625524_at	CG3165-RA	---	CG3165	-5.2707	-0.857503	0.000362446	-1.3259	-4.87907	-0.83916	0.000642849	-1.0497	0
1625041_at	CG7571-RA	Organic anion transporting polypeptide 74D	Oatp74D	6.18076	0.890247	0.000104039	0.908495		1637640_at	CG32320-RA	---	CG32320	-5.89849	-0.881332	0.000151364	-0.792773												1640505_at	Dm.2R.20325.0	CG15092	CG42351	5.27033	0.857487	0.000362639	0.551182	4.95234	0.842829	0.000576529	0.421916	0
1623666_at	CG10516-RA	---	CG10516	6.17809	0.890167	0.000104405	1.09809		1625635_at	CG9316-RA	---	CG9316	-5.89766	-0.881305	0.000151533	-0.383295												1627206_at	CG4111-RA	Ribosomal protein L35	RpL35	5.27029	0.857485	0.000362662	0.622875	5.19469	0.854177	0.000404387	0.532289	0
1641460_at	CG4209-RA	Calcineurin B	CanB	6.17787	0.89016	0.000104434	1.19715		1625746_at	CG3386-RA	---	CG3386	5.89455	0.881201	0.000152171	1.16324												1628014_at	CG5703-RA	NADH ubiquinone oxidoreductase 24 kDa	CG5703	-5.26836	-0.857402	0.000363666	-0.891777	-7.98023	-0.92967	1.20329e-05	-0.995897	0
1627409_at	CG15727-RA	Aven ortholog	Aven	-6.17764	-0.890153	0.000104466	-1.41189		1638600_at	CG4063-RA	---	---	5.89312	0.881153	0.000152465	1.6948												1626613_at	CG11236-RA	---	CG11236	5.26556	0.857281	0.000365133	0.437224	6.75095	0.905574	5.03625e-05	0.443349	0
1641337_at	CG11617-RA	---	CG11617	-6.17635	-0.890115	0.000104642	-0.521567		1628939_at	HDC05090	---	---	-5.88988	-0.881045	0.000153131	-1.68471												1639434_at	CG14556-RA	---	CG14556	-5.26556	-0.857281	0.000365133	-0.814916	-4.67997	-0.828578	0.000867556	-0.753465	0
1639040_s_at	CG8291-RA	CG8291	bdg	-6.17436	-0.890055	0.000104916	-0.869829		1637682_at	CG10961-RA	TNF-receptor-associated factor 2	Traf6	5.88779	0.880975	0.000153563	0.936226												1633673_a_at	CG11154-RB	H+-ATPase beta subunit	ATPsyn-beta	-5.26516	-0.857264	0.000365339	-0.620815	-6.3507	-0.895163	8.34429e-05	-0.696668	0
1629619_at	CG9735-RA	Tryptophanyl-tRNA synthetase /// salivary gland-expressed bHLH	Aats-trp /// sage	-6.17431	-0.890054	0.000104922	-1.84558		1623225_s_at	CG7611-RE	---	CG7611	5.88729	0.880958	0.000153666	1.47846												1640981_at	CG4986-RA	male specific transcript 57D	Mst57Dc	-5.25963	-0.857025	0.000368254	-0.960604	-6.81116	-0.907011	4.676e-05	-1.25869	0
1640716_at	CG14810-RA	---	CG14810	-6.17349	-0.890029	0.000105035	-1.34052		1632155_at	CG13676-RA	---	CG13676	-5.88643	-0.880929	0.000153845	-0.740798												1633511_at	HDC07646	---	---	5.25738	0.856928	0.000369446	1.02793	5.29601	0.858587	0.000349533	0.844952	0
1634281_at	CG12343-RA	---	CG12343	-6.17039	-0.889936	0.000105462	-1.78278		1636925_at	CG31477-RA	ATP synthase Epsilon chain	CG31477	-5.88503	-0.880882	0.000154136	-0.654016												1633430_at	CG3710-RA	lethal(2)35Cf	TfIIS	-5.25693	-0.856908	0.000369686	-2.23829	-5.08082	-0.848991	0.000477212	-2.61334	0
1623942_at	CG6974-RA	---	CG6974	6.16917	0.889899	0.000105632	0.665087		1623954_s_at	CG3878-RB	CG33525	CoRest	-5.88434	-0.880859	0.000154279	-1.50686												1637475_at	CG11207-RA	fascetto	feo	-5.25693	-0.856908	0.000369688	-0.562144	-4.88751	-0.839588	0.000634814	-0.5181	0
1623482_at	CG9072-RA	---	CG9072	-6.16806	-0.889866	0.000105785	-0.689567		1637800_at	CG3347-RA	---	CG3347	-5.88407	-0.88085	0.000154335	-0.885578												1629413_at	CG12703-RA	---	Pmp70	5.25624	0.856879	0.000370051	0.691194	5.46936	0.865714	0.000273302	0.690083	0
1630315_at	CG8214-RA	---	CG8214	-6.16605	-0.889806	0.000106064	-0.547656		1626719_a_at	CG6210-RA	wntless	wls	-5.88259	-0.8808	0.000154644	-1.58043												1627646_at	CG5134-RC	Mediator complex subunit 9 /// Mediator complex subunit 9	CG42518 /// MED9	-5.25399	-0.856781	0.00037125	-1.07952	-6.78711	-0.906441	4.81646e-05	-1.75228	0
1624464_s_at	CG17309-RB	C-terminal Src kinase	Csk	6.16422	0.889751	0.00010632	1.5902		1631198_at	CG2173-RA	Rs1	Rs1	-5.88092	-0.880744	0.000154994	-1.10125												1635830_at	CG8105-RA	---	CG8105	-5.25348	-0.856759	0.000371522	-0.66282	-4.90988	-0.840717	0.000614021	-0.595239	0
1624235_at	CG4285-RA	CG34128	CG42404	6.1586	0.889582	0.000107106	0.881087		1641534_at	CG11842-RA	---	CG11842	5.88055	0.880732	0.00015507	0.600897												1634761_at	CG9472-RA	brivido-1	brv1	-5.25181	-0.856686	0.000372419	-0.835087	-6.45293	-0.897972	7.32044e-05	-0.839035	0
1626701_at	CG4743-RA	---	CG4743	-6.15789	-0.88956	0.000107206	-1.81966		1635720_at	HDC07069	---	---	-5.87247	-0.88046	0.000156771	-1.78069												1628543_a_at	CG5803-RB	Fasciclin III	Fas3	-5.25046	-0.856628	0.000373143	-0.624346	-4.91069	-0.840757	0.000613285	-0.539695	0
1638558_a_at	CG40452-RA	Synapse protein 25	Snap25	6.15097	0.889351	0.000108184	0.88926		1628932_at	CG32491-RV	Modifier67.2 /// ---	mod(mdg4) /// pre-mod(mdg4)-V	5.87218	0.88045	0.000156834	2.02184												1640565_at	CG11390-RA	Pherokine 2	PebIII	5.24619	0.856442	0.000375437	2.37722	7.94738	0.929147	1.24751e-05	1.97769	0
1634180_s_at	CG9664-RB	---	CG9664	6.14961	0.88931	0.000108378	1.01857		1624886_s_at	HDC06119	---	---	-5.87206	-0.880446	0.000156859	-0.862087												1640834_at	CG33002-RA	mitochondrial ribosomal protein L27	mRpL27	-5.24455	-0.856371	0.000376325	-1.35108	-5.92516	-0.882217	0.00014603	-1.6039	0
1637154_at	CG7470-RA	glutamate 5-kinase	CG7470	6.14811	0.889265	0.000108591	0.673491		1625144_at	CG6758-RA	--- /// ---	CG6758 /// DmirCG6758	-5.87052	-0.880394	0.000157187	-0.538772												1641470_s_at	RE02247	vestigial	vg	-5.24039	-0.85619	0.000378583	-0.693881	-6.80706	-0.906915	4.69961e-05	-0.666951	0
1636128_at	CG13838-RA	---	CG13838	-6.14713	-0.889235	0.000108732	-0.780489		1637448_s_at	CG4464-RA	Ribosomal protein S19a	RpS19a	5.87051	0.880394	0.000157189	1.48534												1639047_at	CG33106-RA	multiple ankyrin repeats single KH domain	mask	5.23956	0.856154	0.000379037	1.09354	5.91497	0.88188	0.000148044	0.954648	0
1631009_at	CG4976-RA	Mes-4	Mes-4	-6.14644	-0.889214	0.00010883	-0.670955		1631911_at	CR_tc_AT14266	---	---	-5.86899	-0.880342	0.000157512	-0.581623												1632725_at	CG6691-RA	CG6691	ttm3	-5.23856	-0.85611	0.000379586	-0.674931	-4.9089	-0.840667	0.00061492	-0.559204	0
1641654_a_at	CG17342-RA	Lk6	Lk6	6.14122	0.889056	0.00010958	1.21145		1635711_s_at	CG1651-RC	ankyrin	Ank	5.86893	0.880341	0.000157523	1.86017												1634958_at	CG9455-RA	Serpin 42Dc	Spn42Dc	-5.23744	-0.856061	0.000380199	-0.937674	-5.06121	-0.848072	0.000491107	-0.735053	0
1633830_at	CG10195-RA	---	CG10195	6.14119	0.889055	0.000109584	1.25945		1631619_a_at	CG3743-RA	MTF-1	MTF-1	5.86822	0.880317	0.000157674	0.906858												1629741_at	CG32666-RB	Death-associated protein kinase related	Drak	5.23687	0.856036	0.000380512	1.04009	12.3023	0.968515	2.31115e-07	1.16802	0
1626867_at	CG31613-RA	His3:CG31613 /// His3:CG33803 /// His3:CG33806 /// His3:CG33809 /// His3:CG33812 /// His3:CG33815 /// His3:CG33818 /// His3:CG33821 /// His3:CG33824 /// His3:CG33827 /// His3:CG33830 /// His3:CG33833 /// His3:CG33836 /// His3:CG33839 /// His3:CG33842 /// His3:CG33845 /// His3:CG33848 /// His3:CG33851 /// His3:CG33854 /// His3:CG33857 /// His3:CG33860 /// His3:CG33863 /// His3:CG33866	His3:CG31613 /// His3:CG33803 /// His3:CG33806 /// His3:CG33809 /// His3:CG33812 /// His3:CG33815 /// His3:CG33818 /// His3:CG33821 /// His3:CG33824 /// His3:CG33827 /// His3:CG33830 /// His3:CG33833 /// His3:CG33836 /// His3:CG33839 /// His3:CG33842 /// His3:CG33845 /// His3:CG33848 /// His3:CG33851 /// His3:CG33854 /// His3:CG33857 /// His3:CG33860 /// His3:CG33863 /// His3:CG33866	-6.13688	-0.888924	0.000110206	-0.562342		1638335_at	CG18493-RA	---	CG18493	5.86602	0.880242	0.000158144	0.579												1639513_at	CG5214-RA	---	CG5214	-5.23594	-0.855995	0.00038102	-1.59799	-6.10282	-0.887882	0.000115264	-1.53099	0
1629983_at	CG1578-RA	---	CG1578	6.13673	0.88892	0.000110228	1.93232		1627511_at	CG7533-RC	charybdis	chrb	5.86502	0.880208	0.000158359	1.12464												1637319_at	CG12812-RA	Fancl	Fancl	-5.23335	-0.855882	0.000382443	-1.23767	-5.90423	-0.881524	0.000150198	-0.836551	0
1628268_at	CG18249-RA	---	CG18249	6.13603	0.888898	0.00011033	0.685343		1626349_at	CG1977-RA	alpha-Spectrin	alpha-Spec	5.86292	0.880137	0.000158809	1.57002												1640246_at	CG12357-RA	cap binding protein 20	Cbp20	-5.23255	-0.855847	0.000382884	-1.49884	-5.63547	-0.872082	0.000216766	-1.84315	0
1640060_at	CG33096-RB	---	CG33096	-6.13504	-0.888868	0.000110473	-1.27907		1636757_at	CG14107-RA	---	CG14107	-5.86266	-0.880129	0.000158864	-0.599655												1624950_a_at	CG14823-RD	---	CG14823	5.23047	0.855756	0.000384035	0.788787	4.74248	0.832	0.000789144	0.548228	0
1628885_at	CG32698-RA	---	CG32698	6.13179	0.888769	0.000110947	0.652867		1632435_at	CG7804-RA	---	CG7804	-5.86223	-0.880114	0.000158958	-0.478544												1635502_at	CG8311-RA	dolichol kinase	CG8311	5.22994	0.855733	0.000384327	0.710445	4.67853	0.828498	0.000869453	0.643081	0
1627227_at	CG1721-RA	Phosphoglyceromutase	Pglym78	-6.13124	-0.888752	0.000111027	-1.5662		1628915_s_at	CG3799-RB	Ephexin	Exn	5.86041	0.880053	0.000159348	0.988743												1627831_at	CG4891-RA	---	CG4891	-5.22368	-0.855458	0.00038781	-0.740741	-4.70772	-0.830109	0.000831769	-0.670842	0
1640913_at	CG31329-RA	GST-containing FLYWCH zinc-finger protein	gfzf	-6.1308	-0.888739	0.000111091	-0.577249		1626201_at	CG31091-RA	---	CG31091	5.86012	0.880043	0.000159411	0.438243												1633680_at	CG12818-RA	---	CG12818	-5.2225	-0.855406	0.000388472	-1.93037	-4.91898	-0.841172	0.00060578	-1.6655	0
1624232_at	CG13891-RA	---	CG13891	-6.13079	-0.888739	0.000111093	-0.921227		1630813_at	CG7726-RA	Ribosomal protein L11	RpL11	5.85927	0.880014	0.000159595	1.7566												1628500_at	CG32483-RA	---	CG32483	5.21926	0.855264	0.000390292	0.583567	5.61169	0.871197	0.000224026	0.505545	0
1633835_s_at	CG2694-RA	---	CG2694	-6.13056	-0.888732	0.000111126	-1.26853		1625588_s_at	CG6199-RA	procollagen lysyl hydroxylase	Plod	5.85723	0.879945	0.000160036	0.567956												1627532_at	CG31237-RA	---	---	-5.21912	-0.855258	0.000390371	-1.20453	-5.76297	-0.876688	0.000181915	-1.28698	0
1627437_at	CG17031-RA	ref2	Ref2	-6.12884	-0.888679	0.000111379	-0.729543		1638861_at	CG32457-RA	---	CG32457	-5.85719	-0.879943	0.000160044	-0.982503												1623650_a_at	CG7865-RB	PNGase	Pngl	5.21668	0.85515	0.000391746	1.38106	4.82989	0.83663	0.000691895	1.13711	0
1638801_at	CG14229-RA	---	CG14229	-6.12849	-0.888669	0.000111429	-1.90911		1634922_s_at	CG32795-RA	---	CG32795	5.85642	0.879917	0.00016021	1.53547												1624694_at	CG13597-RA	---	CG13597	-5.21372	-0.85502	0.000393423	-0.72548	-5.64171	-0.872313	0.000214903	-0.638372	0
1639579_s_at	CG17257-RB	beta4GalNAcTB pilot	GABPI	-6.12415	-0.888536	0.000112068	-2.9792		1627417_s_at	CT2785	---	CG12038	-5.85515	-0.879874	0.000160486	-1.14123												1640555_at	CG14668-RA	---	CG14668	-5.21369	-0.855019	0.00039344	-0.906014	-5.83169	-0.879074	0.00016567	-0.74577	0
1625742_at	CG11173-RA	ubisnap	usnp	-6.1233	-0.88851	0.000112194	-1.87133		1632915_s_at	CG33070-RB	---	---	5.85453	0.879853	0.000160622	1.31936												1623967_at	CG3715-RA	SHC-adaptor protein	Shc	-5.21204	-0.854946	0.000394377	-1.68588	-5.68917	-0.874051	0.000201284	-1.89188	0
1632185_s_at	CG5207-RA	SCP-containing protein A /// SCP-containing protein B /// SCP-containing protein C	scpr-A /// scpr-B /// scpr-C	-6.12056	-0.888427	0.000112599	-1.5813		1631603_at	S.C3R000708	---	CG34117	-5.85174	-0.879758	0.000161229	-1.46779												1634600_at	CG5347-RA	---	CG5347	-5.20742	-0.854742	0.000397017	-0.678886	-5.31526	-0.859404	0.000340041	-0.662676	0
1633398_at	CG2616-RA	---	CG2616	-6.11982	-0.888404	0.000112709	-0.637181		1624339_at	CG14825-RA	BBS1	BBS1	-5.85164	-0.879755	0.00016125	-1.00329												1637365_at	CG31122-RA	---	CG31122	5.20561	0.854662	0.000398055	1.01261	9.21354	0.94584	3.34977e-06	1.28673	0
1625600_a_at	CG8421-RE	Aspartyl beta-hydroxylase	Asph	-6.11911	-0.888382	0.000112815	-0.823074		1635224_s_at	CG2275-RB	Jun oncogene	Jra	-5.85081	-0.879727	0.000161432	-1.33982												1629321_at	CG8887-RA	discs absent, small, or homeotic	ash1	-5.20005	-0.854415	0.000401265	-0.907945	-6.25344	-0.892388	9.46285e-05	-0.934288	0
1634388_at	CG30197-RA	---	CG30197	6.11614	0.888291	0.000113256	1.23596		1628677_at	CG10524-RA	protein kinase C	Pkcdelta	-5.85003	-0.8797	0.000161603	-0.842598												1634815_at	CG31104-RA	---	CG31104	5.19772	0.854312	0.000402623	0.656014	5.22529	0.855529	0.000386912	0.502636	0
1628915_s_at	CG3799-RB	Ephexin	Exn	6.11456	0.888243	0.000113493	1.21451		1632273_at	CG5789-RA	---	CG5789	5.84799	0.879631	0.00016205	1.02323												1639048_a_at	CG8229-RA	---	CG8229	5.19555	0.854215	0.000403888	0.768632	5.91012	0.881719	0.000149013	0.877689	0
1634811_at	CG33060-RA	---	CG33060	-6.11227	-0.888173	0.000113837	-0.703208		1629033_at	CG2277-RA	---	CG2277	-5.8476	-0.879618	0.000162134	-1.03217												1635813_at	CG10390-RA	TBP-associated factor 60kD-2	mia	5.19325	0.854113	0.000405232	0.7789	5.26939	0.857447	0.00036313	0.790289	0
1630345_at	CG32170-RA	---	CG32170	6.10947	0.888087	0.000114258	2.3201		1629383_a_at	CG6416-RG	CG6416	Zasp66	-5.84692	-0.879594	0.000162285	-1.5935												1624505_at	CG6113-RA	CG6113	Lip4	5.18894	0.853921	0.000407769	0.472922	6.43487	0.897483	7.49096e-05	0.437229	0
1628678_at	CG13920-RA	---	CG13920	-6.10828	-0.88805	0.000114436	-1.39828		1639219_at	CG6249-RA	Csl4	Csl4	5.8456	0.879549	0.000162575	1.83978												1624957_a_at	CG4821-RD	Tequila	Tequila	5.18831	0.853893	0.000408141	0.64128	5.30475	0.858959	0.000345192	0.607745	0
1637540_at	CG3123-RA	---	CG3123	-6.10802	-0.888042	0.000114476	-0.915197		1638964_at	CG7800-RA	---	CG7800	5.84409	0.879498	0.000162907	0.527643												1624607_at	HDC04748	---	CG34200	-5.18492	-0.853742	0.000410147	-1.27682	-4.75486	-0.832666	0.000774537	-1.27198	0
1641029_at	HDC02662	---	---	6.10655	0.887997	0.000114697	1.72004		1626823_a_at	CG7945-RB	---	CG7945	5.84285	0.879456	0.000163182	1.76262												1630470_s_at	CG9775-RA	---	CG9775	-5.18215	-0.853618	0.000411791	-2.19681	-4.91341	-0.840894	0.000610808	-1.32776	0
1639116_at	CG40041-RB	beta-glycoprotein-hormone-related-polypeptide	Gpb5	6.10562	0.887969	0.000114838	1.05853		1631296_at	CG10423-RA	Ribosomal protein S27	RpS27	5.84252	0.879445	0.000163255	1.58223												1626271_at	CG9634-RA	---	CG9634	5.18001	0.853523	0.000413071	0.961984	5.57776	0.869919	0.000234836	1.40648	0
1624802_at	CG31686-RA	---	CG31686	-6.10196	-0.887856	0.000115394	-0.49258		1626168_at	CG7211-RA	ATP synthase G chain	CG7211	-5.8402	-0.879365	0.000163769	-0.79856												1624304_s_at	SD05379	Dorsal switch protein 1	Dsp1	5.17638	0.85336	0.000415248	1.2691	5.57216	0.869706	0.000236676	1.72297	0
1640107_at	CG17052-RA	CG17052	obst-A	-6.10081	-0.88782	0.00011557	-0.338656		1634331_at	CG8325-RA	lethal (2) k14710	l(2)k14710	-5.83847	-0.879306	0.000164154	-2.02529												1635862_at	CG33120-RA	---	CG33120	5.17607	0.853346	0.000415436	0.654341	5.27908	0.857864	0.000358114	0.539001	0
1641187_at	CG16854-RA	---	CG16854	-6.09929	-0.887773	0.000115802	-0.635214		1639162_at	CG6072-RA	sarah	sra	5.83651	0.879239	0.000164589	1.38838												1636515_at	CG14354-RA	---	CG14354	-5.17335	-0.853224	0.000417077	-0.775514	-6.90316	-0.909148	4.17828e-05	-0.895754	0
1640335_at	CG31304-RA	---	CG42788	6.09887	0.887761	0.000115866	0.847706		1631181_a_at	CG3294-RB	---	CG3294	-5.83525	-0.879196	0.000164872	-1.19132												1628657_at	CG17534-RA	Glutathione S transferase E9	GstE9	5.17291	0.853204	0.000417341	0.618315	4.68286	0.828738	0.000863749	0.520842	0
1632541_at	CG5249-RA	Blimp-1	Blimp-1	6.0961	0.887675	0.000116291	1.11886		1630700_at	S.C3L001530	---	CG43064	5.83237	0.879098	0.000165517	0.26248												1632317_at	CG3036-RA	---	CG3036	5.16952	0.853052	0.000419395	0.690302	7.09929	0.913475	3.29817e-05	0.490809	0
1638780_at	CG31201-RA	Glutamate receptor IIE	GluRIIE	6.09222	0.887555	0.000116889	1.65836		1640555_at	CG14668-RA	---	CG14668	-5.83169	-0.879074	0.00016567	-0.74577												1638465_at	CG4848-RA	---	CG4848	-5.16936	-0.853045	0.000419492	-1.63954	-5.05421	-0.847742	0.000496178	-0.94923	0
1630620_at	CG10489-RA	Pole2	Pole2	-6.09096	-0.887516	0.000117084	-0.676077		1634453_at	CG10986-RB	garnet	g	5.83104	0.879052	0.000165816	1.01026												1631712_at	CG13398-RA	---	CG13398	5.16895	0.853027	0.000419741	1.18766	6.01432	0.885109	0.000129613	1.03198	0
1624143_a_at	CG12071-RA	---	CG12071	6.08935	0.887466	0.000117333	0.790101		1637548_at	CG18104-RA	arginase	arg	5.83068	0.87904	0.000165896	0.274215												1625598_at	CG31326-RA	---	CG31326	5.16822	0.852994	0.000420188	0.50271	6.07538	0.887033	0.00011952	0.476993	0
1637479_at	CG3461-RA	prune	pn	6.08921	0.887462	0.000117355	1.18554		1629377_at	CG32263-RA	---	CG32263	-5.82811	-0.878952	0.000166475	-0.716639												1625986_at	CG31826-RA	--- /// Ku80	CG31826 /// Ku80	-5.1663	-0.852907	0.000421361	-0.861601	-4.74008	-0.83187	0.000792009	-0.66913	0
1640015_at	CG7053-RA	---	CG7053	6.08506	0.887333	0.000118	1.39686		1639312_at	CG7434-RA	PARP-binding protein-12	RpL22	5.82764	0.878935	0.000166583	1.55801												1637517_s_at	CG5405-RB	Krueppel target at 95D	KrT95D	-5.16476	-0.852838	0.000422304	-1.32229	-5.03456	-0.846811	0.000510691	-1.01774	0
1641018_s_at	CG8468-RC	---	CG8468	6.08225	0.887246	0.000118439	0.773836		1624502_a_at	CG1104-RA	---	CG1104	-5.82682	-0.878907	0.000166769	-1.21972												1629905_s_at	GM09444	IGF-II mRNA-binding protein	Imp	5.16312	0.852764	0.000423309	0.779527	8.49832	0.937218	6.9094e-06	0.650249	0
1634288_at	HDC20349	---	---	6.08112	0.887211	0.000118616	0.948749		1639346_at	CG9526-RA	Farjavit	frj	5.82637	0.878892	0.000166869	1.00193												1640070_a_at	CG12070-RA	110kD protein	Sap-r	5.16153	0.852693	0.000424282	1.73226	5.52259	0.867802	0.000253634	1.79402	0
1629226_at	CG32507-RA	---	CG32507	-6.07992	-0.887174	0.000118804	-1.77135		1624134_a_at	CG10318-RA	NC2alpha	NC2alpha	-5.82554	-0.878863	0.000167058	-0.831169												1631619_a_at	CG3743-RA	MTF-1	MTF-1	5.16116	0.852676	0.00042451	0.956202	5.86822	0.880317	0.000157674	0.906858	0
1627743_at	CG5585-RA	---	Rbbp5	-6.07881	-0.887139	0.000118979	-0.655379		1628829_at	CG4624-RA	Vacuolar H[+] ATPase subunit AC39-2	VhaAC39-2	-5.82218	-0.878748	0.000167822	-0.638336												1634113_at	CG13695-RB	geko	gk	-5.15994	-0.852621	0.000425264	-1.1322	-6.06245	-0.886629	0.000121584	-1.11489	0
1638527_a_at	CG40196-RA	---	Maf1	6.07788	0.88711	0.000119126	1.96494		1633074_a_at	CG10701-RD	Moesin	Moe	5.81941	0.878653	0.000168455	2.0764												1634574_a_at	CG18255-RA	Stretchin	Strn-Mlck	-5.15796	-0.852531	0.00042649	-1.05996	-8.35	-0.935182	8.07671e-06	-1.28266	0
1623998_at	CG10565-RA	---	CG10565	-6.07786	-0.88711	0.000119129	-1.60531		1630109_at	CG8628-RA	anon-SAGE:Wang-073 /// heat-shock protein 70	CG8628 /// Hsc70-4	5.8179	0.878601	0.0001688	0.444651												1636483_at	CG6511-RA	---	CG6511	-5.15761	-0.852516	0.000426706	-0.546992	5.00809	0.845544	0.000530964	1.77642	1
1640491_at	CG14482-RA	Ubiquinol-cytochrome c oxidoreductase 6.4 kDa	CG14482	-6.07743	-0.887096	0.000119197	-1.39992		1630614_s_at	HDC11981	---	---	-5.81733	-0.878581	0.000168931	-0.402088												1637771_s_at	CG7220-RA	---	CG7220	5.15732	0.852502	0.000426887	1.16159	7.69423	0.924929	1.6538e-05	1.50702	0
1630203_at	CG5682-RA	CG5682	Edem2	6.07293	0.886956	0.000119909	0.700536		1627988_at	CG5502-RA	Ribosomal protein L4	RpL4	5.81513	0.878505	0.000169437	1.10088												1626216_at	S.CX001053	---	CG42395	-5.15505	-0.8524	0.000428295	-0.544754	-5.40531	-0.86314	0.000299163	-0.494636	0
1627469_at	CG16736-RA	---	CG16736	-6.0725	-0.886943	0.000119977	-0.795162		1634207_at	CG16799-RA	--- /// --- /// GA14157	CG16799 /// DmirCG16799 /// DpseGA14157	5.81387	0.878462	0.000169728	0.510773												1625626_at	CG4438-RA	---	CG4438	-5.15449	-0.852375	0.000428641	-0.980265	-5.9295	-0.88236	0.000145181	-0.81488	0
1629637_at	CG13794-RA	---	CG13794	6.07085	0.886892	0.000120239	0.616769		1635430_a_at	CG6791-RA	---	CG6791	-5.81313	-0.878436	0.000169896	-1.03395												1628446_at	CG5097-RA	Metallothionein C	MtnC	5.15078	0.852207	0.00043096	0.327057	8.65022	0.939208	5.90145e-06	0.370103	0
1637899_at	CG13176-RA	CG13176	wash	-6.06904	-0.886835	0.000120529	-0.842221		1641420_s_at	CG1116-RB	---	CG1116	-5.81218	-0.878404	0.000170116	-1.34206												1625935_at	CG31721-RA	Trim9	Trim9	5.14888	0.852121	0.000432145	0.996029	6.66284	0.903412	5.61862e-05	1.00791	0
1636838_a_at	CG17248-RC	N-synaptobrevin	n-syb	6.06854	0.886819	0.000120608	0.907404		1631727_at	CG33121-RA	Serpin 28Db	Spn28Db	-5.81122	-0.87837	0.000170339	-0.840153												1636119_at	CG1468-RA	---	CG1468	5.14576	0.851979	0.000434114	0.47784	4.86587	0.838486	0.000655637	0.506368	0
1639670_at	CG6577-RA	cannonball	can	-6.06731	-0.886781	0.000120804	-0.767524		1640296_a_at	CG18455-RA	Optix	Optix	-5.80795	-0.878257	0.000171098	-0.374136												1638284_at	CG3199-RA	---	CG3199	-5.14531	-0.851959	0.000434398	-1.04985	-4.70822	-0.830136	0.000831147	-0.931535	0
1641091_at	CG3280-RA	---	CG3280	-6.06344	-0.88666	0.000121424	-1.29878		1625573_at	CG1660-RA	Tim9a	Tim9a	-5.80667	-0.878213	0.000171396	-1.51862												1625652_s_at	CG12428-RB	carnitine palmitoyltransferase	CG12428	5.14152	0.851787	0.000436793	0.527329	6.91028	0.909311	4.14222e-05	0.565569	0
1632830_s_at	CG2204-RB	brokenhearted	G-oalpha47A	6.06317	0.886652	0.000121469	1.27795		1631133_at	CG2712-RA	Coding Region III	CG2712	-5.80663	-0.878212	0.000171405	-1.33823												1623225_s_at	CG7611-RE	---	CG7611	5.13704	0.851583	0.00043965	1.52689	5.88729	0.880958	0.000153666	1.47846	0
1626352_at	GM04742	scribbler	sbb	6.06232	0.886625	0.000121606	0.987314		1631013_at	CG10379-RA	Myoblast City	mbc	5.8045	0.878138	0.000171902	1.12889												1641280_at	CG8196-RA	Ance-4	Ance-4	5.13649	0.851557	0.000440004	0.406062	7.16988	0.91496	3.03241e-05	0.399981	0
1634207_at	CG16799-RA	--- /// --- /// GA14157	CG16799 /// DmirCG16799 /// DpseGA14157	6.05856	0.886507	0.000122213	0.633043		1637156_at	CG14717-RA	---	CG14717	-5.80428	-0.87813	0.000171954	-0.562859												1623542_at	CG11373-RA	---	CG11373	-5.13532	-0.851504	0.000440748	-0.753494	-4.76662	-0.833296	0.000760919	-0.624401	0
1625388_at	CG4893-RA	---	CG4893	6.05543	0.886409	0.000122722	0.984916		1625388_at	CG4893-RA	---	CG4893	5.80137	0.878029	0.000172637	0.884863												1637630_at	HDC11204	---	---	-5.13321	-0.851408	0.000442107	-1.07766	-4.7683	-0.833386	0.000758991	-0.978487	0
1635418_at	CG18558-RA	---	CG18558	-6.05541	-0.886409	0.000122725	-0.901911		1626769_s_at	CG1553-RA	NOP17 like	Nop17l	5.79872	0.877938	0.00017326	0.673739												1631604_at	CG9511-RA	---	CG42369	5.13218	0.851361	0.000442768	0.454751	4.92131	0.841289	0.000603683	0.463266	0
1634989_at	CG9244-RB	m-Aconitase	Acon	-6.05198	-0.886301	0.000123284	-1.43295		1624657_at	HDC14780	---	---	-5.79846	-0.877928	0.000173322	-1.16843												1640278_at	CG31933-RA	---	CG31933	-5.13175	-0.851342	0.000443043	-0.64155	-5.06083	-0.848054	0.000491382	-0.554713	0
1623584_at	CG10473-RA	Hook-like	Acn	6.05009	0.886242	0.000123593	1.31287		1637546_at	CG7490-RA	Apurinic endonuclease 3	RpLP0	5.79833	0.877924	0.000173351	1.07575												1634243_a_at	CG4673-RB	Npl4 ortholog	Npl4	-5.13102	-0.851308	0.000443517	-0.975698	-6.15638	-0.889515	0.000107418	-0.965401	0
1637246_a_at	CG32627-RA	Drosophila Nna1 ortholog	NnaD	-6.04945	-0.886222	0.000123699	-0.720987		1632188_at	CG1318-RD	Hexosaminidase 1	Hexo1	5.79731	0.877889	0.000173592	0.811748												1640422_a_at	CG30401-RB	---	CG30401	-5.13027	-0.851274	0.000443998	-0.810378	-7.77518	-0.926316	1.51011e-05	-0.71512	0
1632326_at	CG30105-RA	---	CG30105	-6.04934	-0.886218	0.000123716	-1.30841		1631125_at	CG15737-RA	wispy	wisp	-5.7967	-0.877868	0.000173736	-0.5043												1627287_at	CG5966-RA	---	CG5966	5.13026	0.851273	0.00044401	0.42989	6.88055	0.908629	4.29508e-05	0.651946	0
1627619_at	CG15332-RA	---	CG15332	-6.04457	-0.886068	0.000124503	-1.04852		1627668_s_at	CG32527-RC	bobby sox	bbx	-5.79643	-0.877858	0.000173802	-2.29529												1640782_at	CG8831-RA	Nucleoporin 54	Nup54	-5.1302	-0.851271	0.000444044	-0.892183	-4.59669	-0.82387	0.000985096	-0.641887	0
1631413_at	CG17267-RA	---	CG17267	-6.04411	-0.886053	0.000124579	-0.563033		1640887_at	CG14628-RA	---	CG14628	-5.79521	-0.877816	0.000174088	-1.01124												1630231_at	CG1500-RA	wrinkled	fw	-5.1275	-0.851147	0.000445793	-0.984721	-5.23976	-0.856162	0.000378932	-0.838842	0
1641328_at	CG4412-RA	ATPase coupling factor 6 /// pointed	ATPsyn-Cf6 /// pnt	-6.04177	-0.88598	0.000124967	-1.35683		1641031_s_at	CG17383-RA	CG17383	jigr1	-5.79399	-0.877773	0.000174379	-1.46398												1639269_a_at	CG4899-RA	pigment cell dehydrogenase reductase	Pdh	-5.12481	-0.851024	0.000447547	-0.765659	-4.66157	-0.827552	0.000892183	-0.685669	0
1624765_at	CG18767-RA	mitochondrial ribosomal protein L36	mRpL36	-6.04149	-0.885971	0.000125012	-1.64675		1639099_at	CG32100-RA	---	CG32100	-5.79393	-0.877771	0.000174394	-0.851893												1631637_a_at	CG11567-RA	P450 reductase	Cpr	5.12473	0.85102	0.000447596	1.69909	4.85516	0.837937	0.000666211	1.52271	0
1632827_a_at	CG8153-RB	xeroderma pigmentosum group C complementing factor	mus210	-6.04114	-0.88596	0.00012507	-1.88347		1632457_s_at	CG8118-RA	Mastermind	mam	5.79198	0.877703	0.000174857	1.2677												1635639_a_at	CG32180-RA	ecdysone inducible protein	Eip74EF	5.12353	0.850966	0.000448378	1.66686	6.53944	0.900265	6.55973e-05	1.17532	0
1639680_at	HDC15078	---	CG43092	-6.03922	-0.885899	0.000125391	-1.09865		1629867_a_at	CG8495-RA	Ribosomal protein S29	RpS29	5.78946	0.877616	0.000175457	1.32267												1638489_at	HDC07235	---	CG43109	5.11494	0.850571	0.000454024	0.557013	4.67889	0.828518	0.000868982	0.528443	0
1636052_at	CG10988-RA	gamma-tubulin ring protein 91	l(1)dd4	-6.0386	-0.88588	0.000125494	-0.896764		1637512_at	CG9294-RA	---	CG9294	5.7871	0.877533	0.000176023	0.265807												1629961_s_at	CG8732-RA	Fatty acyl CoA synthetase	Acsl	5.11139	0.850408	0.000456377	0.914185	6.64327	0.902923	5.75758e-05	0.564293	0
1628990_at	CG10367-RA	---	---	-6.03744	-0.885843	0.000125687	-2.43708		1623450_at	CG33151-RA	Gustatory receptor 59e	Gr59e	-5.78696	-0.877529	0.000176057	-1.15317												1641560_at	CG3210-RA	noodle	Drp1	-5.10963	-0.850327	0.000457551	-1.83046	-4.59155	-0.823574	0.000992885	-1.69921	0
1624375_at	CG3227-RA	insensitive	insv	-6.0374	-0.885842	0.000125693	-0.80842		1637857_at	CG3410-RA	Lectin24A	lectin-24A	5.78557	0.87748	0.00017639	0.295385												1629806_a_at	CG32103-RB	---	CG32103	5.10958	0.850324	0.00045759	0.798335	9.61606	0.949952	2.27302e-06	1.80417	0
1623919_a_at	CG5175-RB	kugelkern	kuk	-6.03623	-0.885805	0.00012589	-2.08132		1637941_at	CG12275-RA	Ribosomal protein S10a	RpS10a	-5.78487	-0.877456	0.000176559	-1.17622												1632533_at	CG6281-RB	tissue inhibitor of metalloproteases	Timp	5.10921	0.850307	0.000457834	1.62483	4.65457	0.82716	0.000901742	1.23899	0
1634492_s_at	CG7597-RB	---	Cdk12	6.03292	0.8857	0.000126445	1.08585		1641566_s_at	CG3979-RB	I'm not dead yet	Indy	5.7846	0.877446	0.000176624	1.13365												1636730_at	CG13373-RA	---	CG13373	-5.10919	-0.850306	0.000457848	-1.0643	-5.31091	-0.85922	0.000342161	-0.739283	0
1624731_s_at	CG33205-RC	---	---	-6.03278	-0.885696	0.000126468	-1.1239		1634746_at	CG3589-RA	---	CG3589	5.78397	0.877424	0.000176776	1.26642												1624187_at	CG2706-RA	no ovaries	fs(1)Yb	-5.10817	-0.85026	0.000458526	-0.883758	-5.56961	-0.869609	0.000237519	-0.997184	0
1640296_a_at	CG18455-RA	Optix	Optix	-6.03253	-0.885688	0.000126509	-0.401565		1637684_at	CG8566-RD	unc-104	unc-104	5.78299	0.87739	0.000177011	1.27744												1638173_s_at	CG2950-RA	---	CG2950	5.1067	0.850192	0.00045951	1.46921	9.26417	0.946384	3.18792e-06	1.97991	0
1625838_at	CG7576-RA	Rab-protein 3	Rab3	6.03231	0.885681	0.000126547	0.857981		1628416_s_at	CG5170-RC	Drosophila dodeca-satellite-binding protein 1	Dp1	5.78197	0.877354	0.000177259	0.662585												1625564_at	CG9613-RA	CG9613	Coq2	-5.10623	-0.85017	0.00045983	-1.2043	-4.92598	-0.841522	0.00059951	-1.32257	0
AFFX-Dros-ACTIN_3_at	---	---	---	-6.02635	-0.885492	0.000127553	-0.950041		1631068_a_at	CG2861-RB	---	CG2861	-5.78181	-0.877349	0.000177298	-0.876565												1633761_at	CG14930-RA	---	CG14930	-5.10191	-0.84997	0.000462733	-0.740057	-4.68882	-0.829068	0.000855974	-0.59218	0
1639522_at	CG31950-RA	---	CG31950	-6.02264	-0.885374	0.000128184	-1.28132		1625038_s_at	CG10895-RA	maternal nuclear kinase	lok	5.77565	0.877133	0.000178794	0.772477												1637141_at	CG4705-RA	---	CG4705	-5.10026	-0.849894	0.00046385	-0.827407	-6.59096	-0.901597	6.14758e-05	-0.971541	0
1628985_a_at	CG6703-RB	Camguk	CASK	6.02182	0.885348	0.000128325	0.936679		1631078_at	CG10125-RA	zero population growth	zpg	-5.7756	-0.877131	0.000178805	-1.11641												1629136_at	CG15520-RA	Drm-myotropin	capa	5.09995	0.84988	0.000464062	1.26394	5.69511	0.874266	0.000199644	1.30868	0
1635987_at	CG12116-RA	--- /// ---	CG12116 /// DsecCG12116	6.02106	0.885324	0.000128454	0.474141		1635616_a_at	CG2118-RB	3-methyl-crotonyl-CoA carboxylase	CG2118	-5.77448	-0.877092	0.000179079	-1.01429												1629653_at	CG16782-RA	---	CG16782	-5.09794	-0.849787	0.000465423	-1.24223	-5.73114	-0.87556	0.000190011	-1.02638	0
1623873_at	CG9126-RA	Drosophila Stromal interaction molecule	Stim	6.01995	0.885289	0.000128644	2.06423		1640883_a_at	CG2082-RE	---	CG2082	-5.7741	-0.877079	0.000179172	-0.434262												1631302_at	CG16885-RA	---	CG16885	-5.09739	-0.849761	0.000465797	-0.469877	-5.36748	-0.861588	0.000315657	-0.599779	0
1635269_at	CG5435-RA	---	CG5435	-6.01953	-0.885275	0.000128715	-0.940844		1636980_s_at	CG4643-RA	Wallenstein	Fsn	-5.77379	-0.877068	0.000179246	-1.08952												1634890_at	CG15261-RA	UK114	UK114	5.09406	0.849607	0.000468066	0.585227	4.86069	0.838221	0.000660734	0.622262	0
1638468_at	CG30051-RB	---	CG30051	-6.01882	-0.885253	0.000128837	-0.886585		1638397_at	CG11388-RA	---	CG11388	5.77377	0.877067	0.000179251	1.74045												1625933_at	CG14731-RA	---	CG14731	-5.09328	-0.849571	0.0004686	-0.53098	-4.77716	-0.833858	0.000748928	-0.559962	0
1634464_at	CG5338-RB	Ribosomal protein S19b	RpS19b	-6.0187	-0.885249	0.000128859	-1.05336		1638161_at	CG11115-RA	Ssl1	Ssl1	-5.77335	-0.877053	0.000179353	-1.53114												1634882_at	CG10852-RA	Accessory gland protein 63F	Acp63F	-5.09201	-0.849512	0.000469469	-1.04567	-7.19121	-0.915402	2.95671e-05	-1.59614	0
1625394_at	CG9922-RA	---	CG9922	-6.01466	-0.88512	0.000129553	-1.04742		1639205_s_at	CG10128-RC	transformer-2	tra2	-5.77319	-0.877047	0.000179394	-1.12931												1632188_at	CG1318-RD	Hexosaminidase 1	Hexo1	5.09197	0.84951	0.000469497	0.675304	5.79731	0.877889	0.000173592	0.811748	0
1627249_a_at	CG4180-RB	transcription unit B	l(2)35Bg	-6.01279	-0.885061	0.000129877	-1.89206		1633292_a_at	CG4300-RA	---	CG4300	-5.77289	-0.877036	0.000179467	-2.03562												1638811_at	CG7334-RA	Sugar-baby	Sug	-5.0907	-0.849451	0.00047037	-1.22142	-4.86467	-0.838425	0.000656815	-0.736264	0
1635827_s_at	CG4257-RD	marelle	Stat92E	6.01229	0.885045	0.000129963	0.901546		1628459_at	CG7157-RA	36DE accessory gland protein	Acp36DE	-5.76857	-0.876885	0.000180527	-0.825806												1627941_at	CG12984-RA	---	CG12984	-5.08882	-0.849363	0.000471664	-0.519941	-6.38294	-0.89606	8.00568e-05	-0.657118	0
1637666_at	CG15651-RA	---	CG15651	6.01176	0.885028	0.000130054	1.54583		1628042_at	CG32488-RA	---	CG32488	-5.76773	-0.876856	0.000180734	-0.834788												1636786_at	CG13474-RA	---	CG13474	-5.08782	-0.849317	0.000472355	-0.80645	-5.33859	-0.860386	0.000328907	-0.99314	0
1626162_s_at	CG1906-RA	alphabet	alph	-6.01019	-0.884978	0.000130326	-0.668676		1639642_a_at	CG3239-RB	---	CG3239	5.76739	0.876843	0.00018082	0.394679												1640948_at	CG7580-RA	ubiquinone binding protein	CG7580	-5.08682	-0.84927	0.000473045	-1.45173	-5.39853	-0.862864	0.00030205	-1.43369	0
1633012_at	CG3662-RA	---	CG3662	6.00965	0.884961	0.00013042	2.22428		1634455_at	CG14406-RA	---	CG14406	5.76731	0.876841	0.000180839	0.266274												1628655_at	CG4476-RB	---	CG4476	-5.08465	-0.84917	0.000474545	-0.455103	-5.66104	-0.873025	0.000209239	-1.26878	0
1629696_a_at	CG30497-RA	---	CG30497	6.0052	0.884818	0.000131196	1.45305		1633804_at	CG7823-RA	RhoGDI	RhoGDI	5.7662	0.876802	0.000181114	1.58363												1629627_at	HDC03087	---	CG42490	-5.08319	-0.849101	0.00047556	-0.767142	-6.29756	-0.89366	8.93664e-05	-0.907854	0
1636067_at	CG5934-RA	---	CG5934	-6.00516	-0.884817	0.000131203	-1.3804		1623498_at	CG5857-RA	---	CG5857	-5.76493	-0.876757	0.000181429	-0.601107												1634801_at	CG30184-RA	---	CG30184	-5.08298	-0.849091	0.000475711	-0.86399	-5.3571	-0.861157	0.000320352	-0.782232	0
1636122_at	CG8146-RA	Suppressor of Cytokine Signaling at 16E	Socs16D	6.00437	0.884792	0.000131341	1.59945		1625289_at	HDC06241	---	---	-5.76322	-0.876697	0.000181852	-2.49146												1635757_at	CG11440-RA	CG11440	laza	5.0829	0.849088	0.000475763	0.661422	4.90051	0.840245	0.000622641	0.621512	0
1629615_at	CG17009-RA	australin	aust	-6.00401	-0.88478	0.000131405	-0.584662		1627532_at	CG31237-RA	---	---	-5.76297	-0.876688	0.000181915	-1.28698												1638970_at	CG14543-RA	---	CG14543	-5.0808	-0.84899	0.000477227	-1.72284	-5.29272	-0.858447	0.000351182	-1.77184	0
1623960_s_at	Transposon.40	---	---	6.00254	0.884733	0.000131662	0.732314		1637089_at	CG12210-RA	synaptobrevin	Syb	5.7626	0.876675	0.000182007	1.37106												1632688_s_at	CG11594-RC	---	CG11594	5.07807	0.848862	0.000479135	0.491634	5.49226	0.866618	0.000264648	0.456042	0
1639532_at	CG5391-RA	---	CG5391	-6.00121	-0.884691	0.000131896	-0.427763		1635173_at	CG31651-RA	polypeptide GalNAc transferase 5	pgant5	5.76181	0.876647	0.000182202	1.07149												1632435_at	CG7804-RA	---	CG7804	-5.07502	-0.84872	0.000481278	-0.543143	-5.86223	-0.880114	0.000158958	-0.478544	0
1641476_a_at	CG6281-RA	tissue inhibitor of metalloproteases	Timp	5.99872	0.884611	0.000132335	1.48207		1637346_at	CG15018-RA	---	CG33514	5.76098	0.876618	0.000182409	0.68943												1633826_at	CG4715-RA	Iris	Iris	5.07386	0.848666	0.000482097	0.364871	6.005	0.884812	0.00013123	0.362608	0
1626723_at	CG6515-RA	Neuropeptide receptor	Takr86C	-5.99734	-0.884566	0.000132579	-0.720259		1623065_at	CG13692-RA	---	CG13692	-5.7588	-0.876541	0.000182953	-0.6981												1634453_at	CG10986-RB	garnet	g	5.07355	0.848651	0.000482316	1.10061	5.83104	0.879052	0.000165816	1.01026	0
1628853_at	CG8915-RA	helicasa	CG8915	-5.99715	-0.88456	0.000132613	-1.19145		1638651_a_at	CG3508-RA	---	CG3508	-5.75794	-0.876511	0.000183168	-1.12999												1638972_at	CG12327-RA	Bestrophin 3	Best3	-5.0735	-0.848649	0.000482353	-1.09583	-4.78528	-0.834289	0.000739833	-0.720001	0
1641203_at	HDC07231	---	CG43069	-5.99663	-0.884544	0.000132705	-0.775709		1631319_at	CG32462-RA	---	CG32462	-5.75036	-0.876243	0.000185076	-0.649341												1632247_at	CG16783-RA	fizzy-related 2	fzr2	-5.07341	-0.848644	0.000482417	-0.750756	-4.75426	-0.832634	0.000775235	-0.642359	0
1636980_s_at	CG4643-RA	Wallenstein	Fsn	-5.99475	-0.884483	0.000133038	-1.42342		1637717_at	CG18085-RA	sevenless	sev	5.7498	0.876223	0.000185218	1.45483												1632146_a_at	CG5508-RA	---	CG5508	5.07223	0.848589	0.000483247	1.01597	8.29426	0.934392	8.56942e-06	1.21374	0
1629181_at	LP10657	---	CG33494	5.9944	0.884472	0.0001331	0.729542		1640282_at	CG6843-RA	---	CG6843	5.7493	0.876206	0.000185344	1.73555												1639317_at	CG7896-RA	---	CG7896	-5.07048	-0.848507	0.000484485	-1.47684	-6.27739	-0.893081	9.17316e-05	-0.88404	0
1624841_s_at	CG13585-RA	---	CG13585	5.99409	0.884462	0.000133154	1.305		1624763_at	CG2556-RA	---	CG2556	5.74834	0.876171	0.000185589	0.82479												1637560_at	CG10811-RA	translation initiation factor eIF4G	eIF4G	5.06772	0.848378	0.000486446	1.28757	4.99704	0.845011	0.000539683	0.89932	0
1635522_a_at	CG12789-RA	CG12789	santa-maria	5.99159	0.884382	0.0001336	0.729125		1635701_at	CG4381-RA	Glutathione S transferase D3	GstD3	-5.7469	-0.876121	0.000185954	-1.48261												1635760_at	CG3041-RA	lethal(3)88Ab	Orc2	-5.06759	-0.848372	0.000486541	-0.726249	-6.24203	-0.892056	9.60426e-05	-1.31015	0
1634208_a_at	CG1093-RA	pollux	plx	-5.99095	-0.884361	0.000133713	-1.01994		1624983_s_at	CG8900-RB	transcription unit B	RpS18	5.74674	0.876115	0.000185994	2.34297												1636771_at	CG32535-RA	CG33525	CoRest	5.06438	0.848221	0.000488833	1.22676	13.5992	0.974013	8.93511e-08	1.11372	0
1630680_at	CG7537-RB	inx5	inx5	-5.98928	-0.884307	0.000134012	-0.806401		1628013_at	CG3597-RA	---	CG3597	5.7454	0.876067	0.000186336	0.324989												1626820_at	CG5169-RA	Germinal centre kinase III	GckIII	-5.06434	-0.848219	0.00048886	-2.0101	-4.87852	-0.839131	0.00064338	-1.63764	0
1623782_at	CG33131-RA	SCAP	SCAP	5.98918	0.884304	0.00013403	1.019		1624160_at	CG11329-RA	---	CG11329	-5.74217	-0.875953	0.000187162	-0.641418												1638411_at	CG6897-RA	aurora borealis	bora	-5.06403	-0.848205	0.000489086	-0.557961	-5.21036	-0.854872	0.000395336	-0.534276	0
1630539_at	CG15104-RA	Topoisomerase I-interacting protein	Topors	-5.98697	-0.884233	0.000134426	-0.696251		1634525_at	CG7738-RA	---	CG34227	5.74096	0.87591	0.000187473	0.514108												1626201_at	CG31091-RA	---	CG31091	5.06156	0.848089	0.000490856	0.677762	5.86012	0.880043	0.000159411	0.438243	0
1629109_at	CG7979-RA	---	CG7979	5.98326	0.884113	0.000135094	2.05444		1637115_at	HDC13240	---	---	-5.74061	-0.875897	0.000187563	-0.86063												1640917_at	CG15706-RA	MFSD6	CG15706	5.05203	0.847639	0.000497762	1.03805	4.622	0.825319	0.000947679	1.04488	0
1639230_at	CG3524-RA	v(2)k05816	v(2)k05816	5.98258	0.884091	0.000135217	1.22801		1623992_at	CG7229-RA	Gene 4	CG7229	-5.73957	-0.87586	0.00018783	-0.700253												1627658_s_at	CG4995-RB	---	CG4995	-5.04844	-0.84747	0.000500389	-1.0078	-4.98275	-0.844318	0.000551183	-0.834366	0
1633340_at	CT33477	---	CG1887	5.98244	0.884087	0.000135241	1.19932		1630834_at	CG13916-RA	Stromalin-2	SA-2	-5.73278	-0.875619	0.000189584	-0.529085												1628768_at	CG4676-RA	---	CG4676	-5.04767	-0.847433	0.000500959	-0.761623	-5.5587	-0.869193	0.000241156	-0.729929	0
1638007_at	CG1542-RA	---	CG1542	-5.98175	-0.884065	0.000135367	-1.3057		1639086_s_at	CG8863-RA	CG8863	Droj2	5.73124	0.875564	0.000189986	3.86974												1632191_s_at	CG9325-RD	hu-li tai shao	hts	5.04654	0.84738	0.000501788	2.12277	10.8115	0.959787	7.74043e-07	1.75584	0
1629666_at	CG4865-RA	CG4865	dgt4	-5.97728	-0.88392	0.000136177	-0.977252		1629653_at	CG16782-RA	---	CG16782	-5.73114	-0.87556	0.000190011	-1.02638												1634636_at	CG6426-RA	---	CG6426	5.04536	0.847324	0.000502659	0.799354	4.64104	0.826399	0.000920527	0.741956	0
1640883_a_at	CG2082-RE	---	CG2082	-5.97619	-0.883885	0.000136375	-0.4426		1630724_at	CG1890-RA	---	CG1890	-5.72949	-0.875501	0.000190442	-1.28259												1627221_at	CG7212-RA	cadmus	cdm	5.04328	0.847225	0.000504195	0.876003	7.83616	0.927337	1.41082e-05	1.19567	0
1638964_at	CG7800-RA	---	CG7800	5.97561	0.883866	0.000136482	0.512748		1641314_at	CG31125-RA	---	CG31125	-5.72918	-0.87549	0.000190523	-0.927145												1637512_at	CG9294-RA	---	CG9294	5.04106	0.84712	0.000505838	0.244635	5.7871	0.877533	0.000176023	0.265807	0
1634920_at	LD07388	---	---	5.97491	0.883844	0.000136609	1.04516		1632121_a_at	CG6416-RE	CG6416	Zasp66	-5.72915	-0.875489	0.000190529	-3.09629												1626559_s_at	CG13148-RB	---	CG13148	-5.04007	-0.847073	0.000506576	-0.82678	-6.47545	-0.898576	7.11369e-05	-0.625	0
1626980_at	CG5212-RA	pellino	Pli	5.97281	0.883776	0.000136994	1.06065		1637256_at	Dm.3R.39174.0	CG11819	CG34349	5.72851	0.875466	0.000190697	1.34327												1635616_a_at	CG2118-RB	3-methyl-crotonyl-CoA carboxylase	CG2118	-5.0388	-0.847013	0.000507521	-1.01547	-5.77448	-0.877092	0.000179079	-1.01429	0
1641475_at	CG10047-RA	synaptotagmin IV	Syt4	5.97216	0.883754	0.000137114	1.06737		1632497_a_at	CG6964-RA	Atrophin	Gug	5.72665	0.8754	0.000191184	1.01487												1631556_at	CG6517-RA	Shell-18	Cp18	-5.03843	-0.846995	0.0005078	-1.78807	5.52128	0.867751	0.000254099	1.14221	1
1630689_at	CG33061-RA	---	CG33061	-5.97129	-0.883726	0.000137273	-0.518029		1632444_at	CG15170-RA	---	CG15170	5.72371	0.875295	0.000191956	0.535628												1624663_a_at	CG8821-RA	vismay	vis	-5.03647	-0.846902	0.00050926	-0.610453	-7.92192	-0.928739	1.28299e-05	-0.661546	0
1633427_at	CG7582-RA	---	CG7582	5.97075	0.883709	0.000137371	2.34019		1623953_at	CG11592-RA	---	CG11592	-5.721	-0.875198	0.000192671	-0.459614												1630938_a_at	CG14879-RA	---	CG14879	5.03403	0.846786	0.000511091	0.744717	7.51066	0.92164	2.03772e-05	0.844501	0
1635207_at	CG32557-RA	---	CG32557	5.97058	0.883703	0.000137403	0.523995		1641657_s_at	CG12424-RC	caskin	ckn	5.71915	0.875132	0.00019316	0.729404												1625814_at	CG8230-RA	---	CG8230	5.02986	0.846587	0.000514228	1.49714	6.21011	0.891119	0.000100122	1.4823	0
1631021_at	CG4771-RA	vretano	vret	-5.97034	-0.883695	0.000137447	-0.648968		1634696_at	CG6958-RA	Nucleoporin 133	Nup133	-5.71813	-0.875095	0.000193431	-1.03296												1633100_a_at	CG4758-RA	Translocation protein 1	Trp1	5.02966	0.846578	0.00051438	1.08517	5.39765	0.862828	0.000302424	0.851291	0
1629609_at	CG11325-RB	hormone receptor	GRHR	5.96771	0.88361	0.000137931	1.00038		1638216_at	CG13623-RA	---	CG13623	-5.71751	-0.875073	0.000193595	-1.13048												1639567_at	CG8971-RA	Frataxin	fh	-5.02447	-0.84633	0.000518319	-1.60617	-6.05888	-0.886517	0.000122162	-1.90347	0
1636068_a_at	CG7439-RB	argonaute 2	AGO2	5.96759	0.883606	0.000137954	1.68855		1626494_at	CG7143-RA	DNApol-eta	DNApol-eta	-5.71731	-0.875066	0.00019365	-0.609778												1627694_at	CG9715-RA	---	CG9715	-5.02426	-0.84632	0.000518483	-2.37536	-5.35761	-0.861179	0.000320118	-1.84801	0
1626722_at	CG14087-RA	---	CG14087	-5.96671	-0.883578	0.000138115	-0.733205		1635238_s_at	CG32156-RC	MLC-phosphatase	Mbs	5.71683	0.875049	0.000193777	1.71399												1628290_s_at	CG17292-RB	---	CG17292	5.01661	0.845954	0.000524346	1.20188	6.23428	0.89183	9.70162e-05	1.19458	0
1625450_at	CG32476-RA	methuselah-like 14	mthl14	5.96602	0.883555	0.000138243	0.684724		1623238_at	CG5618-RA	---	CG5618	5.71557	0.875003	0.000194112	0.740742												1631225_at	CG8317-RA	---	CG8317	5.01565	0.845907	0.000525092	0.521488	5.57633	0.869865	0.000235305	0.341809	0
1641412_at	CG31809-RA	---	CG31809	5.96569	0.883545	0.000138304	0.636524		1633391_at	CG8913-RA	Immune-regulated catalase	Irc	5.71514	0.874988	0.000194226	0.820158												1639202_a_at	CG7023-RA	---	CG7023	-5.01217	-0.84574	0.000527786	-1.96695	-5.69802	-0.874371	0.000198848	-1.5755	0
1625646_at	CG11148-RA	---	CG11148	-5.96479	-0.883515	0.000138472	-1.07755		1623646_at	CG15400-RA	---	CG15400	-5.71253	-0.874894	0.000194923	-0.723909												1633244_at	CG31551-RA	---	CG31551	-5.00927	-0.845601	0.000530046	-0.931029	-6.88602	-0.908755	4.26647e-05	-0.983388	0
1623155_at	S.C3L002668	---	CG33284	-5.96373	-0.883481	0.000138668	-0.968856		1640366_at	CG5608-RA	---	CG5608	5.71036	0.874816	0.000195504	1.25115												1629695_at	CG4686-RA	--- /// GA18356	CG4686 /// DpseGA18356	-5.00849	-0.845563	0.000530656	-0.800565	-4.81271	-0.835734	0.000709945	-0.776484	0
1630529_at	CG11562-RA	---	CG11562	-5.96334	-0.883468	0.000138739	-1.24813		1623846_at	CG32577-RA	---	---	5.70878	0.874759	0.00019593	1.09167												1631125_at	CG15737-RA	wispy	wisp	-4.998	-0.845058	0.000538917	-0.361754	-5.7967	-0.877868	0.000173736	-0.5043	0
1625843_s_at	CG32940-RA	PFTAIRE-interacting factor 1B	Pif1B	5.96309	0.88346	0.000138786	2.4077		1635128_a_at	CG6677-RA	many abnormal discs	ash2	5.70875	0.874758	0.000195937	1.3167												1633135_s_at	CG18854-RA	1D-myo-Inositol-trisphosphate-3-kinase	CR18854	4.99773	0.845045	0.000539132	1.32387	6.22185	0.891465	9.86009e-05	1.57789	0
1631319_at	CG32462-RA	---	CG32462	-5.96044	-0.883374	0.00013928	-0.678616		1639893_s_at	CG3314-RA	Ribosomal protein L7A	RpL7A	5.69958	0.874428	0.000198423	1.21109												1636255_s_at	CG7997-RB	---	CG7997	4.99157	0.844746	0.000544054	0.511059	4.63444	0.826025	0.000929855	0.486583	0
1627697_at	CG8972-RA	rhomboid-7	rho-7	-5.95924	-0.883335	0.000139504	-1.11042		1639202_a_at	CG7023-RA	---	CG7023	-5.69802	-0.874371	0.000198848	-1.5755												1632946_at	CG40293-RA	Ste20-like kinase	Stlk	4.98644	0.844497	0.000548192	1.26657	5.29171	0.858404	0.00035169	0.642775	0
1638257_at	CG2931-RA	---	CG2931	-5.95905	-0.883328	0.00013954	-2.39996		1641209_at	CG5421-RA	---	CG5421	-5.69771	-0.87436	0.000198932	-0.702233												1629391_at	CG1656-RA	lectin-44Ca	lectin-46Ca	4.98164	0.844264	0.000552087	0.755901	4.68152	0.828664	0.000865519	0.787714	0
1633964_at	CG3626-RA	---	CG3626	5.95811	0.883298	0.000139715	1.19881		1627866_at	CG10123-RA	Topoisomerase IIIa	Top3alpha	-5.69672	-0.874324	0.000199204	-1.3234												1630283_at	CG12019-RA	cdc37 protein	Cdc37	-4.97551	-0.843965	0.000557109	-1.99472	6.46987	0.898427	7.16434e-05	1.60431	1
1633079_at	CG17472-RA	---	CG17472	-5.95715	-0.883267	0.000139895	-0.900522		1629136_at	CG15520-RA	Drm-myotropin	capa	5.69511	0.874266	0.000199644	1.30868												1641272_at	CG12139-RB	LDL-receptor-related protein	mgl	4.97533	0.843957	0.000557253	1.20097	4.70772	0.830109	0.000831771	1.46221	0
1628056_at	S.C3L002646	---	---	5.9542	0.88317	0.00014045	2.03515		1623967_at	CG3715-RA	SHC-adaptor protein	Shc	-5.68917	-0.874051	0.000201284	-1.89188												1639444_a_at	CG6454-RA	---	CG6454	4.9732	0.843852	0.000559014	2.07239	5.31952	0.859584	0.000337977	1.72726	0
1638127_s_at	CG1938-RA	dandelion clock	Dlic	5.95313	0.883135	0.000140651	1.3838		1623244_at	CG7915-RA	Ect4	Ect4	5.68907	0.874047	0.000201311	1.44728												1633391_at	CG8913-RA	Immune-regulated catalase	Irc	4.97278	0.843832	0.000559361	0.701441	5.71514	0.874988	0.000194226	0.820158	0
1632516_at	CG8506-RA	dRabenosyn	Rbsn-5	-5.9519	-0.883095	0.000140882	-1.10867		1633016_a_at	CG5753-RA	Staufen	stau	5.68906	0.874047	0.000201314	1.30866												1637424_at	CG10522-RA	sticky	sti	-4.97177	-0.843783	0.000560196	-0.564063	-7.66606	-0.924437	1.70722e-05	-0.660579	0
1630877_a_at	CG8455-RB	---	CG8455	-5.95162	-0.883086	0.000140935	-1.28959		1630456_at	CG32156-RE	MLC-phosphatase	Mbs	5.68871	0.874034	0.000201412	1.20228												1632498_at	CG15629-RA	---	CG15629	-4.96935	-0.843664	0.000562199	-1.32682	-5.57551	-0.869833	0.000235573	-0.714291	0
1637717_at	CG18085-RA	sevenless	sev	5.95136	0.883078	0.000140985	1.24225		1637792_at	CG11405-RA	A3-3	Atf3	5.68793	0.874006	0.000201627	0.879369												1640277_s_at	S.C2R000879	---	---	-4.96893	-0.843644	0.000562551	-0.686115	-5.00695	-0.845489	0.000531858	-0.763446	0
1638820_at	CG12870-RA	CG12870	CG34362	5.94957	0.883019	0.000141322	1.00617		1630359_at	CG31810-RA	---	CG31810	5.68774	0.873999	0.000201679	0.471689												1640316_at	CG13481-RA	---	CG13481	-4.96783	-0.84359	0.000563471	-0.820567	-5.48792	-0.866447	0.000266265	-0.804159	0
1628042_at	CG32488-RA	---	CG32488	-5.94847	-0.882983	0.000141532	-0.922552		1632386_at	HDC13253	---	---	5.68688	0.873968	0.000201918	0.286843												1638898_at	CG13197-RA	---	CG13197	-4.96677	-0.843538	0.00056435	-0.782163	-4.92109	-0.841278	0.000603879	-0.705459	0
1637820_at	CG32677-RA	X11Lbeta	X11Lbeta	5.94796	0.882967	0.000141628	0.651626		1639338_at	CG11912-RA	--- /// ---	CG11912 /// DsimCG11912	5.68432	0.873875	0.000202633	0.486468												1627307_at	CG5681-RA	---	CG5681	-4.96476	-0.843439	0.000566032	-0.652506	-4.87998	-0.839206	0.000641981	-0.45095	0
1626345_at	CG15231-RA	Immune induced molecule 4	IM4	5.94775	0.88296	0.000141668	0.782915		1633108_at	CG10083-RA	Drebrin-like	CG10083	5.68097	0.873753	0.000203569	0.866988												1628013_at	CG3597-RA	---	CG3597	4.96437	0.84342	0.000566359	0.379169	5.7454	0.876067	0.000186336	0.324989	0
1637385_a_at	CG9780-RA	Neprilysin	CG9780	5.94632	0.882913	0.000141941	0.331178		1641120_at	CG13506-RA	---	CG13506	5.68042	0.873733	0.000203722	1.70151												1634962_s_at	CG9325-RB	hu-li tai shao	hts	4.96412	0.843408	0.000566564	0.981582	5.32468	0.859801	0.000335501	0.770003	0
1629195_at	CG4851-RA	CG4851	Ppt2	5.94598	0.882902	0.000142004	1.1477		1633275_at	CG31562-RA	---	CG31562	5.67851	0.873664	0.00020426	0.433276												1636856_at	CG13221-RA	Von Hippel Lindau	Vhl	4.9613	0.84327	0.000568934	1.28109	4.98699	0.844524	0.000547747	0.984342	0
1638133_at	CG3584-RA	KH domain encompassing protein 1	qkr58E-3	-5.94469	-0.882859	0.000142251	-2.51483		1635218_at	CG11009-RA	Wbp2 ortholog	Wbp2	5.67843	0.873661	0.000204281	1.3478												1640187_a_at	CG11710-RB	---	CG11710	-4.96062	-0.843236	0.000569513	-2.09787	-5.4753	-0.865949	0.000271029	-2.81183	0
1629871_at	CG11665-RA	---	CG11665	5.94354	0.882822	0.000142471	2.38493		1626986_at	CG5516-RA	---	CG5516	-5.67747	-0.873626	0.000204552	-1.13925												1631237_s_at	CG13384-RA	---	CG13384	4.95992	0.843202	0.000570103	1.32032	5.51266	0.867416	0.000257182	1.55092	0
1627275_at	CG9902-RA	---	CG9902	-5.94104	-0.88274	0.00014295	-0.95686		1640240_s_at	CG4165-RD	---	CG4165	5.67732	0.873621	0.000204594	0.617184												1636198_at	CG1265-RB	---	CG1265	-4.95862	-0.843138	0.000571201	-1.67435	-5.51012	-0.867317	0.0002581	-2.04859	0
1634915_at	HDC06015	---	---	5.93737	0.882619	0.000143654	1.82517		1623839_at	CG6415-RA	---	CG6415	5.67481	0.873529	0.000205303	0.510151												1641104_s_at	CG3747-RB	sodium-dependent glutamate transporter	Eaat1	4.95829	0.843122	0.000571479	1.03423	4.8047	0.835314	0.000718541	0.743465	0
1627297_at	CG15270-RA	Axs-like	CG15270	5.93734	0.882618	0.00014366	0.856413		1628621_at	CG9688-RA	mitochondrial ribosomal protein S18C	mRpS18C	-5.67384	-0.873493	0.000205579	-1.4481												1629046_a_at	CG4716-RB	--- /// CG4716	CG4716 /// DsimGD10957	4.95251	0.842837	0.000576389	0.733747	4.65681	0.827286	0.000898676	0.562594	0
1626509_at	CG8896-RA	18-wheeler	18w	5.93722	0.882615	0.000143683	1.39191		1627847_s_at	CG13549-RA	yippee interacting protein 3	yip3	-5.67217	-0.873432	0.000206052	-0.583723												1628584_at	CG8733-RA	Cyp305a1	Cyp305a1	-4.95038	-0.842732	0.000578207	-0.893136	-6.22982	-0.891699	9.75819e-05	-0.803586	0
1625184_at	CG15403-RA	---	CG15403	-5.93304	-0.882477	0.000144493	-1.19476		1632269_at	CG6779-RA	germline transcription factor /// ribosomal protein S3	Gnf1 /// RpS3	5.6711	0.873393	0.000206357	1.84886												1632584_at	CG3344-RA	---	CG3344	4.94586	0.842509	0.000582092	0.480191	4.83285	0.836784	0.000688832	0.40831	0
1626732_at	CG30217-RA	---	---	-5.9322	-0.882449	0.000144655	-0.648172		1639918_at	CG15042-RA	---	CG15042	-5.67056	-0.873374	0.000206509	-0.65695												1634182_at	CG11593-RA	---	CG11593	4.94417	0.842425	0.000583554	1.79797	7.26162	0.916837	2.72107e-05	1.28428	0
1631969_at	CG15221-RA	---	CG15221	5.92842	0.882325	0.000145391	0.533567		1632540_at	CG7754-RA	trypsin iota	iotaTry	5.67001	0.873354	0.000206666	0.665996												1636850_at	CG40338-RA	---	---	-4.94138	-0.842287	0.000585972	-0.598836	-4.96832	-0.843614	0.00056306	-0.529603	0
1640646_at	CT32598	---	---	-5.92828	-0.88232	0.000145419	-1.15779		1640738_a_at	CG7948-RA	Spindle-A	spn-A	-5.66797	-0.873279	0.000207248	-1.89268												1624339_at	CG14825-RA	BBS1	BBS1	-4.94054	-0.842246	0.000586703	-0.775368	-5.85164	-0.879755	0.00016125	-1.00329	0
1626762_s_at	S.CX000003	--- /// cinnamon	CG42376 /// cin	-5.92638	-0.882258	0.00014579	-1.7071		1638008_s_at	CG2003-RA	---	CG2003	-5.66586	-0.873202	0.000207853	-1.4033												1631800_at	CG6690-RA	---	CG6690	-4.94017	-0.842227	0.00058702	-0.946158	-5.20354	-0.85457	0.000399252	-0.96025	0
1630922_at	CG11538-RA	---	---	-5.92587	-0.882241	0.00014589	-0.737313		1627023_at	CG4884-RA	---	CG4884	-5.66422	-0.873142	0.000208324	-1.51926												1623846_at	CG32577-RA	---	---	4.93924	0.842182	0.000587828	1.17904	5.70878	0.874759	0.00019593	1.09167	0
1638875_at	CG6542-RA	Egg-derived tyrosine phosphatase	EDTP	5.92527	0.882221	0.000146009	0.957479		1641506_at	CG12400-RA	NADH ubiquinone oxidoreductase B14.5B	CG12400	-5.66416	-0.873139	0.000208342	-1.63718												1641115_at	CG10055-RA	---	CG10055	-4.93905	-0.842172	0.000587999	-0.659672	-4.73656	-0.83168	0.00079624	-0.595904	0
1636603_a_at	CG9297-RA	---	CG9297	-5.92031	-0.882057	0.000146984	-1.13675		1631109_at	CG13550-RA	Interacts with the C terminus of ELL 1	Ice1	-5.66229	-0.873071	0.000208879	-2.22089												1625855_at	CG17183-RA	Mediator complex subunit 30	MED30	-4.93894	-0.842166	0.000588094	-0.974419	-5.47401	-0.865898	0.000271519	-0.910144	0
1630436_at	CG11269-RA	---	CG11269	-5.91799	-0.88198	0.000147443	-0.965566		1628655_at	CG4476-RB	---	CG4476	-5.66104	-0.873025	0.000209239	-1.26878												1640470_s_at	CG18734-RA	Furin-like protease	Fur2	4.9388	0.842159	0.000588217	1.15266	7.86819	0.927865	1.36153e-05	1.01194	0
1624387_at	CG30372-RA	ArfGAP with SH3 domain, ankyrin repeat and PH domain 1	Asap1	5.9159	0.881911	0.000147858	1.27696		1625804_s_at	CG17082-RD	---	CG17082	5.65968	0.872975	0.000209633	1.39265												1623065_at	CG13692-RA	---	CG13692	-4.93857	-0.842148	0.000588415	-0.8043	-5.7588	-0.876541	0.000182953	-0.6981	0
1636759_at	CG8303-RA	---	CG8303	-5.90929	-0.881692	0.000149179	-0.716874		1632611_at	CG15136-RA	---	CG15136	-5.65929	-0.872961	0.000209746	-0.699648												1628271_at	CG3609-RA	---	CG3609	4.93854	0.842147	0.00058844	0.68822	4.65087	0.826952	0.000906845	0.623158	0
1638645_at	CG9662-RA	---	CG9662	-5.9083	-0.881659	0.000149378	-1.66432		1641598_at	CG8805-RA	wunen2	wun2	-5.65768	-0.872902	0.000210213	-1.22487												1633926_at	CG16837-RA	---	CG16837	-4.93827	-0.842133	0.000588675	-0.630712	-4.6973	-0.829536	0.00084502	-0.548652	0
1626927_at	HDC12553	CG11776	Pif1A	5.90825	0.881657	0.000149388	0.855401		1628427_a_at	CG1900-RA	Rab40	Rab40	5.6571	0.872881	0.00021038	1.16537												1638664_s_at	CG9075-RA	Eukaryotic initiation factor 4a	eIF-4a	4.93534	0.841988	0.000591244	1.20057	5.46376	0.865492	0.000275466	1.25387	0
1640469_at	CG17127-RA	---	CG17127	-5.90549	-0.881566	0.000149944	-0.727506		1640465_at	CG17124-RB	---	CG17124	5.65475	0.872794	0.000211065	1.19255												1639415_at	CG4104-RA	Trehalos-6-phosphate synthase	Tps1	4.93492	0.841967	0.00059161	0.939269	6.68985	0.904082	5.43272e-05	0.792808	0
1630908_at	CG13617-RA	Iguana	CG13617	-5.90538	-0.881562	0.000149966	-0.924004		1623466_at	CG9097-RB	bric-a-brac	bab1	5.6542	0.872774	0.000211224	1.31617												1633674_at	CG31150-RA	---	CG31150	4.93466	0.841954	0.000591839	0.758084	4.96894	0.843644	0.000562548	0.903923	0
1626972_at	CG11874-RA	---	CG11874	-5.90499	-0.881549	0.000150045	-1.35089		1640913_at	CG31329-RA	GST-containing FLYWCH zinc-finger protein	gfzf	-5.654	-0.872767	0.000211282	-0.70199												1632396_at	CG11761-RA	translin	trsn	-4.93148	-0.841796	0.000594634	-2.28774	-6.54839	-0.900498	6.48608e-05	-2.25816	0
1627171_at	CG7620-RA	lethal (3) 87Df	l(3)87Df	-5.90191	-0.881446	0.000150669	-1.87295		1630241_at	CG12350-RA	lambdaTry	lambdaTry	5.65271	0.872719	0.00021166	0.445326												1638185_at	CG14613-RA	---	CG14613	-4.93013	-0.841729	0.000595833	-1.49008	-4.64401	-0.826566	0.000916371	-1.32442	0
1630786_at	CG9594-RA	Chd3	Chd3	-5.89909	-0.881353	0.000151241	-0.473312		1629347_at	CG12296-RA	klumphuss	klu	5.6522	0.8727	0.00021181	0.820026												1633115_a_at	CG3126-RA	C3G	C3G	4.92957	0.841701	0.000596327	1.65715	4.90129	0.840284	0.000621924	2.29938	0
1623811_at	CG12373-RA	mitochondrial ribosomal protein L18	mRpL18	-5.89802	-0.881317	0.000151461	-1.0743		1628316_at	CG7670-RA	CG7670	WRNexo	-5.65213	-0.872698	0.000211828	-0.534726												1641209_at	CG5421-RA	---	CG5421	-4.92905	-0.841675	0.000596782	-0.762579	-5.69771	-0.87436	0.000198932	-0.702233	0
1626696_at	CG6502-RA	Enhancer of zeste	E(z)	-5.89716	-0.881288	0.000151637	-1.26488		1628579_at	GH15538	---	---	5.65129	0.872667	0.000212077	0.722125												1635744_at	CG9342-RA	CG9342	Mtp	4.92851	0.841648	0.000597267	0.477147	5.00189	0.845246	0.000535837	0.509273	0
1623284_at	CG10251-RA	portabella	prt	-5.89705	-0.881284	0.000151658	-0.489215		1624015_at	CG13732-RA	CG13732	qjt	-5.6511	-0.87266	0.000212131	-0.677244												1631953_at	CG30375-RA	---	CG30375	-4.92373	-0.84141	0.000601514	-0.712582	-5.36268	-0.861389	0.000317819	-0.68999	0
1640317_at	CG7803-RA	Zeste	z	-5.89464	-0.881204	0.000152151	-1.54041		1627609_at	CG9742-RA	Small ribonucleoprotein particle protein SmG	SmG	-5.65092	-0.872653	0.000212183	-3.06399												1632294_at	CG32120-RA	senseless	sens	-4.92301	-0.841374	0.000602158	-0.483198	-5.9338	-0.882502	0.000144345	-0.681495	0
1630645_at	CG3528-RA	---	CG3528	-5.89422	-0.88119	0.000152237	-0.626557		1641078_s_at	CG8182-RA	polypeptide GalNAc transferase 1	GalNAc-T1	5.65077	0.872648	0.000212228	1.44991												1630129_at	CG32355-RA	---	CG43078	-4.91831	-0.841139	0.000606378	-0.955864	-7.61141	-0.92347	1.8163e-05	-1.24906	0
1638131_s_at	CG16720-RB	serotonin-receptor-2A	5-HT1A	5.89351	0.881166	0.000152384	0.930124		1629694_at	CG2163-RB	polyA-binding protein II	Pabp2	5.64984	0.872613	0.000212501	0.822772												1626941_at	CG7259-RA	Bestrophin 4	Best4	-4.91801	-0.841124	0.000606647	-0.794776	-7.58501	-0.922997	1.87166e-05	-0.708806	0
1640393_s_at	CG12659-RB	--- /// ---	CG12659 /// DsimCG12659	-5.89284	-0.881144	0.000152522	-1.30768		1638818_at	CG33149-RA	Muscle-specific LIM protein at 60A	Mlp60A	-5.64944	-0.872599	0.000212619	-1.20772												1633392_at	S.C3R002566	---	CG34289	-4.91645	-0.841046	0.000608056	-0.727218	-5.27682	-0.857766	0.000359281	-0.637713	0
1637257_at	CG9009-RA	long chain fatty acid CoA ligase	pdgy	5.8918	0.881109	0.000152736	1.50176		1626016_s_at	CG1539-RE	Tropomodulin	tmod	-5.64791	-0.872542	0.000213068	-1.25882												1635650_at	S.C3L001030	---	CG42591	-4.914	-0.840923	0.000610273	-0.815331	-4.70338	-0.829871	0.000837258	-0.540445	0
1624154_at	CG6620-RA	Aurora B	ial	-5.88988	-0.881045	0.000153132	-0.765158		1636546_s_at	CG1640-RB	---	CG1640	5.64619	0.872479	0.000213576	1.10946												1634707_s_at	CG12449-RA	Glutamine:fructose-6-phosphate aminotransferase 1	Gfat1	4.91056	0.840751	0.000613406	2.01022	4.62159	0.825296	0.000948274	2.23636	0
1632870_at	CG32364-RA	---	CG32364	-5.88745	-0.880963	0.000153633	-0.690932		1626027_at	CG8856-RA	Scavenger Receptor	Sr-CII	-5.64318	-0.872368	0.000214465	-0.341631												1624099_at	CG1701-RA	---	CG1701	-4.90853	-0.840649	0.000615257	-0.985084	-4.86273	-0.838325	0.000658719	-1.14039	0
1630879_at	S.C3R000110	---	---	5.88461	0.880868	0.000154224	0.833723		1624694_at	CG13597-RA	---	CG13597	-5.64171	-0.872313	0.000214903	-0.638372												1630325_at	CG15262-RA	---	CG15262	-4.90731	-0.840587	0.000616378	-0.674102	-5.02603	-0.846404	0.000517132	-0.615242	0
1637705_at	CG3114-RB	erect wing	ewg	5.88322	0.880821	0.000154513	1.60733		1633812_at	CG9080-RA	Listericin	Listericin	5.64013	0.872255	0.000215373	0.574389												1623355_at	CG2155-RA	vermilion	v	4.90655	0.840549	0.000617071	0.491415	4.60728	0.824478	0.000969256	0.529591	0
1634690_at	CG13345-RA	tumbleweed	tum	-5.8831	-0.880817	0.000154538	-0.728378		1623732_at	CG31410-RA	CG31410	Npc2e	5.6391	0.872217	0.00021568	0.191074												1629047_at	HDC06476	---	---	-4.90493	-0.840468	0.000618558	-0.75572	-4.88545	-0.839484	0.000636765	-0.890645	0
1636896_a_at	CG12576-RA	---	CG12576	5.87904	0.880681	0.000155388	1.64039		1640589_at	CG4012-RA	Genghis Kahn	gek	5.63875	0.872204	0.000215783	1.99422												1634530_at	CG13040-RA	---	CG13040	-4.90108	-0.840274	0.000622119	-0.915285	-4.99322	-0.844826	0.000542731	-0.882021	0
1633292_a_at	CG4300-RA	---	CG4300	-5.87714	-0.880617	0.000155787	-1.84594		1624471_s_at	CG12051-RA	actin	Act42A	-5.6384	-0.872191	0.00021589	-0.877559												1631631_at	CG13222-RA	CG13222	Cpr47Ee	-4.89275	-0.839853	0.000629879	-1.29712	-7.99633	-0.929923	1.18224e-05	-1.4963	0
1635736_at	CG5157-RA	---	CG5157	5.87578	0.880572	0.000156072	1.12752		1627911_at	CG14286-RA	---	CG14286	-5.63661	-0.872125	0.000216424	-1.74864												AFFX-Dros-eIF-4a_3_at	---	---	---	4.88658	0.839541	0.000635696	1.19137	5.41039	0.863347	0.000297018	1.17664	0
1629039_at	CG13533-RA	asrij	asrij	-5.87508	-0.880548	0.00015622	-1.71786		1631268_at	CG4426-RA	Star-recessive	ast	-5.63613	-0.872107	0.000216568	-1.59339												1630031_at	CG8922-RA	Minute 1(o)	RpS5a	4.88214	0.839316	0.000639915	1.16235	6.42961	0.89734	7.54148e-05	1.39184	0
1628297_a_at	CG8478-RA	---	CG8478	-5.87481	-0.880539	0.000156278	-0.494987		1640246_at	CG12357-RA	cap binding protein 20	Cbp20	-5.63547	-0.872082	0.000216766	-1.84315												1623202_at	CG14113-RA	---	CG14113	-4.88138	-0.839277	0.000640638	-0.675816	-4.71952	-0.830754	0.000817036	-0.594551	0
1631228_a_at	CG11124-RA	secretory Phospholipase A2	sPLA2	5.87341	0.880492	0.000156574	0.6323		1628321_at	CG4788-RA	---	CG4788	-5.63509	-0.872068	0.00021688	-1.04766												1639642_a_at	CG3239-RB	---	CG3239	4.87412	0.838907	0.000647613	0.455457	5.76739	0.876843	0.00018082	0.394679	0
1634546_at	CG11527-RA	tiggrin	Tig	5.87085	0.880405	0.000157115	0.825849		1639781_at	CG13402-RA	---	betaNACtes1	-5.63486	-0.87206	0.000216949	-0.760224												1635076_at	CG12674-RA	---	CG12674	-4.87382	-0.838892	0.000647903	-0.704058	-4.7137	-0.830436	0.000824268	-0.626243	0
1634371_at	CG14020-RA	---	CG14020	-5.86978	-0.880369	0.000157342	-0.717901		1638610_at	CG7802-RA	neyo	neo	-5.63476	-0.872056	0.000216978	-0.383619												1631679_x_at	CT33175	---	---	4.87348	0.838875	0.000648233	0.675483	6.25915	0.892554	9.39291e-05	0.583017	0
1632477_s_at	CG31708-RB	---	CG31708	5.86963	0.880364	0.000157375	0.768884		1639323_at	CG31508-RA	turandot C	TotC	5.6346	0.87205	0.000217025	0.156608												1638742_at	CG18348-RA	CG18348	Cpr67Fb	4.87278	0.838839	0.000648915	0.505274	4.91945	0.841196	0.000605356	0.479235	0
1639632_at	CG1234-RA	---	CG1234	-5.86765	-0.880297	0.000157797	-1.17483		1639255_s_at	CG1516-RI	pyruvate carboxylase	CG1516	5.63353	0.872011	0.000217346	0.924481												1637906_at	CT35721	---	CG43132	-4.87158	-0.838778	0.00065008	-0.841995	-4.81044	-0.835615	0.000712375	-0.718671	0
[truncated: 1,459 more rows]

## Sheet: FA charts
Functional enrichment of transcripts (at 35 °C) correlated to Ctmax (2469 transcripts)														Functional enrichment of transcripts (at 20 °C) correlated to Ctmax (2717 transcripts)														Functional enrichment of transcripts (at 35 but not at 20 °C) correlated to Ctmax (237 transcripts)														Functional enrichment of transcripts (at both 20 and 35 °C) correlated to Ctmax (1399 transcripts)
[truncated: 443 more rows]
[truncated: 31 more columns]
